# Supplementary material for: Robust Prediction of Single and Multiple Point Protein Mutations Stability Changes
Source: Biomolecules. 2019 Dec 31;10(1):67. doi: 10.3390/biom10010067 (PMC7023245; doi:10.3390/biom10010067)
Supplement: Supplementary file 1 [file biomolecules-10-00067-s001.zip]

Archive with 7 entries (6 files):
- Supplementary Materials/
- Supplementary Materials/Suppl 1 - Single Point Mutation Dataset.xlsx
- Supplementary Materials/Suppl 2 - Double Point Mutation Dataset.xlsx
- Supplementary Materials/Suppl 3 - Single Point Mutation Energy Change CDF.xlsx
- Supplementary Materials/Suppl 4 - Double Point Mutation Energy Change CDF.xlsx
- Supplementary Materials/Suppl 5 - Single Point Mutation NN Results.xlsx
- Supplementary Materials/Suppl 6 - Double Point Mutation NN Results.xlsx
