# Supplementary material for: Robust Prediction of Single and Multiple Point Protein Mutations Stability Changes
Source: Biomolecules. 2019 Dec 31;10(1):67. doi: 10.3390/biom10010067 (PMC7023245; doi:10.3390/biom10010067)
Supplement: Supplementary file 1 [file biomolecules-10-00067-s001.zip › Supplementary Materials/Suppl 1 - Single Point Mutation Dataset.xlsx]

## Sheet: Sheet1
PDB id	PDB chain	Type	Identifier_for_representative_protein(chain)	Mutation ID	Substitution	Position	ddG	Nbr residues
1A23	A	SINGLE	1A23(A)	p.H32Y	H_Y	32	6.8	189
1AAR	A	SINGLE	1AAR(A)	p.K6E	K_E	6	0.53	152
1AAR	A	SINGLE	1AAR(A)	p.K6Q	K_Q	6	0.26	152
1AAR	A	SINGLE	1AAR(A)	p.K27Q	K_Q	27	-1.91	152
1AAR	A	SINGLE	1AAR(A)	p.K29Q	K_Q	29	-1.67	152
1AAR	A	SINGLE	1AAR(A)	p.K29N	K_N	29	-1.48	152
1AAR	A	SINGLE	1AAR(A)	p.R42E	R_E	42	1.63	152
1AAR	A	SINGLE	1AAR(A)	p.H68Q	H_Q	68	0.55	152
1AAR	A	SINGLE	1AAR(A)	p.H68E	H_E	68	0.77	152
1AAR	A	SINGLE	1AAR(A)	p.R72Q	R_Q	72	-0.33	152
1ANK	A	SINGLE	2AKY(A)	p.D84H	D_H	84	-1.4	428
1ANK	A	SINGLE	2AKY(A)	p.G85V	G_V	85	-2.4	428
1ANK	A	SINGLE	2AKY(A)	p.F86L	F_L	86	-0.8	428
1ANK	A	SINGLE	2AKY(A)	p.R88G	R_G	88	-0.2	428
1ARR	A	SINGLE	1ARR(A)	p.P8L	P_L	8	2.49	106
1ARR	A	SINGLE	1ARR(A)	p.P8L	P_L	8	2.4	106
1ARR	A	SINGLE	1ARR(A)	p.P8L	P_L	8	2.55	106
1BNI	A	SINGLE	1BNI(A)	p.I4V	I_V	4	-0.6	330
1BNI	A	SINGLE	1BNI(A)	p.I4A	I_A	4	-1.4	330
1BNI	A	SINGLE	1BNI(A)	p.N5A	N_A	5	-1.9	330
1BNI	A	SINGLE	1BNI(A)	p.T6G	T_G	6	-1.2	330
1BNI	A	SINGLE	1BNI(A)	p.T6A	T_A	6	-2.1	330
1BNI	A	SINGLE	1BNI(A)	p.D8A	D_A	8	-0.9	330
1BNI	A	SINGLE	1BNI(A)	p.V10T	V_T	10	-2.5	330
1BNI	A	SINGLE	1BNI(A)	p.V10A	V_A	10	-3.4	330
1BNI	A	SINGLE	1BNI(A)	p.D12A	D_A	12	-0.3	330
1BNI	A	SINGLE	1BNI(A)	p.Y13A	Y_A	13	-3.3	330
1BNI	A	SINGLE	1BNI(A)	p.L14A	L_A	14	-4.3	330
1BNI	A	SINGLE	1BNI(A)	p.T16S	T_S	16	-1.7	330
1BNI	A	SINGLE	1BNI(A)	p.T16R	T_R	16	0.5	330
1BNI	A	SINGLE	1BNI(A)	p.Y17A	Y_A	17	-2	330
1BNI	A	SINGLE	1BNI(A)	p.N23A	N_A	23	-2.2	330
1BNI	A	SINGLE	1BNI(A)	p.Y24F	Y_F	24	0	330
1BNI	A	SINGLE	1BNI(A)	p.I25V	I_V	25	-1.1	330
1BNI	A	SINGLE	1BNI(A)	p.I25A	I_A	25	-3.5	330
1BNI	A	SINGLE	1BNI(A)	p.T26G	T_G	26	-1.5	330
1BNI	A	SINGLE	1BNI(A)	p.T26A	T_A	26	-1.9	330
1BNI	A	SINGLE	1BNI(A)	p.K27G	K_G	27	-0.4	330
1BNI	A	SINGLE	1BNI(A)	p.E29G	E_G	29	-1.8	330
1BNI	A	SINGLE	1BNI(A)	p.Q31S	Q_S	31	-0.2	330
1BNI	A	SINGLE	1BNI(A)	p.Q31A	Q_A	31	0.1	330
1BNI	A	SINGLE	1BNI(A)	p.L33Q	L_Q	33	-1.3	330
1BNI	A	SINGLE	1BNI(A)	p.V36A	V_A	36	-1.3	330
1BNI	A	SINGLE	1BNI(A)	p.V36T	V_T	36	-1.1	330
1BNI	A	SINGLE	1BNI(A)	p.N41D	N_D	41	-2.5	330
1BNI	A	SINGLE	1BNI(A)	p.V45A	V_A	45	-1.8	330
1BNI	A	SINGLE	1BNI(A)	p.V45T	V_T	45	-2.4	330
1BNI	A	SINGLE	1BNI(A)	p.I51V	I_V	51	-1.8	330
1BNI	A	SINGLE	1BNI(A)	p.I51A	I_A	51	-4.7	330
1BNI	A	SINGLE	1BNI(A)	p.D54A	D_A	54	-3	330
1BNI	A	SINGLE	1BNI(A)	p.D54N	D_N	54	-2.4	330
1BNI	A	SINGLE	1BNI(A)	p.I55V	I_V	55	-0.3	330
1BNI	A	SINGLE	1BNI(A)	p.I55A	I_A	55	-1.1	330
1BNI	A	SINGLE	1BNI(A)	p.I55T	I_T	55	-0.6	330
1BNI	A	SINGLE	1BNI(A)	p.N58A	N_A	58	-2.7	330
1BNI	A	SINGLE	1BNI(A)	p.N58D	N_D	58	0.5	330
1BNI	A	SINGLE	1BNI(A)	p.K62R	K_R	62	-0.4	330
1BNI	A	SINGLE	1BNI(A)	p.I76V	I_V	76	-0.8	330
1BNI	A	SINGLE	1BNI(A)	p.I76A	I_A	76	-1.9	330
1BNI	A	SINGLE	1BNI(A)	p.N77A	N_A	77	-1.6	330
1BNI	A	SINGLE	1BNI(A)	p.Y78F	Y_F	78	-1.4	330
1BNI	A	SINGLE	1BNI(A)	p.N84A	N_A	84	-2	330
1BNI	A	SINGLE	1BNI(A)	p.I88V	I_V	88	-1.3	330
1BNI	A	SINGLE	1BNI(A)	p.I88A	I_A	88	-4	330
1BNI	A	SINGLE	1BNI(A)	p.L89V	L_V	89	-0.3	330
1BNI	A	SINGLE	1BNI(A)	p.L89T	L_T	89	-2.5	330
1BNI	A	SINGLE	1BNI(A)	p.S91A	S_A	91	-1.9	330
1BNI	A	SINGLE	1BNI(A)	p.S92A	S_A	92	-2.8	330
1BNI	A	SINGLE	1BNI(A)	p.I96V	I_V	96	-0.9	330
1BNI	A	SINGLE	1BNI(A)	p.I96A	I_A	96	-3.2	330
1BNI	A	SINGLE	1BNI(A)	p.T99V	T_V	99	-2.7	330
1BNI	A	SINGLE	1BNI(A)	p.Y103F	Y_F	103	0	330
1BNI	A	SINGLE	1BNI(A)	p.T105V	T_V	105	-2.2	330
1BNI	A	SINGLE	1BNI(A)	p.I109V	I_V	109	-0.8	330
1BNI	A	SINGLE	1BNI(A)	p.I109A	I_A	109	-2.1	330
1BNI	A	SINGLE	1BNI(A)	p.R110A	R_A	110	-0.4	330
1BNI	A	SINGLE	1BNI(A)	p.A32R	A_R	32	-0.1	330
1BNI	A	SINGLE	1BNI(A)	p.A32K	A_K	32	-0.2	330
1BNI	A	SINGLE	1BNI(A)	p.A32M	A_M	32	-0.3	330
1BNI	A	SINGLE	1BNI(A)	p.A32L	A_L	32	-0.3	330
1BNI	A	SINGLE	1BNI(A)	p.A32S	A_S	32	-0.4	330
1BNI	A	SINGLE	1BNI(A)	p.A32Q	A_Q	32	-0.5	330
1BNI	A	SINGLE	1BNI(A)	p.A32E	A_E	32	-0.6	330
1BNI	A	SINGLE	1BNI(A)	p.A32N	A_N	32	-0.7	330
1BNI	A	SINGLE	1BNI(A)	p.A32F	A_F	32	-0.7	330
1BNI	A	SINGLE	1BNI(A)	p.A32D	A_D	32	-0.7	330
1BNI	A	SINGLE	1BNI(A)	p.A32H	A_H	32	-0.8	330
1BNI	A	SINGLE	1BNI(A)	p.A32T	A_T	32	-0.8	330
1BNI	A	SINGLE	1BNI(A)	p.A32I	A_I	32	-0.8	330
1BNI	A	SINGLE	1BNI(A)	p.A32Y	A_Y	32	-0.8	330
1BNI	A	SINGLE	1BNI(A)	p.A32V	A_V	32	-0.9	330
1BNI	A	SINGLE	1BNI(A)	p.A32G	A_G	32	-0.9	330
1BNI	A	SINGLE	1BNI(A)	p.A32W	A_W	32	-1	330
1BNI	A	SINGLE	1BNI(A)	p.A32C	A_C	32	-1	330
1BNI	A	SINGLE	1BNI(A)	p.A32P	A_P	32	-4.1	330
1BNI	A	SINGLE	1BNI(A)	p.S28E	S_E	28	0.4	330
1BNI	A	SINGLE	1BNI(A)	p.Q15I	Q_I	15	1	330
1BNI	A	SINGLE	1BNI(A)	p.T16R	T_R	16	0.5	330
1BNI	A	SINGLE	1BNI(A)	p.H18K	H_K	18	-1.2	330
1BNI	A	SINGLE	1BNI(A)	p.K19R	K_R	19	0.2	330
1BNI	A	SINGLE	1BNI(A)	p.E29Q	E_Q	29	0	330
1BNI	A	SINGLE	1BNI(A)	p.Q31S	Q_S	31	-0.2	330
1BNI	A	SINGLE	1BNI(A)	p.D44E	D_E	44	0.1	330
1BNI	A	SINGLE	1BNI(A)	p.I55V	I_V	55	-0.3	330
1BNI	A	SINGLE	1BNI(A)	p.K62R	K_R	62	-0.5	330
1BNI	A	SINGLE	1BNI(A)	p.G65S	G_S	65	0.5	330
1BNI	A	SINGLE	1BNI(A)	p.K66A	K_A	66	0.2	330
1BNI	A	SINGLE	1BNI(A)	p.T79V	T_V	79	0.3	330
1BNI	A	SINGLE	1BNI(A)	p.S85A	S_A	85	-0.12	330
1BNI	A	SINGLE	1BNI(A)	p.I88L	I_L	88	-0.3	330
1BNI	A	SINGLE	1BNI(A)	p.L89V	L_V	89	-0.3	330
1BNI	A	SINGLE	1BNI(A)	p.Q104A	Q_A	104	-0.2	330
1BNI	A	SINGLE	1BNI(A)	p.K108R	K_R	108	0.9	330
1BNI	A	SINGLE	1BNI(A)	p.T6P	T_P	6	-3.08	330
1BNI	A	SINGLE	1BNI(A)	p.D8G	D_G	8	-1.17	330
1BNI	A	SINGLE	1BNI(A)	p.D8S	D_S	8	-0.97	330
1BNI	A	SINGLE	1BNI(A)	p.D12G	D_G	12	-1.29	330
1BNI	A	SINGLE	1BNI(A)	p.D12S	D_S	12	-0.65	330
1BNI	A	SINGLE	1BNI(A)	p.T16G	T_G	16	-1.66	330
1BNI	A	SINGLE	1BNI(A)	p.T16A	T_A	16	-0.27	330
1BNI	A	SINGLE	1BNI(A)	p.Y17G	Y_G	17	-4.03	330
1BNI	A	SINGLE	1BNI(A)	p.Y17S	Y_S	17	-2.57	330
1BNI	A	SINGLE	1BNI(A)	p.H18G	H_G	18	-0.7	330
1BNI	A	SINGLE	1BNI(A)	p.H18A	H_A	18	-1.85	330
1BNI	A	SINGLE	1BNI(A)	p.H18S	H_S	18	-2.28	330
1BNI	A	SINGLE	1BNI(A)	p.H18N	H_N	18	-1.68	330
1BNI	A	SINGLE	1BNI(A)	p.H18D	H_D	18	-2.56	330
1BNI	A	SINGLE	1BNI(A)	p.H18K	H_K	18	-1.19	330
1BNI	A	SINGLE	1BNI(A)	p.H18R	H_R	18	-1.17	330
1BNI	A	SINGLE	1BNI(A)	p.T26D	T_D	26	-0.08	330
1BNI	A	SINGLE	1BNI(A)	p.K27G	K_G	27	-0.55	330
1BNI	A	SINGLE	1BNI(A)	p.S28G	S_G	28	-0.45	330
1BNI	A	SINGLE	1BNI(A)	p.S28A	S_A	28	0.41	330
1BNI	A	SINGLE	1BNI(A)	p.E29G	E_G	29	-1.81	330
1BNI	A	SINGLE	1BNI(A)	p.E29A	E_A	29	-1.25	330
1BNI	A	SINGLE	1BNI(A)	p.E29S	E_S	29	-1.23	330
1BNI	A	SINGLE	1BNI(A)	p.Q31G	Q_G	31	-0.98	330
1BNI	A	SINGLE	1BNI(A)	p.Q31S	Q_S	31	-0.25	330
1BNI	A	SINGLE	1BNI(A)	p.Q31A	Q_A	31	0.1	330
1BNI	A	SINGLE	1BNI(A)	p.G34A	G_A	34	-3.12	330
1BNI	A	SINGLE	1BNI(A)	p.G34S	G_S	34	-3.2	330
1BNI	A	SINGLE	1BNI(A)	p.G34N	G_N	34	-2.75	330
1BNI	A	SINGLE	1BNI(A)	p.G34D	G_D	34	-3.39	330
1BNI	A	SINGLE	1BNI(A)	p.G34H	G_H	34	-2.65	330
1BNI	A	SINGLE	1BNI(A)	p.G34K	G_K	34	-3.12	330
1BNI	A	SINGLE	1BNI(A)	p.G34R	G_R	34	-2.42	330
1BNI	A	SINGLE	1BNI(A)	p.G34T	G_T	34	-3.37	330
1BNI	A	SINGLE	1BNI(A)	p.I96V	I_V	96	-1.1	330
1BNI	A	SINGLE	1BNI(A)	p.I96A	I_A	96	-4	330
1BNI	A	SINGLE	1BNI(A)	p.F7L	F_L	7	-4.6	330
1BNI	A	SINGLE	1BNI(A)	p.T6S	T_S	6	-0.22	330
1BNI	A	SINGLE	1BNI(A)	p.T6A	T_A	6	-2.53	330
1BNI	A	SINGLE	1BNI(A)	p.T6G	T_G	6	-1.34	330
1BNI	A	SINGLE	1BNI(A)	p.T6N	T_N	6	-1.27	330
1BNI	A	SINGLE	1BNI(A)	p.T6D	T_D	6	0.11	330
1BNI	A	SINGLE	1BNI(A)	p.T6Q	T_Q	6	-1.87	330
1BNI	A	SINGLE	1BNI(A)	p.T6E	T_E	6	-0.27	330
1BNI	A	SINGLE	1BNI(A)	p.T26S	T_S	26	-0.56	330
1BNI	A	SINGLE	1BNI(A)	p.T26V	T_V	26	-2.31	330
1BNI	A	SINGLE	1BNI(A)	p.T26A	T_A	26	-2.11	330
1BNI	A	SINGLE	1BNI(A)	p.T26G	T_G	26	-1.58	330
1BNI	A	SINGLE	1BNI(A)	p.T26N	T_N	26	-1.29	330
1BNI	A	SINGLE	1BNI(A)	p.T26Q	T_Q	26	-1.72	330
1BNI	A	SINGLE	1BNI(A)	p.T26E	T_E	26	-0.05	330
1BNI	A	SINGLE	1BNI(A)	p.T6A	T_A	6	-2.23	330
1BNI	A	SINGLE	1BNI(A)	p.T26A	T_A	26	-2.14	330
1BNI	A	SINGLE	1BNI(A)	p.H18Q	H_Q	18	-1.6	330
1BNI	A	SINGLE	1BNI(A)	p.T16S	T_S	16	-1.87	330
1BNI	A	SINGLE	1BNI(A)	p.Y78F	Y_F	78	-1.5	330
1BNI	A	SINGLE	1BNI(A)	p.L14A	L_A	14	-4.8	330
1BNI	A	SINGLE	1BNI(A)	p.I88V	I_V	88	-1.49	330
1BNI	A	SINGLE	1BNI(A)	p.I88A	I_A	88	-4.46	330
1BNI	A	SINGLE	1BNI(A)	p.I96V	I_V	96	-0.98	330
1BNI	A	SINGLE	1BNI(A)	p.I96A	I_A	96	-3.52	330
1BNI	A	SINGLE	1BNI(A)	p.W94Y	W_Y	94	-1.27	330
1BNI	A	SINGLE	1BNI(A)	p.W94F	W_F	94	-1.06	330
1BNI	A	SINGLE	1BNI(A)	p.W94L	W_L	94	-1.59	330
1BNI	A	SINGLE	1BNI(A)	p.H18G	H_G	18	-0.98	330
1BNI	A	SINGLE	1BNI(A)	p.W94Y	W_Y	94	-0.99	330
1BNI	A	SINGLE	1BNI(A)	p.W94F	W_F	94	-0.6	330
1BNI	A	SINGLE	1BNI(A)	p.W94L	W_L	94	-0.66	330
1BNI	A	SINGLE	1BNI(A)	p.H18G	H_G	18	0.51	330
1BNI	A	SINGLE	1BNI(A)	p.Y13A	Y_A	13	-3.71	330
1BNI	A	SINGLE	1BNI(A)	p.Y17A	Y_A	17	-2.26	330
1BNI	A	SINGLE	1BNI(A)	p.Y13F	Y_F	13	-0.41	330
1BNI	A	SINGLE	1BNI(A)	p.Y17F	Y_F	17	-0.3	330
1BNI	A	SINGLE	1BNI(A)	p.I96V	I_V	96	-0.98	330
1BNI	A	SINGLE	1BNI(A)	p.I88V	I_V	88	-1.49	330
1BNI	A	SINGLE	1BNI(A)	p.I96A	I_A	96	-3.52	330
1BNI	A	SINGLE	1BNI(A)	p.I88A	I_A	88	-4.46	330
1BNI	A	SINGLE	1BNI(A)	p.L14A	L_A	14	-4.8	330
1BNI	A	SINGLE	1BNI(A)	p.I96V	I_V	96	-0.95	330
1BNI	A	SINGLE	1BNI(A)	p.I96A	I_A	96	-3.33	330
1BNI	A	SINGLE	1BNI(A)	p.R69S	R_S	69	-2.72	330
1BNI	A	SINGLE	1BNI(A)	p.D93N	D_N	93	-4.11	330
1BNI	A	SINGLE	1BNI(A)	p.R69K	R_K	69	-3.13	330
1BNI	A	SINGLE	1BNI(A)	p.R69M	R_M	69	-2.12	330
1BNI	A	SINGLE	1BNI(A)	p.R83K	R_K	83	-4.13	330
1BNI	A	SINGLE	1BNI(A)	p.R83Q	R_Q	83	-2.05	330
1BNI	A	SINGLE	1BNI(A)	p.D75N	D_N	75	-4.8	330
1BNI	A	SINGLE	1BNI(A)	p.D12A	D_A	12	0.43	330
1BNI	A	SINGLE	1BNI(A)	p.T16R	T_R	16	-0.48	330
1BNI	A	SINGLE	1BNI(A)	p.G34H	G_H	34	-2.6	330
1BNI	A	SINGLE	1BNI(A)	p.T6H	T_H	6	-2.65	330
1BNI	A	SINGLE	1BNI(A)	p.D54N	D_N	54	-2.65	330
1BNI	A	SINGLE	1BNI(A)	p.W94L	W_L	94	-0.64	330
1BNI	A	SINGLE	1BNI(A)	p.G34H	G_H	34	-3.15	330
1BNI	A	SINGLE	1BNI(A)	p.T6H	T_H	6	-1.56	330
1BNI	A	SINGLE	1BNI(A)	p.D54N	D_N	54	-2.32	330
1BNI	A	SINGLE	1BNI(A)	p.D54A	D_A	54	-3.3	330
1BNI	A	SINGLE	1BNI(A)	p.D54N	D_N	54	-2.6	330
1BNI	A	SINGLE	1BNI(A)	p.E73A	E_A	73	-2.5	330
1BNI	A	SINGLE	1BNI(A)	p.D75N	D_N	75	-5	330
1BNI	A	SINGLE	1BNI(A)	p.S91A	S_A	91	-1.38	330
1BNI	A	SINGLE	1BNI(A)	p.S91A	S_A	91	-1.16	330
1BNI	A	SINGLE	1BNI(A)	p.I88V	I_V	88	-1.47	330
1BNI	A	SINGLE	1BNI(A)	p.I96V	I_V	96	-1.18	330
1BNI	A	SINGLE	1BNI(A)	p.I96V	I_V	96	-1.17	330
1BNI	A	SINGLE	1BNI(A)	p.I51V	I_V	51	-1.86	330
1BNI	A	SINGLE	1BNI(A)	p.T16R	T_R	16	0.2	330
1BNI	A	SINGLE	1BNI(A)	p.T26G	T_G	26	-2.08	330
1BNI	A	SINGLE	1BNI(A)	p.S92A	S_A	92	-2.83	330
1BNI	A	SINGLE	1BNI(A)	p.R83Q	R_Q	83	-1.58	330
1BNI	A	SINGLE	1BNI(A)	p.R69M	R_M	69	-2.86	330
1BNI	A	SINGLE	1BNI(A)	p.D54N	D_N	54	-2.46	330
1BNI	A	SINGLE	1BNI(A)	p.D54N	D_N	54	-2.66	330
1BNI	A	SINGLE	1BNI(A)	p.D22M	D_M	22	-0.27	330
1BNI	A	SINGLE	1BNI(A)	p.D12G	D_G	12	-0.78	330
1BNI	A	SINGLE	1BNI(A)	p.D8A	D_A	8	-0.69	330
1BNI	A	SINGLE	1BNI(A)	p.I96V	I_V	96	-0.9	330
1BNI	A	SINGLE	1BNI(A)	p.I88V	I_V	88	-1.1	330
1BNI	A	SINGLE	1BNI(A)	p.I96A	I_A	96	-3.2	330
1BNI	A	SINGLE	1BNI(A)	p.I88A	I_A	88	-3.9	330
1BNI	A	SINGLE	1BNI(A)	p.L14A	L_A	14	-4.2	330
1BNI	A	SINGLE	1BNI(A)	p.G53A	G_A	53	-3.4	330
1BNI	A	SINGLE	1BNI(A)	p.G52A	G_A	52	-5.3	330
1BNI	A	SINGLE	1BNI(A)	p.G53V	G_V	53	-7.8	330
1BNI	A	SINGLE	1BNI(A)	p.G52V	G_V	52	-8.4	330
1BPI	A	SINGLE	1BPI(A)	p.F22A	F_A	22	-1.2	58
1BPI	A	SINGLE	1BPI(A)	p.Y23A	Y_A	23	-5.9	58
1BPI	A	SINGLE	1BPI(A)	p.Y35G	Y_G	35	-5	58
1BPI	A	SINGLE	1BPI(A)	p.N43G	N_G	43	-5.7	58
1BPI	A	SINGLE	1BPI(A)	p.F45A	F_A	45	-6.9	58
1BPI	A	SINGLE	1BPI(A)	p.Y35G	Y_G	35	-5	58
1BPI	A	SINGLE	1BPI(A)	p.G37A	G_A	37	-4.9	58
1BPI	A	SINGLE	1BPI(A)	p.N43G	N_G	43	-5.7	58
1BPI	A	SINGLE	1BPI(A)	p.N44G	N_G	44	-4.7	58
1BPI	A	SINGLE	1BPI(A)	p.G36S	G_S	36	-0.7	58
1BPI	A	SINGLE	1BPI(A)	p.R1A	R_A	1	-0.5	58
1BPI	A	SINGLE	1BPI(A)	p.P2A	P_A	2	-1.3	58
1BPI	A	SINGLE	1BPI(A)	p.D3A	D_A	3	0.2	58
1BPI	A	SINGLE	1BPI(A)	p.F4A	F_A	4	-3	58
1BPI	A	SINGLE	1BPI(A)	p.L6A	L_A	6	-0.6	58
1BPI	A	SINGLE	1BPI(A)	p.E7A	E_A	7	-1.5	58
1BPI	A	SINGLE	1BPI(A)	p.P8A	P_A	8	-0.3	58
1BPI	A	SINGLE	1BPI(A)	p.P9A	P_A	9	-0.8	58
1BPI	A	SINGLE	1BPI(A)	p.Y10A	Y_A	10	-1.2	58
1BPI	A	SINGLE	1BPI(A)	p.T11A	T_A	11	0	58
1BPI	A	SINGLE	1BPI(A)	p.G12A	G_A	12	-1.8	58
1BPI	A	SINGLE	1BPI(A)	p.P13A	P_A	13	-1.2	58
1BPI	A	SINGLE	1BPI(A)	p.K15A	K_A	15	-0.4	58
1BPI	A	SINGLE	1BPI(A)	p.R17A	R_A	17	-0.3	58
1BPI	A	SINGLE	1BPI(A)	p.I18A	I_A	18	-1.5	58
1BPI	A	SINGLE	1BPI(A)	p.I19A	I_A	19	-2.1	58
1BPI	A	SINGLE	1BPI(A)	p.R20A	R_A	20	-1.8	58
1BPI	A	SINGLE	1BPI(A)	p.F22A	F_A	22	-2	58
1BPI	A	SINGLE	1BPI(A)	p.N24A	N_A	24	-2.2	58
1BPI	A	SINGLE	1BPI(A)	p.K26A	K_A	26	0	58
1BPI	A	SINGLE	1BPI(A)	p.G28A	G_A	28	-1	58
1BPI	A	SINGLE	1BPI(A)	p.L29A	L_A	29	0	58
1BPI	A	SINGLE	1BPI(A)	p.Q31A	Q_A	31	-1	58
1BPI	A	SINGLE	1BPI(A)	p.T32A	T_A	32	-0.1	58
1BPI	A	SINGLE	1BPI(A)	p.V34A	V_A	34	-1.2	58
1BPI	A	SINGLE	1BPI(A)	p.Y35A	Y_A	35	-1.1	58
1BPI	A	SINGLE	1BPI(A)	p.G36A	G_A	36	-2.1	58
1BPI	A	SINGLE	1BPI(A)	p.G37A	G_A	37	-2.3	58
1BPI	A	SINGLE	1BPI(A)	p.R39A	R_A	39	0	58
1BPI	A	SINGLE	1BPI(A)	p.K41A	K_A	41	-0.4	58
1BPI	A	SINGLE	1BPI(A)	p.R42A	R_A	42	-0.5	58
1BPI	A	SINGLE	1BPI(A)	p.N44A	N_A	44	-3.3	58
1BPI	A	SINGLE	1BPI(A)	p.K46A	K_A	46	0.1	58
1BPI	A	SINGLE	1BPI(A)	p.S47A	S_A	47	-1.6	58
1BPI	A	SINGLE	1BPI(A)	p.E49A	E_A	49	-0.2	58
1BPI	A	SINGLE	1BPI(A)	p.D50A	D_A	50	-0.4	58
1BPI	A	SINGLE	1BPI(A)	p.M52A	M_A	52	-1.7	58
1BPI	A	SINGLE	1BPI(A)	p.R53A	R_A	53	-0.1	58
1BPI	A	SINGLE	1BPI(A)	p.T54A	T_A	54	-0.1	58
1BPI	A	SINGLE	1BPI(A)	p.G56A	G_A	56	-0.2	58
1BPI	A	SINGLE	1BPI(A)	p.G57A	G_A	57	-0.2	58
1BTA	A	SINGLE	1BTA(A)	p.C82A	C_A	82	0.48	89
1BVC	A	SINGLE	1BVC(A)	p.W7F	W_F	7	-0.9	153
1BVC	A	SINGLE	1BVC(A)	p.W14F	W_F	14	-1.1	153
1BVC	A	SINGLE	1BVC(A)	p.M131A	M_A	131	-2.2	153
1BVC	A	SINGLE	1BVC(A)	p.F123K	F_K	123	-2.1	153
1BVC	A	SINGLE	1BVC(A)	p.A130K	A_K	130	-2.1	153
1BVC	A	SINGLE	1BVC(A)	p.A130L	A_L	130	-0.9	153
1BVC	A	SINGLE	1BVC(A)	p.H36Q	H_Q	36	-0.8	153
1BVC	A	SINGLE	1BVC(A)	p.V68T	V_T	68	-0.6	153
1BVC	A	SINGLE	1BVC(A)	p.W7F	W_F	7	0.1	153
1BVC	A	SINGLE	1BVC(A)	p.W7F	W_F	7	-1.1	153
1BVC	A	SINGLE	1BVC(A)	p.W14F	W_F	14	-0.6	153
1BVC	A	SINGLE	1BVC(A)	p.W14F	W_F	14	-0.5	153
1BVC	A	SINGLE	1BVC(A)	p.M131A	M_A	131	-1.3	153
1BVC	A	SINGLE	1BVC(A)	p.M131A	M_A	131	-0.9	153
1BVC	A	SINGLE	1BVC(A)	p.F123K	F_K	123	-1.4	153
1BVC	A	SINGLE	1BVC(A)	p.F123K	F_K	123	-0.7	153
1BVC	A	SINGLE	1BVC(A)	p.A130K	A_K	130	-1.2	153
1BVC	A	SINGLE	1BVC(A)	p.A130K	A_K	130	-0.9	153
1BVC	A	SINGLE	1BVC(A)	p.A130L	A_L	130	-1	153
1BVC	A	SINGLE	1BVC(A)	p.A130L	A_L	130	0.1	153
1BVC	A	SINGLE	1BVC(A)	p.H36Q	H_Q	36	-0.7	153
1BVC	A	SINGLE	1BVC(A)	p.H36Q	H_Q	36	-0.1	153
1BVC	A	SINGLE	1BVC(A)	p.V68T	V_T	68	-0.4	153
1BVC	A	SINGLE	1BVC(A)	p.V68T	V_T	68	-0.2	153
1BVC	A	SINGLE	1BVC(A)	p.D44A	D_A	44	-0.15	153
1BVC	A	SINGLE	1BVC(A)	p.K56A	K_A	56	-0.25	153
1BVC	A	SINGLE	1BVC(A)	p.D60A	D_A	60	-0.1	153
1BVC	A	SINGLE	1BVC(A)	p.E18A	E_A	18	-0.7	153
1BVC	A	SINGLE	1BVC(A)	p.E4A	E_A	4	-0.7	153
1BVC	A	SINGLE	1BVC(A)	p.K77A	K_A	77	-0.05	153
1BVC	A	SINGLE	1BVC(A)	p.D44A	D_A	44	-0.2	153
1BVC	A	SINGLE	1BVC(A)	p.K56A	K_A	56	-0.2	153
1BVC	A	SINGLE	1BVC(A)	p.D60A	D_A	60	-0.15	153
1BVC	A	SINGLE	1BVC(A)	p.E18A	E_A	18	-0.5	153
1BVC	A	SINGLE	1BVC(A)	p.E4A	E_A	4	-0.55	153
1BVC	A	SINGLE	1BVC(A)	p.K77A	K_A	77	-0.02	153
1BVC	A	SINGLE	1BVC(A)	p.Q8A	Q_A	8	1.07	153
1BVC	A	SINGLE	1BVC(A)	p.Q8A	Q_A	8	0.89	153
1BVC	A	SINGLE	1BVC(A)	p.Q8G	Q_G	8	-0.63	153
1BVC	A	SINGLE	1BVC(A)	p.Q8G	Q_G	8	-0.5	153
1BVC	A	SINGLE	1BVC(A)	p.E109A	E_A	109	0.36	153
1BVC	A	SINGLE	1BVC(A)	p.E109A	E_A	109	0.17	153
1BVC	A	SINGLE	1BVC(A)	p.E109G	E_G	109	-0.96	153
1BVC	A	SINGLE	1BVC(A)	p.E109G	E_G	109	-0.89	153
1BVC	A	SINGLE	1BVC(A)	p.K140A	K_A	140	0.6	153
1BVC	A	SINGLE	1BVC(A)	p.K140A	K_A	140	0.35	153
1BVC	A	SINGLE	1BVC(A)	p.I28L	I_L	28	-0.6	153
1BVC	A	SINGLE	1BVC(A)	p.I28M	I_M	28	-0.6	153
1BVC	A	SINGLE	1BVC(A)	p.I28V	I_V	28	0	153
1BVC	A	SINGLE	1BVC(A)	p.I28A	I_A	28	-1.3	153
1BVC	A	SINGLE	1BVC(A)	p.I111L	I_L	111	-0.6	153
1BVC	A	SINGLE	1BVC(A)	p.I111M	I_M	111	-1.1	153
1BVC	A	SINGLE	1BVC(A)	p.I111A	I_A	111	-1.8	153
1BVC	A	SINGLE	1BVC(A)	p.I142L	I_L	142	0.6	153
1BVC	A	SINGLE	1BVC(A)	p.I142M	I_M	142	0.9	153
1BVC	A	SINGLE	1BVC(A)	p.I142V	I_V	142	-0.1	153
1BVC	A	SINGLE	1BVC(A)	p.I142A	I_A	142	-1.1	153
1BVC	A	SINGLE	1BVC(A)	p.L29I	L_I	29	-1.1	153
1BVC	A	SINGLE	1BVC(A)	p.L29M	L_M	29	0.1	153
1BVC	A	SINGLE	1BVC(A)	p.L29V	L_V	29	-1.7	153
1BVC	A	SINGLE	1BVC(A)	p.L29A	L_A	29	-2.4	153
1BVC	A	SINGLE	1BVC(A)	p.L69I	L_I	69	0	153
1BVC	A	SINGLE	1BVC(A)	p.L69M	L_M	69	0	153
1BVC	A	SINGLE	1BVC(A)	p.L69V	L_V	69	-0.1	153
1BVC	A	SINGLE	1BVC(A)	p.L69A	L_A	69	-1.2	153
1BVC	A	SINGLE	1BVC(A)	p.L135I	L_I	135	-1.5	153
1BVC	A	SINGLE	1BVC(A)	p.L135M	L_M	135	-0.8	153
1BVC	A	SINGLE	1BVC(A)	p.L135V	L_V	135	-2.2	153
1BVC	A	SINGLE	1BVC(A)	p.L49I	L_I	49	-0.8	153
1BVC	A	SINGLE	1BVC(A)	p.G129A	G_A	129	1.1	153
1BVC	A	SINGLE	1BVC(A)	p.V66A	V_A	66	0.8	153
1BVC	A	SINGLE	1BVC(A)	p.P88A	P_A	88	0.6	153
1BVC	A	SINGLE	1BVC(A)	p.H116A	H_A	116	0.2	153
1BVC	A	SINGLE	1BVC(A)	p.V13A	V_A	13	-0.7	153
1BVC	A	SINGLE	1BVC(A)	p.T67A	T_A	67	-0.3	153
1BVC	A	SINGLE	1BVC(A)	p.S117A	S_A	117	-0.3	153
1BVC	A	SINGLE	1BVC(A)	p.L11A	L_A	11	-0.4	153
1BVC	A	SINGLE	1BVC(A)	p.L9A	L_A	9	-0.4	153
1BVC	A	SINGLE	1BVC(A)	p.G23A	G_A	23	-1.1	153
1BVC	A	SINGLE	1BVC(A)	p.L137A	L_A	137	-1.8	153
1BVC	A	SINGLE	1BVC(A)	p.V114A	V_A	114	-1.4	153
1BVC	A	SINGLE	1BVC(A)	p.T51A	T_A	51	-1.4	153
1BVC	A	SINGLE	1BVC(A)	p.L149A	L_A	149	-1.6	153
1BVC	A	SINGLE	1BVC(A)	p.I142A	I_A	142	-1.9	153
1C2R	A	SINGLE	1C2R(A)	p.K12D	K_D	12	-1.3	232
1C2R	A	SINGLE	1C2R(A)	p.K14E	K_E	14	-1.3	232
1C2R	A	SINGLE	1C2R(A)	p.K32E	K_E	32	0.2	232
1C9O	A	SINGLE	1CSP(A)	p.Q2L	Q_L	2	0.55	132
1C9O	A	SINGLE	1CSP(A)	p.R3E	R_E	3	-2.75	132
1C9O	A	SINGLE	1CSP(A)	p.R3L	R_L	3	-0.93	132
1C9O	A	SINGLE	1CSP(A)	p.R3K	R_K	3	-0.19	132
1C9O	A	SINGLE	1CSP(A)	p.R3A	R_A	3	-1.89	132
1C9O	A	SINGLE	1CSP(A)	p.N11S	N_S	11	0.33	132
1C9O	A	SINGLE	1CSP(A)	p.Y15F	Y_F	15	-0.05	132
1C9O	A	SINGLE	1CSP(A)	p.G23Q	G_Q	23	-0.29	132
1C9O	A	SINGLE	1CSP(A)	p.S24D	S_D	24	0.22	132
1C9O	A	SINGLE	1CSP(A)	p.T31S	T_S	31	0.17	132
1C9O	A	SINGLE	1CSP(A)	p.E46A	E_A	46	-0.22	132
1C9O	A	SINGLE	1CSP(A)	p.Q53E	Q_E	53	-0.1	132
1C9O	A	SINGLE	1CSP(A)	p.V64T	V_T	64	-0.26	132
1C9O	A	SINGLE	1CSP(A)	p.L66E	L_E	66	-1.24	132
1C9O	A	SINGLE	1CSP(A)	p.Q2L	Q_L	2	0.29	132
1C9O	A	SINGLE	1CSP(A)	p.R3E	R_E	3	-1	132
1C9O	A	SINGLE	1CSP(A)	p.R3L	R_L	3	-0.22	132
1C9O	A	SINGLE	1CSP(A)	p.R3K	R_K	3	-0.14	132
1C9O	A	SINGLE	1CSP(A)	p.R3A	R_A	3	-1.05	132
1C9O	A	SINGLE	1CSP(A)	p.N11S	N_S	11	0.22	132
1C9O	A	SINGLE	1CSP(A)	p.Y15F	Y_F	15	0.07	132
1C9O	A	SINGLE	1CSP(A)	p.G23Q	G_Q	23	-0.31	132
1C9O	A	SINGLE	1CSP(A)	p.S24D	S_D	24	0.19	132
1C9O	A	SINGLE	1CSP(A)	p.T31S	T_S	31	0.19	132
1C9O	A	SINGLE	1CSP(A)	p.E46A	E_A	46	-0.12	132
1C9O	A	SINGLE	1CSP(A)	p.Q53E	Q_E	53	0	132
1C9O	A	SINGLE	1CSP(A)	p.V64T	V_T	64	-0.19	132
1C9O	A	SINGLE	1CSP(A)	p.L66E	L_E	66	-1.27	132
1CSP	A	SINGLE	1CSP(A)	p.E3R	E_R	3	2.66	67
1CSP	A	SINGLE	1CSP(A)	p.E3L	E_L	3	1.6	67
1CSP	A	SINGLE	1CSP(A)	p.E66L	E_L	66	2.11	67
1CSP	A	SINGLE	1CSP(A)	p.E3R	E_R	3	0.77	67
1CSP	A	SINGLE	1CSP(A)	p.E3L	E_L	3	0.41	67
1CSP	A	SINGLE	1CSP(A)	p.E66L	E_L	66	1.44	67
1CSP	A	SINGLE	1CSP(A)	p.F27A	F_A	27	-0.69	67
1CSP	A	SINGLE	1CSP(A)	p.F17A	F_A	17	-1.34	67
1CSP	A	SINGLE	1CSP(A)	p.F15A	F_A	15	-1.67	67
1CSP	A	SINGLE	1CSP(A)	p.F38A	F_A	38	0.31	67
1CYO	A	SINGLE	1CYO(A)	p.V61E	V_E	61	-1.05	93
1CYO	A	SINGLE	1CYO(A)	p.V61Y	V_Y	61	-1.34	93
1CYO	A	SINGLE	1CYO(A)	p.V61H	V_H	61	-1.6	93
1CYO	A	SINGLE	1CYO(A)	p.V61K	V_K	61	-2.39	93
1CYO	A	SINGLE	1CYO(A)	p.V45T	V_T	45	-0.96	93
1CYO	A	SINGLE	1CYO(A)	p.V45H	V_H	45	-1.65	93
1CYO	A	SINGLE	1CYO(A)	p.V45G	V_G	45	-1.91	93
1CYO	A	SINGLE	1CYO(A)	p.F35Y	F_Y	35	0.79	93
1CYO	A	SINGLE	1CYO(A)	p.F35L	F_L	35	-1.87	93
1CYO	A	SINGLE	1CYO(A)	p.F35H	F_H	35	-2.82	93
1DDR	A	SINGLE	1DDR(A)	p.V88A	V_A	88	0.2	318
1DDR	A	SINGLE	1DDR(A)	p.V88I	V_I	88	-1.73	318
1DDR	A	SINGLE	1DDR(A)	p.V75A	V_A	75	-0.2	318
1DDR	A	SINGLE	1DDR(A)	p.V75C	V_C	75	-0.2	318
1DDR	A	SINGLE	1DDR(A)	p.V75S	V_S	75	-1.9	318
1DDR	A	SINGLE	1DDR(A)	p.V75H	V_H	75	-1.7	318
1DDR	A	SINGLE	1DDR(A)	p.V75H	V_H	75	-1.9	318
1DDR	A	SINGLE	1DDR(A)	p.V75I	V_I	75	-2	318
1DDR	A	SINGLE	1DDR(A)	p.V75R	V_R	75	-2.8	318
1DDR	A	SINGLE	1DDR(A)	p.V75Y	V_Y	75	-2.3	318
1DDR	A	SINGLE	1DDR(A)	p.L28R	L_R	28	0.5	318
1DDR	A	SINGLE	1DDR(A)	p.E139K	E_K	139	-2.36	318
1DDR	A	SINGLE	1DDR(A)	p.E139Q	E_Q	139	-1.36	318
1HFY	A	SINGLE	1LZ1(A)	p.T29I	T_I	29	0.12	246
1HFY	A	SINGLE	1LZ1(A)	p.A30T	A_T	30	0.06	246
1HFY	A	SINGLE	1LZ1(A)	p.A30I	A_I	30	0.3	246
1HFY	A	SINGLE	1LZ1(A)	p.T33I	T_I	33	0.18	246
1IOB	A	SINGLE	1IOB(A)	p.T9A	T_A	9	-0.8	153
1IOB	A	SINGLE	1IOB(A)	p.T9L	T_L	9	-0.7	153
1IOB	A	SINGLE	1IOB(A)	p.T9Q	T_Q	9	-1.9	153
1IOB	A	SINGLE	1IOB(A)	p.T9G	T_G	9	-2.6	153
1IOB	A	SINGLE	1IOB(A)	p.K97R	K_R	97	-0.5	153
1IOB	A	SINGLE	1IOB(A)	p.K97G	K_G	97	-1.2	153
1IOB	A	SINGLE	1IOB(A)	p.K97V	K_V	97	0.8	153
1LRP	A	SINGLE	1LRP(A)	p.G46A	G_A	46	0.66	276
1LRP	A	SINGLE	1LRP(A)	p.G48A	G_A	48	0.87	276
1LRP	A	SINGLE	1LRP(A)	p.K4Q	K_Q	4	0.43	276
1LRP	A	SINGLE	1LRP(A)	p.Q33Y	Q_Y	33	1.32	276
1LRP	A	SINGLE	1LRP(A)	p.Q44Y	Q_Y	44	-0.02	276
1LRP	A	SINGLE	1LRP(A)	p.A49V	A_V	49	-1.22	276
1LRP	A	SINGLE	1LRP(A)	p.Y22H	Y_H	22	-2.25	276
1LRP	A	SINGLE	1LRP(A)	p.A66T	A_T	66	-2.99	276
1LRP	A	SINGLE	1LRP(A)	p.I84S	I_S	84	-2.25	276
1LRP	A	SINGLE	1LRP(A)	p.G48S	G_S	48	0.68	276
1LRP	A	SINGLE	1LRP(A)	p.G48N	G_N	48	0.79	276
1LRP	A	SINGLE	1LRP(A)	p.Y88C	Y_C	88	2.4	276
1LZ1	A	SINGLE	1LZ1(A)	p.C77A	C_A	77	-4.6	130
1LZ1	A	SINGLE	1LZ1(A)	p.R21A	R_A	21	1.32	130
1LZ1	A	SINGLE	1LZ1(A)	p.R21G	R_G	21	1.15	130
1LZ1	A	SINGLE	1LZ1(A)	p.Y38A	Y_A	38	-2.49	130
1LZ1	A	SINGLE	1LZ1(A)	p.Y38G	Y_G	38	-2.32	130
1LZ1	A	SINGLE	1LZ1(A)	p.R50A	R_A	50	0.43	130
1LZ1	A	SINGLE	1LZ1(A)	p.Q58A	Q_A	58	0.91	130
1LZ1	A	SINGLE	1LZ1(A)	p.H78A	H_A	78	-0.14	130
1LZ1	A	SINGLE	1LZ1(A)	p.N118A	N_A	118	0.19	130
1LZ1	A	SINGLE	1LZ1(A)	p.N118G	N_G	118	0.05	130
1LZ1	A	SINGLE	1LZ1(A)	p.G37A	G_A	37	-0.29	130
1LZ1	A	SINGLE	1LZ1(A)	p.I23V	I_V	23	-0.36	130
1LZ1	A	SINGLE	1LZ1(A)	p.I56V	I_V	56	-1.2	130
1LZ1	A	SINGLE	1LZ1(A)	p.I59V	I_V	59	-1.1	130
1LZ1	A	SINGLE	1LZ1(A)	p.I89V	I_V	89	-0.48	130
1LZ1	A	SINGLE	1LZ1(A)	p.I106V	I_V	106	-0.72	130
1LZ1	A	SINGLE	1LZ1(A)	p.I56T	I_T	56	-3.64	130
1LZ1	A	SINGLE	1LZ1(A)	p.V2A	V_A	2	-1.51	130
1LZ1	A	SINGLE	1LZ1(A)	p.V74A	V_A	74	-0.36	130
1LZ1	A	SINGLE	1LZ1(A)	p.V93A	V_A	93	-0.74	130
1LZ1	A	SINGLE	1LZ1(A)	p.V99A	V_A	99	-0.98	130
1LZ1	A	SINGLE	1LZ1(A)	p.V100A	V_A	100	-0.26	130
1LZ1	A	SINGLE	1LZ1(A)	p.V110A	V_A	110	0.53	130
1LZ1	A	SINGLE	1LZ1(A)	p.V121A	V_A	121	-1.44	130
1LZ1	A	SINGLE	1LZ1(A)	p.V125A	V_A	125	-1.32	130
1LZ1	A	SINGLE	1LZ1(A)	p.V130A	V_A	130	-0.84	130
1LZ1	A	SINGLE	1LZ1(A)	p.P71G	P_G	71	-1.6	130
1LZ1	A	SINGLE	1LZ1(A)	p.P103G	P_G	103	-0.1	130
1LZ1	A	SINGLE	1LZ1(A)	p.D91P	D_P	91	-0.4	130
1LZ1	A	SINGLE	1LZ1(A)	p.A47P	A_P	47	0.1	130
1LZ1	A	SINGLE	1LZ1(A)	p.V110P	V_P	110	0.5	130
1LZ1	A	SINGLE	1LZ1(A)	p.I23V	I_V	23	-0.41	130
1LZ1	A	SINGLE	1LZ1(A)	p.I56V	I_V	56	-1.34	130
1LZ1	A	SINGLE	1LZ1(A)	p.I59V	I_V	59	-0.93	130
1LZ1	A	SINGLE	1LZ1(A)	p.I89V	I_V	89	-0.35	130
1LZ1	A	SINGLE	1LZ1(A)	p.I106V	I_V	106	-0.98	130
1LZ1	A	SINGLE	1LZ1(A)	p.V2A	V_A	2	-1.51	130
1LZ1	A	SINGLE	1LZ1(A)	p.V74A	V_A	74	-0.43	130
1LZ1	A	SINGLE	1LZ1(A)	p.V93A	V_A	93	-1	130
1LZ1	A	SINGLE	1LZ1(A)	p.V99A	V_A	99	-0.89	130
1LZ1	A	SINGLE	1LZ1(A)	p.V100A	V_A	100	-0.57	130
1LZ1	A	SINGLE	1LZ1(A)	p.V110A	V_A	110	0.07	130
1LZ1	A	SINGLE	1LZ1(A)	p.V121A	V_A	121	-1.75	130
1LZ1	A	SINGLE	1LZ1(A)	p.V125A	V_A	125	-1.6	130
1LZ1	A	SINGLE	1LZ1(A)	p.V130A	V_A	130	-1.12	130
1LZ1	A	SINGLE	1LZ1(A)	p.Y20F	Y_F	20	-0.5	130
1LZ1	A	SINGLE	1LZ1(A)	p.Y38F	Y_F	38	-0.19	130
1LZ1	A	SINGLE	1LZ1(A)	p.Y45F	Y_F	45	0.07	130
1LZ1	A	SINGLE	1LZ1(A)	p.Y54F	Y_F	54	-0.96	130
1LZ1	A	SINGLE	1LZ1(A)	p.Y63F	Y_F	63	-0.24	130
1LZ1	A	SINGLE	1LZ1(A)	p.Y124F	Y_F	124	-0.36	130
1LZ1	A	SINGLE	1LZ1(A)	p.I23A	I_A	23	-2.54	130
1LZ1	A	SINGLE	1LZ1(A)	p.I56A	I_A	56	-3.71	130
1LZ1	A	SINGLE	1LZ1(A)	p.I59A	I_A	59	-1.72	130
1LZ1	A	SINGLE	1LZ1(A)	p.I89A	I_A	89	-2.7	130
1LZ1	A	SINGLE	1LZ1(A)	p.I106A	I_A	106	-0.93	130
1LZ1	A	SINGLE	1LZ1(A)	p.I59G	I_G	59	-3.83	130
1MBG	A	SINGLE	1MBG(A)	p.V103A	V_A	103	-2.32	53
1MBG	A	SINGLE	1MBG(A)	p.V103I	V_I	103	0.69	53
1MBG	A	SINGLE	1MBG(A)	p.V103L	V_L	103	2.44	53
1ONC	A	SINGLE	1ONC(A)	p.M23L	M_L	23	-2.51	104
1ONC	A	SINGLE	1ONC(A)	p.M23L	M_L	23	-2.3	104
1ONC	A	SINGLE	1ONC(A)	p.M23L	M_L	23	-2.78	104
1ONC	A	SINGLE	1ONC(A)	p.M23L	M_L	23	-2.89	104
1ONC	A	SINGLE	1ONC(A)	p.M23L	M_L	23	-2.42	104
1ONC	A	SINGLE	1ONC(A)	p.M23L	M_L	23	-2.66	104
1ONC	A	SINGLE	1ONC(A)	p.M23L	M_L	23	-2.66	104
1ONC	A	SINGLE	1ONC(A)	p.M23L	M_L	23	-2.22	104
1ONC	A	SINGLE	1ONC(A)	p.M23L	M_L	23	-2.39	104
1PGA	A	SINGLE	1PGA(A)	p.D47A	D_A	47	0.36	56
1PGA	A	SINGLE	1PGA(A)	p.V54A	V_A	54	-0.1	56
1PGA	A	SINGLE	1PGA(A)	p.K50A	K_A	50	-0.45	56
1PGA	A	SINGLE	1PGA(A)	p.T49A	T_A	49	-0.86	56
1PGA	A	SINGLE	1PGA(A)	p.D46A	D_A	46	-1.36	56
1POH	A	SINGLE	1POH(A)	p.S46D	S_D	46	1.5	85
1POH	A	SINGLE	1POH(A)	p.S46N	S_N	46	0.5	85
1POH	A	SINGLE	1POH(A)	p.S46A	S_A	46	-0.9	85
1POH	A	SINGLE	1POH(A)	p.K49E	K_E	49	1.9	85
1POH	A	SINGLE	1POH(A)	p.S46D	S_D	46	1.4	85
1POH	A	SINGLE	1POH(A)	p.S46N	S_N	46	0.3	85
1POH	A	SINGLE	1POH(A)	p.S46A	S_A	46	-1.1	85
1POH	A	SINGLE	1POH(A)	p.K49E	K_E	49	2.1	85
1RN1	A	SINGLE	1RN1(A)	p.Q25K	Q_K	25	0.94	312
1RN1	A	SINGLE	1RN1(A)	p.E58A	E_A	58	-0.77	312
1RN1	A	SINGLE	1RN1(A)	p.Y11F	Y_F	11	-2.11	312
1RN1	A	SINGLE	1RN1(A)	p.Y42F	Y_F	42	1.14	312
1RN1	A	SINGLE	1RN1(A)	p.Y56F	Y_F	56	-0.78	312
1RN1	A	SINGLE	1RN1(A)	p.Y57F	Y_F	57	-0.5	312
1RN1	A	SINGLE	1RN1(A)	p.Y68F	Y_F	68	-1.36	312
1RN1	A	SINGLE	1RN1(A)	p.S12A	S_A	12	-1.23	312
1RN1	A	SINGLE	1RN1(A)	p.S17A	S_A	17	0.67	312
1RN1	A	SINGLE	1RN1(A)	p.S64A	S_A	64	-1.44	312
1RN1	A	SINGLE	1RN1(A)	p.N9A	N_A	9	-0.9	312
1RN1	A	SINGLE	1RN1(A)	p.N36A	N_A	36	0.03	312
1RN1	A	SINGLE	1RN1(A)	p.N44A	N_A	44	-2.08	312
1RN1	A	SINGLE	1RN1(A)	p.N81A	N_A	81	-2.87	312
1RN1	A	SINGLE	1RN1(A)	p.A21C	A_C	21	-0.74	312
1RN1	A	SINGLE	1RN1(A)	p.A21D	A_D	21	0.33	312
1RN1	A	SINGLE	1RN1(A)	p.A21E	A_E	21	0.05	312
1RN1	A	SINGLE	1RN1(A)	p.A21F	A_F	21	-0.57	312
1RN1	A	SINGLE	1RN1(A)	p.A21G	A_G	21	-0.9	312
1RN1	A	SINGLE	1RN1(A)	p.A21H	A_H	21	-0.56	312
1RN1	A	SINGLE	1RN1(A)	p.A21I	A_I	21	-0.44	312
1RN1	A	SINGLE	1RN1(A)	p.A21K	A_K	21	-0.51	312
1RN1	A	SINGLE	1RN1(A)	p.A21L	A_L	21	-0.13	312
1RN1	A	SINGLE	1RN1(A)	p.A21M	A_M	21	-0.15	312
1RN1	A	SINGLE	1RN1(A)	p.A21N	A_N	21	0.34	312
1RN1	A	SINGLE	1RN1(A)	p.A21Q	A_Q	21	-0.26	312
1RN1	A	SINGLE	1RN1(A)	p.A21R	A_R	21	-0.41	312
1RN1	A	SINGLE	1RN1(A)	p.A21S	A_S	21	-0.49	312
1RN1	A	SINGLE	1RN1(A)	p.A21T	A_T	21	-0.57	312
1RN1	A	SINGLE	1RN1(A)	p.A21V	A_V	21	-0.66	312
1RN1	A	SINGLE	1RN1(A)	p.A21W	A_W	21	-0.3	312
1RN1	A	SINGLE	1RN1(A)	p.A21Y	A_Y	21	-0.39	312
1RN1	A	SINGLE	1RN1(A)	p.A21D	A_D	21	-0.71	312
1RN1	A	SINGLE	1RN1(A)	p.A21E	A_E	21	-0.69	312
1RN1	A	SINGLE	1RN1(A)	p.A21H	A_H	21	-0.17	312
1RN1	A	SINGLE	1RN1(A)	p.A21Q	A_Q	21	-0.4	312
1RN1	A	SINGLE	1RN1(A)	p.A21S	A_S	21	-0.4	312
1RN1	A	SINGLE	1RN1(A)	p.D76N	D_N	76	-3.1	312
1RN1	A	SINGLE	1RN1(A)	p.D76S	D_S	76	-3.3	312
1RN1	A	SINGLE	1RN1(A)	p.D76A	D_A	76	-3.7	312
1RN1	A	SINGLE	1RN1(A)	p.W59Y	W_Y	59	-0.93	312
1RN1	A	SINGLE	1RN1(A)	p.Y24W	Y_W	24	1.24	312
1RN1	A	SINGLE	1RN1(A)	p.Y42W	Y_W	42	-0.14	312
1RN1	A	SINGLE	1RN1(A)	p.Y45W	Y_W	45	0.74	312
1RN1	A	SINGLE	1RN1(A)	p.H40T	H_T	40	-0.26	312
1RN1	A	SINGLE	1RN1(A)	p.H92A	H_A	92	-0.62	312
1RN1	A	SINGLE	1RN1(A)	p.Q25K	Q_K	25	0.93	312
1RN1	A	SINGLE	1RN1(A)	p.E58A	E_A	58	-0.78	312
1RN1	A	SINGLE	1RN1(A)	p.Y11F	Y_F	11	-2.03	312
1RN1	A	SINGLE	1RN1(A)	p.Y42F	Y_F	42	1.15	312
1RN1	A	SINGLE	1RN1(A)	p.Y56F	Y_F	56	-0.71	312
1RN1	A	SINGLE	1RN1(A)	p.Y57F	Y_F	57	-0.44	312
1RN1	A	SINGLE	1RN1(A)	p.Y68F	Y_F	68	-1.35	312
1RN1	A	SINGLE	1RN1(A)	p.S12A	S_A	12	-1.08	312
1RN1	A	SINGLE	1RN1(A)	p.S17A	S_A	17	0.57	312
1RN1	A	SINGLE	1RN1(A)	p.S64A	S_A	64	-1.56	312
1RN1	A	SINGLE	1RN1(A)	p.N9A	N_A	9	-0.71	312
1RN1	A	SINGLE	1RN1(A)	p.N36A	N_A	36	0	312
1RN1	A	SINGLE	1RN1(A)	p.N44A	N_A	44	-1.86	312
1RN1	A	SINGLE	1RN1(A)	p.N81A	N_A	81	-2.91	312
1RN1	A	SINGLE	1RN1(A)	p.N44D	N_D	44	-1.6	312
1RN1	A	SINGLE	1RN1(A)	p.N44S	N_S	44	-1.5	312
1RN1	A	SINGLE	1RN1(A)	p.N44A	N_A	44	-1.6	312
1RN1	A	SINGLE	1RN1(A)	p.D76N	D_N	76	-3.1	312
1RN1	A	SINGLE	1RN1(A)	p.D76S	D_S	76	-3.1	312
1RN1	A	SINGLE	1RN1(A)	p.D76A	D_A	76	-3.8	312
1ROP	A	SINGLE	1ROP(A)	p.L41V	L_V	41	-2.53	63
1ROP	A	SINGLE	1ROP(A)	p.L41A	L_A	41	-6.12	63
1ROP	A	SINGLE	1ROP(A)	p.D30G	D_G	30	2	63
1ROP	A	SINGLE	1ROP(A)	p.D30Q	D_Q	30	1.8	63
1ROP	A	SINGLE	1ROP(A)	p.D30E	D_E	30	1	63
1ROP	A	SINGLE	1ROP(A)	p.D30S	D_S	30	1	63
1ROP	A	SINGLE	1ROP(A)	p.D30K	D_K	30	0.9	63
1ROP	A	SINGLE	1ROP(A)	p.D30H	D_H	30	0.9	63
1ROP	A	SINGLE	1ROP(A)	p.D30C	D_C	30	0.8	63
1ROP	A	SINGLE	1ROP(A)	p.D30R	D_R	30	0.8	63
1ROP	A	SINGLE	1ROP(A)	p.D30N	D_N	30	0.8	63
1ROP	A	SINGLE	1ROP(A)	p.D30M	D_M	30	0.6	63
1ROP	A	SINGLE	1ROP(A)	p.D30A	D_A	30	0.3	63
1ROP	A	SINGLE	1ROP(A)	p.D30Y	D_Y	30	0.2	63
1ROP	A	SINGLE	1ROP(A)	p.D30L	D_L	30	-0.1	63
1ROP	A	SINGLE	1ROP(A)	p.D30F	D_F	30	-0.1	63
1ROP	A	SINGLE	1ROP(A)	p.D30T	D_T	30	-0.4	63
1ROP	A	SINGLE	1ROP(A)	p.D30V	D_V	30	-0.4	63
1ROP	A	SINGLE	1ROP(A)	p.D30W	D_W	30	-0.4	63
1ROP	A	SINGLE	1ROP(A)	p.D30I	D_I	30	-0.8	63
1ROP	A	SINGLE	1ROP(A)	p.D30P	D_P	30	-1.6	63
1RTB	A	SINGLE	1RTB(A)	p.D121N	D_N	121	-0.76	124
1RTB	A	SINGLE	1RTB(A)	p.D121A	D_A	121	-0.72	124
1RTB	A	SINGLE	1RTB(A)	p.H119A	H_A	119	1.1	124
1RTB	A	SINGLE	1RTB(A)	p.D121N	D_N	121	-1.9	124
1RTB	A	SINGLE	1RTB(A)	p.D121A	D_A	121	-2.2	124
1RTB	A	SINGLE	1RTB(A)	p.H119A	H_A	119	0.2	124
1RTB	A	SINGLE	1RTB(A)	p.P93A	P_A	93	-2.7	124
1RTB	A	SINGLE	1RTB(A)	p.P93S	P_S	93	-2.1	124
1RTB	A	SINGLE	1RTB(A)	p.P114A	P_A	114	-3.2	124
1RTB	A	SINGLE	1RTB(A)	p.P114G	P_G	114	-2.8	124
1RTB	A	SINGLE	1RTB(A)	p.Y97F	Y_F	97	-3.54	124
1RTB	A	SINGLE	1RTB(A)	p.P93G	P_G	93	-2.2	124
1RTB	A	SINGLE	1RTB(A)	p.P114G	P_G	114	-3.3	124
1RTB	A	SINGLE	1RTB(A)	p.P93G	P_G	93	-2.6	124
1RTB	A	SINGLE	1RTB(A)	p.P114G	P_G	114	-3.6	124
1SAR	A	SINGLE	1SAR(A)	p.N39D	N_D	39	-1.5	192
1SAR	A	SINGLE	1SAR(A)	p.N39S	N_S	39	-2.3	192
1SAR	A	SINGLE	1SAR(A)	p.N39A	N_A	39	-2.2	192
1STN	A	SINGLE	1STN(A)	p.I18G	I_G	18	-2.6	149
1STN	A	SINGLE	1STN(A)	p.T33S	T_S	33	-1.4	149
1STN	A	SINGLE	1STN(A)	p.L36A	L_A	36	-3.6	149
1STN	A	SINGLE	1STN(A)	p.L36G	L_G	36	-5.4	149
1STN	A	SINGLE	1STN(A)	p.L37A	L_A	37	-1.8	149
1STN	A	SINGLE	1STN(A)	p.L37G	L_G	37	-3.9	149
1STN	A	SINGLE	1STN(A)	p.A60G	A_G	60	-1.5	149
1STN	A	SINGLE	1STN(A)	p.A60V	A_V	60	-2.9	149
1STN	A	SINGLE	1STN(A)	p.F61A	F_A	61	-2.4	149
1STN	A	SINGLE	1STN(A)	p.F61G	F_G	61	-4.7	149
1STN	A	SINGLE	1STN(A)	p.T62A	T_A	62	-2.4	149
1STN	A	SINGLE	1STN(A)	p.T62G	T_G	62	-3.4	149
1STN	A	SINGLE	1STN(A)	p.E73A	E_A	73	-1.6	149
1STN	A	SINGLE	1STN(A)	p.F76A	F_A	76	-4.1	149
1STN	A	SINGLE	1STN(A)	p.F76G	F_G	76	-4.7	149
1STN	A	SINGLE	1STN(A)	p.D77A	D_A	77	-3.2	149
1STN	A	SINGLE	1STN(A)	p.D77G	D_G	77	-2.2	149
1STN	A	SINGLE	1STN(A)	p.G79S	G_S	79	-2.4	149
1STN	A	SINGLE	1STN(A)	p.D83A	D_A	83	-3.9	149
1STN	A	SINGLE	1STN(A)	p.D83G	D_G	83	-2.8	149
1STN	A	SINGLE	1STN(A)	p.A90S	A_S	90	-2	149
1STN	A	SINGLE	1STN(A)	p.Y91S	Y_S	91	-5.3	149
1STN	A	SINGLE	1STN(A)	p.D95A	D_A	95	-3.6	149
1STN	A	SINGLE	1STN(A)	p.D95G	D_G	95	-3.1	149
1STN	A	SINGLE	1STN(A)	p.L103A	L_A	103	-4.6	149
1STN	A	SINGLE	1STN(A)	p.N118D	N_D	118	-2.5	149
1STN	A	SINGLE	1STN(A)	p.G79S	G_S	79	-1.8	149
1STN	A	SINGLE	1STN(A)	p.L89F	L_F	89	-1.2	149
1STN	A	SINGLE	1STN(A)	p.V23F	V_F	23	-1.5	149
1STN	A	SINGLE	1STN(A)	p.H46Y	H_Y	46	0	149
1STN	A	SINGLE	1STN(A)	p.I18M	I_M	18	-0.2	149
1STN	A	SINGLE	1STN(A)	p.H124L	H_L	124	0.7	149
1STN	A	SINGLE	1STN(A)	p.L25A	L_A	25	-2.6	149
1STN	A	SINGLE	1STN(A)	p.V66L	V_L	66	0.8	149
1STN	A	SINGLE	1STN(A)	p.G79S	G_S	79	-1.3	149
1STN	A	SINGLE	1STN(A)	p.G88V	G_V	88	0.5	149
1STN	A	SINGLE	1STN(A)	p.A90S	A_S	90	-2.5	149
1STN	A	SINGLE	1STN(A)	p.H124L	H_L	124	1.3	149
1STN	A	SINGLE	1STN(A)	p.L25A	L_A	25	-2.8	149
1STN	A	SINGLE	1STN(A)	p.V66L	V_L	66	0.6	149
1STN	A	SINGLE	1STN(A)	p.G79S	G_S	79	-1.2	149
1STN	A	SINGLE	1STN(A)	p.G88V	G_V	88	0.6	149
1STN	A	SINGLE	1STN(A)	p.A90S	A_S	90	-2.6	149
1STN	A	SINGLE	1STN(A)	p.H124L	H_L	124	1.9	149
1SUP	A	SINGLE	1SUP(A)	p.N218S	N_S	218	1.07	275
1SUP	A	SINGLE	1SUP(A)	p.G169A	G_A	169	0.3	275
1SUP	A	SINGLE	1SUP(A)	p.M50F	M_F	50	0.48	275
1SUP	A	SINGLE	1SUP(A)	p.Y217K	Y_K	217	0.72	275
1SUP	A	SINGLE	1SUP(A)	p.Q206C	Q_C	206	1.25	275
1SUP	A	SINGLE	1SUP(A)	p.N76D	N_D	76	0.45	275
1TUP	A	SINGLE	1TUP(A)	p.R175H	R_H	175	-3.01	699
1TUP	A	SINGLE	1TUP(A)	p.C242S	C_S	242	-2.94	699
1TUP	A	SINGLE	1TUP(A)	p.R248Q	R_Q	248	-1.94	699
1TUP	A	SINGLE	1TUP(A)	p.R249S	R_S	249	-1.95	699
1TUP	A	SINGLE	1TUP(A)	p.R273H	R_H	273	-0.35	699
1VQB	A	SINGLE	1VQB(A)	p.E30F	E_F	30	2.1	87
1VQB	A	SINGLE	1VQB(A)	p.E30M	E_M	30	0.7	87
1VQB	A	SINGLE	1VQB(A)	p.C33S	C_S	33	-4.2	87
1VQB	A	SINGLE	1VQB(A)	p.D36C	D_C	36	-2	87
1VQB	A	SINGLE	1VQB(A)	p.D36N	D_N	36	-1	87
1VQB	A	SINGLE	1VQB(A)	p.I47T	I_T	47	-7.4	87
1VQB	A	SINGLE	1VQB(A)	p.D50H	D_H	50	-1.5	87
1VQB	A	SINGLE	1VQB(A)	p.F68L	F_L	68	-4.2	87
1VQB	A	SINGLE	1VQB(A)	p.K69H	K_H	69	-1.2	87
1VQB	A	SINGLE	1VQB(A)	p.K69M	K_M	69	0.2	87
1VQB	A	SINGLE	1VQB(A)	p.V70C	V_C	70	-3.1	87
1VQB	A	SINGLE	1VQB(A)	p.V70P	V_P	70	-5	87
1VQB	A	SINGLE	1VQB(A)	p.I6V	I_V	6	-0.7	87
1VQB	A	SINGLE	1VQB(A)	p.F13T	F_T	13	-0.7	87
1VQB	A	SINGLE	1VQB(A)	p.L28V	L_V	28	1.1	87
1VQB	A	SINGLE	1VQB(A)	p.E30F	E_F	30	2	87
1VQB	A	SINGLE	1VQB(A)	p.L32Y	L_Y	32	1	87
1VQB	A	SINGLE	1VQB(A)	p.C33M	C_M	33	-3.5	87
1VQB	A	SINGLE	1VQB(A)	p.C33V	C_V	33	-0.2	87
1VQB	A	SINGLE	1VQB(A)	p.V35A	V_A	35	-2.2	87
1VQB	A	SINGLE	1VQB(A)	p.V35C	V_C	35	-1.4	87
1VQB	A	SINGLE	1VQB(A)	p.V35F	V_F	35	-3.2	87
1VQB	A	SINGLE	1VQB(A)	p.V35I	V_I	35	-0.7	87
1VQB	A	SINGLE	1VQB(A)	p.V35L	V_L	35	-2.7	87
1VQB	A	SINGLE	1VQB(A)	p.V35M	V_M	35	-1.1	87
1VQB	A	SINGLE	1VQB(A)	p.Y41F	Y_F	41	-0.6	87
1VQB	A	SINGLE	1VQB(A)	p.V45C	V_C	45	-0.1	87
1VQB	A	SINGLE	1VQB(A)	p.I47C	I_C	47	-5.3	87
1VQB	A	SINGLE	1VQB(A)	p.I47F	I_F	47	-2	87
1VQB	A	SINGLE	1VQB(A)	p.I47L	I_L	47	-0.7	87
1VQB	A	SINGLE	1VQB(A)	p.I47M	I_M	47	-2.2	87
1VQB	A	SINGLE	1VQB(A)	p.I47V	I_V	47	-2.6	87
1VQB	A	SINGLE	1VQB(A)	p.H64C	H_C	64	0.5	87
1VQB	A	SINGLE	1VQB(A)	p.L65P	L_P	65	-1.5	87
1VQB	A	SINGLE	1VQB(A)	p.F68L	F_L	68	-4.3	87
1VQB	A	SINGLE	1VQB(A)	p.F73W	F_W	73	0.8	87
1VQB	A	SINGLE	1VQB(A)	p.M77I	M_I	77	1.6	87
1VQB	A	SINGLE	1VQB(A)	p.M77V	M_V	77	1.2	87
1VQB	A	SINGLE	1VQB(A)	p.R82C	R_C	82	-1.5	87
1VQB	A	SINGLE	1VQB(A)	p.A86T	A_T	86	-0.7	87
1VQB	A	SINGLE	1VQB(A)	p.A86V	A_V	86	0.5	87
1VQB	A	SINGLE	1VQB(A)	p.V35A	V_A	35	-2.2	87
1VQB	A	SINGLE	1VQB(A)	p.V35C	V_C	35	-1.4	87
1VQB	A	SINGLE	1VQB(A)	p.I47A	I_A	47	-7	87
1VQB	A	SINGLE	1VQB(A)	p.I47C	I_C	47	-5.2	87
1VQB	A	SINGLE	1VQB(A)	p.I47V	I_V	47	-2.5	87
1VQB	A	SINGLE	1VQB(A)	p.I47L	I_L	47	-0.6	87
1VQB	A	SINGLE	1VQB(A)	p.I47M	I_M	47	-2.1	87
1VQB	A	SINGLE	1VQB(A)	p.I47F	I_F	47	-1.9	87
1VQB	A	SINGLE	1VQB(A)	p.V35L	V_L	35	-2.7	87
1VQB	A	SINGLE	1VQB(A)	p.V35I	V_I	35	-0.6	87
1VQB	A	SINGLE	1VQB(A)	p.V35M	V_M	35	-1	87
1VQB	A	SINGLE	1VQB(A)	p.V35F	V_F	35	-3.1	87
1VQB	A	SINGLE	1VQB(A)	p.C33A	C_A	33	-0.5	87
1VQB	A	SINGLE	1VQB(A)	p.C33I	C_I	33	-0.9	87
1VQB	A	SINGLE	1VQB(A)	p.C33L	C_L	33	-2.6	87
1VQB	A	SINGLE	1VQB(A)	p.C33S	C_S	33	-4.3	87
1VQB	A	SINGLE	1VQB(A)	p.C33T	C_T	33	-4.6	87
1VQB	A	SINGLE	1VQB(A)	p.V35T	V_T	35	-5.3	87
1VQB	A	SINGLE	1VQB(A)	p.L37A	L_A	37	-7.7	87
1VQB	A	SINGLE	1VQB(A)	p.L37C	L_C	37	-4.6	87
1VQB	A	SINGLE	1VQB(A)	p.L37I	L_I	37	-1.4	87
1VQB	A	SINGLE	1VQB(A)	p.L37T	L_T	37	-5.2	87
1VQB	A	SINGLE	1VQB(A)	p.L37V	L_V	37	-3.5	87
1VQB	A	SINGLE	1VQB(A)	p.V45A	V_A	45	-2.1	87
1VQB	A	SINGLE	1VQB(A)	p.V45L	V_L	45	-3	87
1VQB	A	SINGLE	1VQB(A)	p.V45T	V_T	45	-3.5	87
1VQB	A	SINGLE	1VQB(A)	p.I47A	I_A	47	-7.1	87
1VQB	A	SINGLE	1VQB(A)	p.L49A	L_A	49	-6.1	87
1VQB	A	SINGLE	1VQB(A)	p.L49C	L_C	49	-4.1	87
1VQB	A	SINGLE	1VQB(A)	p.L49I	L_I	49	-1.9	87
1VQB	A	SINGLE	1VQB(A)	p.L49T	L_T	49	-5.7	87
1VQB	A	SINGLE	1VQB(A)	p.L49V	L_V	49	-2.9	87
1VQB	A	SINGLE	1VQB(A)	p.V63C	V_C	63	-4.1	87
1VQB	A	SINGLE	1VQB(A)	p.V63T	V_T	63	-5	87
1VQB	A	SINGLE	1VQB(A)	p.S67C	S_C	67	-3.7	87
1VQB	A	SINGLE	1VQB(A)	p.S67T	S_T	67	-1.6	87
1VQB	A	SINGLE	1VQB(A)	p.F68V	F_V	68	-5	87
1VQB	A	SINGLE	1VQB(A)	p.I78C	I_C	78	-4.4	87
1VQB	A	SINGLE	1VQB(A)	p.I78T	I_T	78	-6.6	87
1VQB	A	SINGLE	1VQB(A)	p.I78V	I_V	78	-1.3	87
1VQB	A	SINGLE	1VQB(A)	p.L81C	L_C	81	-3.7	87
1VQB	A	SINGLE	1VQB(A)	p.L81T	L_T	81	-5.1	87
1VQB	A	SINGLE	1VQB(A)	p.L81V	L_V	81	-0.2	87
1VQB	A	SINGLE	1VQB(A)	p.V19C	V_C	19	-0.3	87
1VQB	A	SINGLE	1VQB(A)	p.V19T	V_T	19	-0.6	87
1VQB	A	SINGLE	1VQB(A)	p.K24V	K_V	24	0.8	87
1VQB	A	SINGLE	1VQB(A)	p.Y26R	Y_R	26	-0.4	87
1VQB	A	SINGLE	1VQB(A)	p.E30M	E_M	30	0.6	87
1VQB	A	SINGLE	1VQB(A)	p.E30N	E_N	30	-1.1	87
1VQB	A	SINGLE	1VQB(A)	p.L32H	L_H	32	-0.9	87
1VQB	A	SINGLE	1VQB(A)	p.L32R	L_R	32	-1.6	87
1VQB	A	SINGLE	1VQB(A)	p.L32W	L_W	32	2.8	87
1VQB	A	SINGLE	1VQB(A)	p.D36C	D_C	36	-2.1	87
1VQB	A	SINGLE	1VQB(A)	p.E40C	E_C	40	-1.6	87
1VQB	A	SINGLE	1VQB(A)	p.E40T	E_T	40	-0.4	87
1VQB	A	SINGLE	1VQB(A)	p.Y41A	Y_A	41	-0.4	87
1VQB	A	SINGLE	1VQB(A)	p.V43C	V_C	43	-2.1	87
1VQB	A	SINGLE	1VQB(A)	p.V43T	V_T	43	-1.6	87
1VQB	A	SINGLE	1VQB(A)	p.T48C	T_C	48	-0.8	87
1VQB	A	SINGLE	1VQB(A)	p.T48V	T_V	48	0	87
1VQB	A	SINGLE	1VQB(A)	p.D50H	D_H	50	-1.6	87
1VQB	A	SINGLE	1VQB(A)	p.T62C	T_C	62	-0.7	87
1VQB	A	SINGLE	1VQB(A)	p.T62V	T_V	62	1.3	87
1VQB	A	SINGLE	1VQB(A)	p.K69H	K_H	69	-1.3	87
1VQB	A	SINGLE	1VQB(A)	p.K69M	K_M	69	0.1	87
1VQB	A	SINGLE	1VQB(A)	p.V70C	V_C	70	-3.3	87
1VQB	A	SINGLE	1VQB(A)	p.V70P	V_P	70	-5.1	87
1VQB	A	SINGLE	1VQB(A)	p.V70T	V_T	70	-3.5	87
1VQB	A	SINGLE	1VQB(A)	p.M77A	M_A	77	-2.1	87
1VQB	A	SINGLE	1VQB(A)	p.M77C	M_C	77	0	87
1VQB	A	SINGLE	1VQB(A)	p.M77F	M_F	77	-0.2	87
1VQB	A	SINGLE	1VQB(A)	p.M77L	M_L	77	-1.2	87
1VQB	A	SINGLE	1VQB(A)	p.M77T	M_T	77	-0.8	87
2ABD	A	SINGLE	2ABD(A)	p.F5A	F_A	5	-2.52	86
2ABD	A	SINGLE	2ABD(A)	p.A9G	A_G	9	-1.81	86
2ABD	A	SINGLE	2ABD(A)	p.V12A	V_A	12	-1.69	86
2ABD	A	SINGLE	2ABD(A)	p.L15A	L_A	15	-3.1	86
2ABD	A	SINGLE	2ABD(A)	p.P19A	P_A	19	-1.07	86
2ABD	A	SINGLE	2ABD(A)	p.D21A	D_A	21	0.42	86
2ABD	A	SINGLE	2ABD(A)	p.D21H	D_H	21	-0.56	86
2ABD	A	SINGLE	2ABD(A)	p.L25A	L_A	25	-1.02	86
2ABD	A	SINGLE	2ABD(A)	p.Y28A	Y_A	28	-2.47	86
2ABD	A	SINGLE	2ABD(A)	p.Y28F	Y_F	28	-1.06	86
2ABD	A	SINGLE	2ABD(A)	p.Y28N	Y_N	28	-2.23	86
2ABD	A	SINGLE	2ABD(A)	p.Y31N	Y_N	31	-1.52	86
2ABD	A	SINGLE	2ABD(A)	p.K32A	K_A	32	-1.02	86
2ABD	A	SINGLE	2ABD(A)	p.K32R	K_R	32	-1.83	86
2ABD	A	SINGLE	2ABD(A)	p.K32E	K_E	32	-1.68	86
2ABD	A	SINGLE	2ABD(A)	p.Q33A	Q_A	33	-3.66	86
2ABD	A	SINGLE	2ABD(A)	p.A34G	A_G	34	-1.57	86
2ABD	A	SINGLE	2ABD(A)	p.T35A	T_A	35	-1.09	86
2ABD	A	SINGLE	2ABD(A)	p.P44A	P_A	44	-1.4	86
2ABD	A	SINGLE	2ABD(A)	p.K52M	K_M	52	0.18	86
2ABD	A	SINGLE	2ABD(A)	p.K54A	K_A	54	-0.86	86
2ABD	A	SINGLE	2ABD(A)	p.K54M	K_M	54	0.27	86
2ABD	A	SINGLE	2ABD(A)	p.E67A	E_A	67	-0.36	86
2ABD	A	SINGLE	2ABD(A)	p.Y73A	Y_A	73	-4.83	86
2ABD	A	SINGLE	2ABD(A)	p.Y73F	Y_F	73	0.27	86
2ABD	A	SINGLE	2ABD(A)	p.V77A	V_A	77	-1.14	86
2ABD	A	SINGLE	2ABD(A)	p.L80A	L_A	80	-3.7	86
2AKY	A	SINGLE	2AKY(A)	p.N169D	N_D	169	-2.15	220
2AKY	A	SINGLE	2AKY(A)	p.T77H	T_H	77	-2.15	220
2AKY	A	SINGLE	2AKY(A)	p.V8I	V_I	8	-1.2	220
2AKY	A	SINGLE	2AKY(A)	p.I213F	I_F	213	-1.91	220
2CI2	I	SINGLE	2CI2(I)	p.L27A	L_A	27	-2.64	83
2CI2	I	SINGLE	2CI2(I)	p.V38A	V_A	38	-0.46	83
2CI2	I	SINGLE	2CI2(I)	p.I39V	I_V	39	-1.27	83
2CI2	I	SINGLE	2CI2(I)	p.I48V	I_V	48	-1.09	83
2CI2	I	SINGLE	2CI2(I)	p.I48A	I_A	48	-3.84	83
2CI2	I	SINGLE	2CI2(I)	p.V66A	V_A	66	-4.88	83
2CI2	I	SINGLE	2CI2(I)	p.L68A	L_A	68	-3.82	83
2CI2	I	SINGLE	2CI2(I)	p.V70A	V_A	70	-1.95	83
2CI2	I	SINGLE	2CI2(I)	p.I76V	I_V	76	0.21	83
2CI2	I	SINGLE	2CI2(I)	p.I76A	I_A	76	-4.25	83
2CI2	I	SINGLE	2CI2(I)	p.T58D	T_D	58	0.04	83
2CI2	I	SINGLE	2CI2(I)	p.T58A	T_A	58	-0.69	83
2CI2	I	SINGLE	2CI2(I)	p.E60A	E_A	60	-0.68	83
2CI2	I	SINGLE	2CI2(I)	p.T22V	T_V	22	-0.32	83
2CI2	I	SINGLE	2CI2(I)	p.T22A	T_A	22	-0.85	83
2CI2	I	SINGLE	2CI2(I)	p.T22G	T_G	22	-1.16	83
2CI2	I	SINGLE	2CI2(I)	p.I49V	I_V	49	0.08	83
2CI2	I	SINGLE	2CI2(I)	p.I49A	I_A	49	-2.12	83
2CI2	I	SINGLE	2CI2(I)	p.I49G	I_G	49	-3.52	83
2CI2	I	SINGLE	2CI2(I)	p.I49T	I_T	49	-1.34	83
2CI2	I	SINGLE	2CI2(I)	p.V53T	V_T	53	-1.03	83
2CI2	I	SINGLE	2CI2(I)	p.V53A	V_A	53	-0.64	83
2CI2	I	SINGLE	2CI2(I)	p.V53G	V_G	53	-2.43	83
2CI2	I	SINGLE	2CI2(I)	p.A77G	A_G	77	-1.88	83
2CI2	I	SINGLE	2CI2(I)	p.V79T	V_T	79	-0.38	83
2CI2	I	SINGLE	2CI2(I)	p.V79A	V_A	79	-1.51	83
2CI2	I	SINGLE	2CI2(I)	p.V79G	V_G	79	-3.24	83
2CI2	I	SINGLE	2CI2(I)	p.V82T	V_T	82	-1.15	83
2CI2	I	SINGLE	2CI2(I)	p.V82A	V_A	82	-1.45	83
2CI2	I	SINGLE	2CI2(I)	p.V82G	V_G	82	-3.5	83
2CI2	I	SINGLE	2CI2(I)	p.K21A	K_A	21	-0.55	83
2CI2	I	SINGLE	2CI2(I)	p.K21M	K_M	21	-0.67	83
2CI2	I	SINGLE	2CI2(I)	p.P25A	P_A	25	-1.57	83
2CI2	I	SINGLE	2CI2(I)	p.E26A	E_A	26	-0.47	83
2CI2	I	SINGLE	2CI2(I)	p.E26Q	E_Q	26	-0.62	83
2CI2	I	SINGLE	2CI2(I)	p.K30A	K_A	30	0.42	83
2CI2	I	SINGLE	2CI2(I)	p.S31G	S_G	31	-0.8	83
2CI2	I	SINGLE	2CI2(I)	p.S31A	S_A	31	-0.89	83
2CI2	I	SINGLE	2CI2(I)	p.E33Q	E_Q	33	-0.29	83
2CI2	I	SINGLE	2CI2(I)	p.E33D	E_D	33	-0.52	83
2CI2	I	SINGLE	2CI2(I)	p.E33N	E_N	33	-0.7	83
2CI2	I	SINGLE	2CI2(I)	p.E34Q	E_Q	34	-0.47	83
2CI2	I	SINGLE	2CI2(I)	p.E34D	E_D	34	-0.74	83
2CI2	I	SINGLE	2CI2(I)	p.E34N	E_N	34	-1.07	83
2CI2	I	SINGLE	2CI2(I)	p.A35G	A_G	35	-1.09	83
2CI2	I	SINGLE	2CI2(I)	p.K36A	K_A	36	-0.49	83
2CI2	I	SINGLE	2CI2(I)	p.K36G	K_G	36	-2.32	83
2CI2	I	SINGLE	2CI2(I)	p.K37A	K_A	37	0.21	83
2CI2	I	SINGLE	2CI2(I)	p.K37G	K_G	37	-0.99	83
2CI2	I	SINGLE	2CI2(I)	p.V38A	V_A	38	-0.49	83
2CI2	I	SINGLE	2CI2(I)	p.I39V	I_V	39	-1.3	83
2CI2	I	SINGLE	2CI2(I)	p.L40A	L_A	40	-1.33	83
2CI2	I	SINGLE	2CI2(I)	p.L40G	L_G	40	-1.38	83
2CI2	I	SINGLE	2CI2(I)	p.Q41A	Q_A	41	-0.02	83
2CI2	I	SINGLE	2CI2(I)	p.Q41G	Q_G	41	-0.6	83
2CI2	I	SINGLE	2CI2(I)	p.D42A	D_A	42	-0.96	83
2CI2	I	SINGLE	2CI2(I)	p.K43A	K_A	43	-0.65	83
2CI2	I	SINGLE	2CI2(I)	p.K43G	K_G	43	-3.19	83
2CI2	I	SINGLE	2CI2(I)	p.P44A	P_A	44	-1.76	83
2CI2	I	SINGLE	2CI2(I)	p.E45A	E_A	45	-0.32	83
2CI2	I	SINGLE	2CI2(I)	p.L51A	L_A	51	-2.37	83
2CI2	I	SINGLE	2CI2(I)	p.L51I	L_I	51	-0.26	83
2CI2	I	SINGLE	2CI2(I)	p.L51V	L_V	51	-0.5	83
2CI2	I	SINGLE	2CI2(I)	p.P52A	P_A	52	-0.17	83
2CI2	I	SINGLE	2CI2(I)	p.T55S	T_S	55	-0.02	83
2CI2	I	SINGLE	2CI2(I)	p.T55V	T_V	55	-0.76	83
2CI2	I	SINGLE	2CI2(I)	p.T55A	T_A	55	0.23	83
2CI2	I	SINGLE	2CI2(I)	p.I56A	I_A	56	-0.03	83
2CI2	I	SINGLE	2CI2(I)	p.V57A	V_A	57	-1.47	83
2CI2	I	SINGLE	2CI2(I)	p.E60A	E_A	60	-0.7	83
2CI2	I	SINGLE	2CI2(I)	p.R62A	R_A	62	-0.58	83
2CI2	I	SINGLE	2CI2(I)	p.D64A	D_A	64	-0.8	83
2CI2	I	SINGLE	2CI2(I)	p.F69L	F_L	69	-2.11	83
2CI2	I	SINGLE	2CI2(I)	p.F69V	F_V	69	-2.39	83
2CI2	I	SINGLE	2CI2(I)	p.F69A	F_A	69	-3.84	83
2CI2	I	SINGLE	2CI2(I)	p.D71A	D_A	71	-3.41	83
2CI2	I	SINGLE	2CI2(I)	p.K72N	K_N	72	0	83
2CI2	I	SINGLE	2CI2(I)	p.N75D	N_D	75	-1.21	83
2CI2	I	SINGLE	2CI2(I)	p.N75A	N_A	75	-0.83	83
2CI2	I	SINGLE	2CI2(I)	p.P80A	P_A	80	-3.34	83
2CI2	I	SINGLE	2CI2(I)	p.S31G	S_G	31	0.84	83
2CI2	I	SINGLE	2CI2(I)	p.S31A	S_A	31	1	83
2CI2	I	SINGLE	2CI2(I)	p.L27A	L_A	27	-2.66	83
2CI2	I	SINGLE	2CI2(I)	p.V38A	V_A	38	-0.46	83
2CI2	I	SINGLE	2CI2(I)	p.I39V	I_V	39	-1.2	83
2CI2	I	SINGLE	2CI2(I)	p.I39V	I_V	39	-1.16	83
2CI2	I	SINGLE	2CI2(I)	p.I48V	I_V	48	-0.92	83
2CI2	I	SINGLE	2CI2(I)	p.I48A	I_A	48	-3.89	83
2CI2	I	SINGLE	2CI2(I)	p.V66A	V_A	66	-4.91	83
2CI2	I	SINGLE	2CI2(I)	p.L68A	L_A	68	-3.74	83
2CI2	I	SINGLE	2CI2(I)	p.V70A	V_A	70	-2.17	83
2CI2	I	SINGLE	2CI2(I)	p.I76V	I_V	76	0.09	83
2CI2	I	SINGLE	2CI2(I)	p.I76A	I_A	76	-4.23	83
2CI2	I	SINGLE	2CI2(I)	p.I76A	I_A	76	-4.34	83
2CI2	I	SINGLE	2CI2(I)	p.S31A	S_A	31	-0.89	83
2CI2	I	SINGLE	2CI2(I)	p.E33N	E_N	33	-0.7	83
2CI2	I	SINGLE	2CI2(I)	p.K36A	K_A	36	-0.49	83
2CI2	I	SINGLE	2CI2(I)	p.K37A	K_A	37	0.23	83
2CI2	I	SINGLE	2CI2(I)	p.K37G	K_G	37	-0.97	83
2CI2	I	SINGLE	2CI2(I)	p.K43A	K_A	43	-0.65	83
2CI2	I	SINGLE	2CI2(I)	p.L27A	L_A	27	-2.68	83
2CI2	I	SINGLE	2CI2(I)	p.V38A	V_A	38	-0.48	83
2CI2	I	SINGLE	2CI2(I)	p.I39V	I_V	39	-1.3	83
2CI2	I	SINGLE	2CI2(I)	p.I48V	I_V	48	-1.11	83
2CI2	I	SINGLE	2CI2(I)	p.I49A	I_A	49	-2.12	83
2CI2	I	SINGLE	2CI2(I)	p.I49V	I_V	49	0.08	83
2CI2	I	SINGLE	2CI2(I)	p.V70A	V_A	70	-1.95	83
2CI2	I	SINGLE	2CI2(I)	p.I76V	I_V	76	0.19	83
2CI2	I	SINGLE	2CI2(I)	p.T22A	T_A	22	-0.85	83
2CI2	I	SINGLE	2CI2(I)	p.V53A	V_A	53	-0.63	83
2CI2	I	SINGLE	2CI2(I)	p.V53T	V_T	53	-1.03	83
2CI2	I	SINGLE	2CI2(I)	p.L51A	L_A	51	-2.37	83
2CI2	I	SINGLE	2CI2(I)	p.L51V	L_V	51	-0.5	83
2CI2	I	SINGLE	2CI2(I)	p.F69L	F_L	69	-2.11	83
2LZM	A	SINGLE	2LZM(A)	p.I58T	I_T	58	-3.4	164
2LZM	A	SINGLE	2LZM(A)	p.N101A	N_A	101	-1.5	164
2LZM	A	SINGLE	2LZM(A)	p.Q105M	Q_M	105	-1.2	164
2LZM	A	SINGLE	2LZM(A)	p.V149A	V_A	149	-3.1	164
2LZM	A	SINGLE	2LZM(A)	p.V149S	V_S	149	-4.4	164
2LZM	A	SINGLE	2LZM(A)	p.V149C	V_C	149	-2	164
2LZM	A	SINGLE	2LZM(A)	p.V149T	V_T	149	-3	164
2LZM	A	SINGLE	2LZM(A)	p.V149I	V_I	149	-0.1	164
2LZM	A	SINGLE	2LZM(A)	p.V149G	V_G	149	-4.9	164
2LZM	A	SINGLE	2LZM(A)	p.T152A	T_A	152	-1.5	164
2LZM	A	SINGLE	2LZM(A)	p.T152S	T_S	152	-2	164
2LZM	A	SINGLE	2LZM(A)	p.T152C	T_C	152	-0.5	164
2LZM	A	SINGLE	2LZM(A)	p.T152V	T_V	152	0.2	164
2LZM	A	SINGLE	2LZM(A)	p.T152I	T_I	152	-0.4	164
2LZM	A	SINGLE	2LZM(A)	p.E128K	E_K	128	-1.16	164
2LZM	A	SINGLE	2LZM(A)	p.A146T	A_T	146	-2.29	164
2LZM	A	SINGLE	2LZM(A)	p.K60P	K_P	60	0.1	164
2LZM	A	SINGLE	2LZM(A)	p.G77A	G_A	77	-0.4	164
2LZM	A	SINGLE	2LZM(A)	p.A82P	A_P	82	0.3	164
2LZM	A	SINGLE	2LZM(A)	p.A93P	A_P	93	0.1	164
2LZM	A	SINGLE	2LZM(A)	p.G113A	G_A	113	0.1	164
2LZM	A	SINGLE	2LZM(A)	p.K60P	K_P	60	0	164
2LZM	A	SINGLE	2LZM(A)	p.G77A	G_A	77	0.4	164
2LZM	A	SINGLE	2LZM(A)	p.A82P	A_P	82	0.8	164
2LZM	A	SINGLE	2LZM(A)	p.A93P	A_P	93	0.1	164
2LZM	A	SINGLE	2LZM(A)	p.G113A	G_A	113	0.3	164
2LZM	A	SINGLE	2LZM(A)	p.S38D	S_D	38	-0.1	164
2LZM	A	SINGLE	2LZM(A)	p.T115E	T_E	115	-0.5	164
2LZM	A	SINGLE	2LZM(A)	p.N116D	N_D	116	-0.1	164
2LZM	A	SINGLE	2LZM(A)	p.R119M	R_M	119	-0.3	164
2LZM	A	SINGLE	2LZM(A)	p.N144D	N_D	144	-0.1	164
2LZM	A	SINGLE	2LZM(A)	p.S38D	S_D	38	0.6	164
2LZM	A	SINGLE	2LZM(A)	p.T115E	T_E	115	0.3	164
2LZM	A	SINGLE	2LZM(A)	p.N116D	N_D	116	0.6	164
2LZM	A	SINGLE	2LZM(A)	p.R119M	R_M	119	0.1	164
2LZM	A	SINGLE	2LZM(A)	p.N144D	N_D	144	0.5	164
2LZM	A	SINGLE	2LZM(A)	p.T115E	T_E	115	-0.5	164
2LZM	A	SINGLE	2LZM(A)	p.T115E	T_E	115	-0.2	164
2LZM	A	SINGLE	2LZM(A)	p.T115E	T_E	115	-0.1	164
2LZM	A	SINGLE	2LZM(A)	p.T115E	T_E	115	0	164
2LZM	A	SINGLE	2LZM(A)	p.T115E	T_E	115	0.3	164
2LZM	A	SINGLE	2LZM(A)	p.Q123E	Q_E	123	0.3	164
2LZM	A	SINGLE	2LZM(A)	p.Q123E	Q_E	123	0.1	164
2LZM	A	SINGLE	2LZM(A)	p.Q123E	Q_E	123	0.4	164
2LZM	A	SINGLE	2LZM(A)	p.N144E	N_E	144	0.2	164
2LZM	A	SINGLE	2LZM(A)	p.N144E	N_E	144	0.5	164
2LZM	A	SINGLE	2LZM(A)	p.N144E	N_E	144	0.5	164
2LZM	A	SINGLE	2LZM(A)	p.K60H	K_H	60	-0.8	164
2LZM	A	SINGLE	2LZM(A)	p.K60H	K_H	60	-0.1	164
2LZM	A	SINGLE	2LZM(A)	p.S90H	S_H	90	-1	164
2LZM	A	SINGLE	2LZM(A)	p.S90H	S_H	90	-1.1	164
2LZM	A	SINGLE	2LZM(A)	p.S90H	S_H	90	-1.1	164
2LZM	A	SINGLE	2LZM(A)	p.K83H	K_H	83	-0.5	164
2LZM	A	SINGLE	2LZM(A)	p.K83H	K_H	83	-0.4	164
2LZM	A	SINGLE	2LZM(A)	p.L46A	L_A	46	-2.7	164
2LZM	A	SINGLE	2LZM(A)	p.L118A	L_A	118	-3.5	164
2LZM	A	SINGLE	2LZM(A)	p.L121A	L_A	121	-2.7	164
2LZM	A	SINGLE	2LZM(A)	p.L99A	L_A	99	-5	164
2LZM	A	SINGLE	2LZM(A)	p.L133A	L_A	133	-4.3	164
2LZM	A	SINGLE	2LZM(A)	p.F153A	F_A	153	-3.5	164
2LZM	A	SINGLE	2LZM(A)	p.K16E	K_E	16	-0.5	164
2LZM	A	SINGLE	2LZM(A)	p.R119E	R_E	119	-0.2	164
2LZM	A	SINGLE	2LZM(A)	p.K135E	K_E	135	-0.2	164
2LZM	A	SINGLE	2LZM(A)	p.K147E	K_E	147	0.1	164
2LZM	A	SINGLE	2LZM(A)	p.R154E	R_E	154	0.2	164
2LZM	A	SINGLE	2LZM(A)	p.K16E	K_E	16	0.5	164
2LZM	A	SINGLE	2LZM(A)	p.R119E	R_E	119	-0.04	164
2LZM	A	SINGLE	2LZM(A)	p.K135E	K_E	135	-1	164
2LZM	A	SINGLE	2LZM(A)	p.K147E	K_E	147	-0.7	164
2LZM	A	SINGLE	2LZM(A)	p.R154E	R_E	154	-1.1	164
2LZM	A	SINGLE	2LZM(A)	p.N40A	N_A	40	0.43	164
2LZM	A	SINGLE	2LZM(A)	p.K43A	K_A	43	-0.96	164
2LZM	A	SINGLE	2LZM(A)	p.S44A	S_A	44	0.44	164
2LZM	A	SINGLE	2LZM(A)	p.E45A	E_A	45	0.55	164
2LZM	A	SINGLE	2LZM(A)	p.L46A	L_A	46	-2.62	164
2LZM	A	SINGLE	2LZM(A)	p.D47A	D_A	47	-0.28	164
2LZM	A	SINGLE	2LZM(A)	p.K48A	K_A	48	-0.32	164
2LZM	A	SINGLE	2LZM(A)	p.N40A	N_A	40	0.32	164
2LZM	A	SINGLE	2LZM(A)	p.K43A	K_A	43	-1.03	164
2LZM	A	SINGLE	2LZM(A)	p.S44A	S_A	44	0.34	164
2LZM	A	SINGLE	2LZM(A)	p.E45A	E_A	45	0.01	164
2LZM	A	SINGLE	2LZM(A)	p.L46A	L_A	46	-1.86	164
2LZM	A	SINGLE	2LZM(A)	p.D47A	D_A	47	-0.95	164
2LZM	A	SINGLE	2LZM(A)	p.K48A	K_A	48	-0.56	164
2LZM	A	SINGLE	2LZM(A)	p.R14K	R_K	14	-0.03	164
2LZM	A	SINGLE	2LZM(A)	p.E22K	E_K	22	0.57	164
2LZM	A	SINGLE	2LZM(A)	p.T26S	T_S	26	0.57	164
2LZM	A	SINGLE	2LZM(A)	p.N40D	N_D	40	0.44	164
2LZM	A	SINGLE	2LZM(A)	p.A41D	A_D	41	0.29	164
2LZM	A	SINGLE	2LZM(A)	p.R80K	R_K	80	-0.17	164
2LZM	A	SINGLE	2LZM(A)	p.A93T	A_T	93	0.06	164
2LZM	A	SINGLE	2LZM(A)	p.G113E	G_E	113	0.3	164
2LZM	A	SINGLE	2LZM(A)	p.R119H	R_H	119	-0.29	164
2LZM	A	SINGLE	2LZM(A)	p.T151S	T_S	151	0.39	164
2LZM	A	SINGLE	2LZM(A)	p.F153L	F_L	153	0.35	164
2LZM	A	SINGLE	2LZM(A)	p.N163D	N_D	163	-0.21	164
2LZM	A	SINGLE	2LZM(A)	p.I78M	I_M	78	-1.5	164
2LZM	A	SINGLE	2LZM(A)	p.L84M	L_M	84	-1.9	164
2LZM	A	SINGLE	2LZM(A)	p.L91M	L_M	91	-0.8	164
2LZM	A	SINGLE	2LZM(A)	p.L99M	L_M	99	-0.4	164
2LZM	A	SINGLE	2LZM(A)	p.I100M	I_M	100	-1.6	164
2LZM	A	SINGLE	2LZM(A)	p.V103M	V_M	103	-1.2	164
2LZM	A	SINGLE	2LZM(A)	p.L118M	L_M	118	-0.7	164
2LZM	A	SINGLE	2LZM(A)	p.L121M	L_M	121	-0.8	164
2LZM	A	SINGLE	2LZM(A)	p.L133M	L_M	133	-0.4	164
2LZM	A	SINGLE	2LZM(A)	p.F153M	F_M	153	-0.6	164
2LZM	A	SINGLE	2LZM(A)	p.L121A	L_A	121	-2.3	164
2LZM	A	SINGLE	2LZM(A)	p.A129L	A_L	129	-1.3	164
2LZM	A	SINGLE	2LZM(A)	p.A129M	A_M	129	-1.9	164
2LZM	A	SINGLE	2LZM(A)	p.F153A	F_A	153	-3.4	164
2LZM	A	SINGLE	2LZM(A)	p.T115A	T_A	115	-0.14	164
2LZM	A	SINGLE	2LZM(A)	p.N116A	N_A	116	0.17	164
2LZM	A	SINGLE	2LZM(A)	p.S117A	S_A	117	1.27	164
2LZM	A	SINGLE	2LZM(A)	p.L118A	L_A	118	-3.5	164
2LZM	A	SINGLE	2LZM(A)	p.R119A	R_A	119	-0.18	164
2LZM	A	SINGLE	2LZM(A)	p.M120A	M_A	120	-0.2	164
2LZM	A	SINGLE	2LZM(A)	p.L121A	L_A	121	-2.7	164
2LZM	A	SINGLE	2LZM(A)	p.Q122A	Q_A	122	-0.24	164
2LZM	A	SINGLE	2LZM(A)	p.Q123A	Q_A	123	-0.22	164
2LZM	A	SINGLE	2LZM(A)	p.Q105A	Q_A	105	-0.9	164
2LZM	A	SINGLE	2LZM(A)	p.Q105E	Q_E	105	-0.5	164
2LZM	A	SINGLE	2LZM(A)	p.Q105G	Q_G	105	-1.7	164
2LZM	A	SINGLE	2LZM(A)	p.Q105A	Q_A	105	-0.6	164
2LZM	A	SINGLE	2LZM(A)	p.Q105E	Q_E	105	-1.1	164
2LZM	A	SINGLE	2LZM(A)	p.Q105G	Q_G	105	-1.5	164
2LZM	A	SINGLE	2LZM(A)	p.S117F	S_F	117	1.4	164
2LZM	A	SINGLE	2LZM(A)	p.S117F	S_F	117	1.1	164
2LZM	A	SINGLE	2LZM(A)	p.A41S	A_S	41	-0.6	164
2LZM	A	SINGLE	2LZM(A)	p.A42S	A_S	42	-2.3	164
2LZM	A	SINGLE	2LZM(A)	p.A49S	A_S	49	-0.5	164
2LZM	A	SINGLE	2LZM(A)	p.A73S	A_S	73	-0.4	164
2LZM	A	SINGLE	2LZM(A)	p.A82S	A_S	82	-0.3	164
2LZM	A	SINGLE	2LZM(A)	p.A93S	A_S	93	-0.2	164
2LZM	A	SINGLE	2LZM(A)	p.A98S	A_S	98	-2.5	164
2LZM	A	SINGLE	2LZM(A)	p.A130S	A_S	130	-1	164
2LZM	A	SINGLE	2LZM(A)	p.A134S	A_S	134	-0.1	164
2LZM	A	SINGLE	2LZM(A)	p.V75T	V_T	75	-1.3	164
2LZM	A	SINGLE	2LZM(A)	p.V87T	V_T	87	-1.6	164
2LZM	A	SINGLE	2LZM(A)	p.V149T	V_T	149	-2.8	164
2LZM	A	SINGLE	2LZM(A)	p.Q69P	Q_P	69	-3.3	164
2LZM	A	SINGLE	2LZM(A)	p.D72P	D_P	72	-2.6	164
2LZM	A	SINGLE	2LZM(A)	p.Q69P	Q_P	69	-2.9	164
2LZM	A	SINGLE	2LZM(A)	p.D72P	D_P	72	-2.7	164
2LZM	A	SINGLE	2LZM(A)	p.A74P	A_P	74	-4.6	164
2LZM	A	SINGLE	2LZM(A)	p.A74P	A_P	74	-5.7	164
2LZM	A	SINGLE	2LZM(A)	p.A74P	A_P	74	-5	164
2LZM	A	SINGLE	2LZM(A)	p.A74P	A_P	74	-4.5	164
2LZM	A	SINGLE	2LZM(A)	p.M102L	M_L	102	-0.74	164
2LZM	A	SINGLE	2LZM(A)	p.V111F	V_F	111	-1.43	164
2LZM	A	SINGLE	2LZM(A)	p.V111I	V_I	111	-0.69	164
2LZM	A	SINGLE	2LZM(A)	p.M102L	M_L	102	-0.82	164
2LZM	A	SINGLE	2LZM(A)	p.V111F	V_F	111	-1.69	164
2LZM	A	SINGLE	2LZM(A)	p.V111I	V_I	111	-0.85	164
2LZM	A	SINGLE	2LZM(A)	p.G77A	G_A	77	-0.4	164
2LZM	A	SINGLE	2LZM(A)	p.A82P	A_P	82	0.3	164
2LZM	A	SINGLE	2LZM(A)	p.G77A	G_A	77	0.4	164
2LZM	A	SINGLE	2LZM(A)	p.A82P	A_P	82	0.8	164
2LZM	A	SINGLE	2LZM(A)	p.E128A	E_A	128	0.16	164
2LZM	A	SINGLE	2LZM(A)	p.V131A	V_A	131	0.27	164
2LZM	A	SINGLE	2LZM(A)	p.L133A	L_A	133	-4.19	164
2LZM	A	SINGLE	2LZM(A)	p.M102K	M_K	102	-8.9	164
2LZM	A	SINGLE	2LZM(A)	p.L133D	L_D	133	-4.9	164
2LZM	A	SINGLE	2LZM(A)	p.L133D	L_D	133	-5.5	164
2LZM	A	SINGLE	2LZM(A)	p.M102K	M_K	102	-6.9	164
2LZM	A	SINGLE	2LZM(A)	p.L133D	L_D	133	-5.7	164
2LZM	A	SINGLE	2LZM(A)	p.M102K	M_K	102	-2.2	164
2LZM	A	SINGLE	2LZM(A)	p.T157N	T_N	157	-0.45	164
2LZM	A	SINGLE	2LZM(A)	p.T157S	T_S	157	-0.66	164
2LZM	A	SINGLE	2LZM(A)	p.T157D	T_D	157	-1.1	164
2LZM	A	SINGLE	2LZM(A)	p.T157G	T_G	157	-1.1	164
2LZM	A	SINGLE	2LZM(A)	p.T157C	T_C	157	-1.3	164
2LZM	A	SINGLE	2LZM(A)	p.T157L	T_L	157	-1.3	164
2LZM	A	SINGLE	2LZM(A)	p.T157R	T_R	157	-1.3	164
2LZM	A	SINGLE	2LZM(A)	p.T157A	T_A	157	-1.4	164
2LZM	A	SINGLE	2LZM(A)	p.T157E	T_E	157	-1.5	164
2LZM	A	SINGLE	2LZM(A)	p.T157V	T_V	157	-1.6	164
2LZM	A	SINGLE	2LZM(A)	p.T157H	T_H	157	-2.1	164
2LZM	A	SINGLE	2LZM(A)	p.T157F	T_F	157	-2.4	164
2LZM	A	SINGLE	2LZM(A)	p.T157I	T_I	157	-2.9	164
2LZM	A	SINGLE	2LZM(A)	p.T157I	T_I	157	-2.1	164
2LZM	A	SINGLE	2LZM(A)	p.T157I	T_I	157	-1.2	164
2LZM	A	SINGLE	2LZM(A)	p.N55G	N_G	55	-0.5	164
2LZM	A	SINGLE	2LZM(A)	p.K124G	K_G	124	0	164
2LZM	A	SINGLE	2LZM(A)	p.N55G	N_G	55	-0.6	164
2LZM	A	SINGLE	2LZM(A)	p.K124G	K_G	124	-0.1	164
2LZM	A	SINGLE	2LZM(A)	p.L133F	L_F	133	-0.2	164
2LZM	A	SINGLE	2LZM(A)	p.A129V	A_V	129	-0.8	164
2LZM	A	SINGLE	2LZM(A)	p.L133F	L_F	133	-0.3	164
2LZM	A	SINGLE	2LZM(A)	p.A129V	A_V	129	-0.7	164
2LZM	A	SINGLE	2LZM(A)	p.I3Y	I_Y	3	-2.7	164
2LZM	A	SINGLE	2LZM(A)	p.I3F	I_F	3	-1	164
2LZM	A	SINGLE	2LZM(A)	p.I3L	I_L	3	0.9	164
2LZM	A	SINGLE	2LZM(A)	p.I3V	I_V	3	-0.6	164
2LZM	A	SINGLE	2LZM(A)	p.I3M	I_M	3	-0.3	164
2LZM	A	SINGLE	2LZM(A)	p.I3A	I_A	3	-1.1	164
2LZM	A	SINGLE	2LZM(A)	p.I3T	I_T	3	-1.7	164
2LZM	A	SINGLE	2LZM(A)	p.I3S	I_S	3	-1.9	164
2LZM	A	SINGLE	2LZM(A)	p.I3G	I_G	3	-1.8	164
2LZM	A	SINGLE	2LZM(A)	p.I3E	I_E	3	-1.1	164
2LZM	A	SINGLE	2LZM(A)	p.I3D	I_D	3	-1.8	164
2LZM	A	SINGLE	2LZM(A)	p.I3W	I_W	3	-2.8	164
2LZM	A	SINGLE	2LZM(A)	p.I3Y	I_Y	3	-2.3	164
2LZM	A	SINGLE	2LZM(A)	p.I3F	I_F	3	-1.1	164
2LZM	A	SINGLE	2LZM(A)	p.I3L	I_L	3	0.4	164
2LZM	A	SINGLE	2LZM(A)	p.I3V	I_V	3	-0.4	164
2LZM	A	SINGLE	2LZM(A)	p.I3M	I_M	3	-0.9	164
2LZM	A	SINGLE	2LZM(A)	p.I3A	I_A	3	-0.7	164
2LZM	A	SINGLE	2LZM(A)	p.I3T	I_T	3	-2.3	164
2LZM	A	SINGLE	2LZM(A)	p.I3S	I_S	3	-1.7	164
2LZM	A	SINGLE	2LZM(A)	p.I3G	I_G	3	-2.1	164
2LZM	A	SINGLE	2LZM(A)	p.I3E	I_E	3	-2	164
2LZM	A	SINGLE	2LZM(A)	p.I3D	I_D	3	-3.2	164
2LZM	A	SINGLE	2LZM(A)	p.C54V	C_V	54	-0.7	164
2LZM	A	SINGLE	2LZM(A)	p.C54T	C_T	54	0.3	164
2LZM	A	SINGLE	2LZM(A)	p.R96H	R_H	96	-2.8	164
2LZM	A	SINGLE	2LZM(A)	p.A146T	A_T	146	-1.5	164
2LZM	A	SINGLE	2LZM(A)	p.G156D	G_D	156	-1.4	164
2LZM	A	SINGLE	2LZM(A)	p.G156D	G_D	156	-2.3	164
2LZM	A	SINGLE	2LZM(A)	p.T157A	T_A	157	-1.1	164
2LZM	A	SINGLE	2LZM(A)	p.T157E	T_E	157	-1.5	164
2LZM	A	SINGLE	2LZM(A)	p.T157I	T_I	157	-2.1	164
2LZM	A	SINGLE	2LZM(A)	p.T157L	T_L	157	-1.7	164
2LZM	A	SINGLE	2LZM(A)	p.T157N	T_N	157	-1	164
2LZM	A	SINGLE	2LZM(A)	p.T157R	T_R	157	-1.1	164
2LZM	A	SINGLE	2LZM(A)	p.T157V	T_V	157	-1.7	164
2LZM	A	SINGLE	2LZM(A)	p.T157A	T_A	157	-0.9	164
2LZM	A	SINGLE	2LZM(A)	p.T157E	T_E	157	-1.3	164
2LZM	A	SINGLE	2LZM(A)	p.T157I	T_I	157	-1.9	164
2LZM	A	SINGLE	2LZM(A)	p.T157L	T_L	157	-1.7	164
2LZM	A	SINGLE	2LZM(A)	p.T157N	T_N	157	-1.1	164
2LZM	A	SINGLE	2LZM(A)	p.T157R	T_R	157	-0.6	164
2LZM	A	SINGLE	2LZM(A)	p.T157V	T_V	157	-1.6	164
2LZM	A	SINGLE	2LZM(A)	p.T157A	T_A	157	-0.5	164
2LZM	A	SINGLE	2LZM(A)	p.T157E	T_E	157	-0.8	164
2LZM	A	SINGLE	2LZM(A)	p.T157I	T_I	157	-1.5	164
2LZM	A	SINGLE	2LZM(A)	p.T157L	T_L	157	-1.7	164
2LZM	A	SINGLE	2LZM(A)	p.T157N	T_N	157	-1.2	164
2LZM	A	SINGLE	2LZM(A)	p.T157R	T_R	157	0.3	164
2LZM	A	SINGLE	2LZM(A)	p.T157V	T_V	157	-1.2	164
2LZM	A	SINGLE	2LZM(A)	p.I3E	I_E	3	-1.77	164
2LZM	A	SINGLE	2LZM(A)	p.I3F	I_F	3	-1.49	164
2LZM	A	SINGLE	2LZM(A)	p.I3L	I_L	3	0.85	164
2LZM	A	SINGLE	2LZM(A)	p.I3P	I_P	3	-2.96	164
2LZM	A	SINGLE	2LZM(A)	p.I3T	I_T	3	-2.45	164
2LZM	A	SINGLE	2LZM(A)	p.I3E	I_E	3	-1.71	164
2LZM	A	SINGLE	2LZM(A)	p.I3F	I_F	3	-1.09	164
2LZM	A	SINGLE	2LZM(A)	p.I3L	I_L	3	1.01	164
2LZM	A	SINGLE	2LZM(A)	p.I3P	I_P	3	-2.97	164
2LZM	A	SINGLE	2LZM(A)	p.I3T	I_T	3	-2.28	164
2LZM	A	SINGLE	2LZM(A)	p.I3E	I_E	3	-1.53	164
2LZM	A	SINGLE	2LZM(A)	p.I3F	I_F	3	-0.53	164
2LZM	A	SINGLE	2LZM(A)	p.I3L	I_L	3	1.16	164
2LZM	A	SINGLE	2LZM(A)	p.I3P	I_P	3	-2.53	164
2LZM	A	SINGLE	2LZM(A)	p.I3T	I_T	3	-1.81	164
2LZM	A	SINGLE	2LZM(A)	p.A82P	A_P	82	-0.07	164
2LZM	A	SINGLE	2LZM(A)	p.A93P	A_P	93	0.03	164
2LZM	A	SINGLE	2LZM(A)	p.G113A	G_A	113	0.5	164
2LZM	A	SINGLE	2LZM(A)	p.A82P	A_P	82	0.51	164
2LZM	A	SINGLE	2LZM(A)	p.A93P	A_P	93	0.51	164
2LZM	A	SINGLE	2LZM(A)	p.G113A	G_A	113	0.54	164
2LZM	A	SINGLE	2LZM(A)	p.A82P	A_P	82	1.27	164
2LZM	A	SINGLE	2LZM(A)	p.A93P	A_P	93	1.1	164
2LZM	A	SINGLE	2LZM(A)	p.G113A	G_A	113	0.54	164
2LZM	A	SINGLE	2LZM(A)	p.S38D	S_D	38	0.22	164
2LZM	A	SINGLE	2LZM(A)	p.A82P	A_P	82	0.45	164
2LZM	A	SINGLE	2LZM(A)	p.N144D	N_D	144	0.4	164
2LZM	A	SINGLE	2LZM(A)	p.I3L	I_L	3	0.83	164
2LZM	A	SINGLE	2LZM(A)	p.V131A	V_A	131	0.33	164
2LZM	A	SINGLE	2LZM(A)	p.A41V	A_V	41	0.41	164
2LZM	A	SINGLE	2LZM(A)	p.N116D	N_D	116	0.34	164
2LZM	A	SINGLE	2LZM(A)	p.S38D	S_D	38	0.6	164
2LZM	A	SINGLE	2LZM(A)	p.A82P	A_P	82	0.57	164
2LZM	A	SINGLE	2LZM(A)	p.N144D	N_D	144	0.41	164
2LZM	A	SINGLE	2LZM(A)	p.I3L	I_L	3	0.7	164
2LZM	A	SINGLE	2LZM(A)	p.V131A	V_A	131	0.39	164
2LZM	A	SINGLE	2LZM(A)	p.A41V	A_V	41	0.3	164
2LZM	A	SINGLE	2LZM(A)	p.N116D	N_D	116	0.6	164
2LZM	A	SINGLE	2LZM(A)	p.E11F	E_F	11	1.7	164
2LZM	A	SINGLE	2LZM(A)	p.E11M	E_M	11	1.6	164
2LZM	A	SINGLE	2LZM(A)	p.E11A	E_A	11	1.1	164
2LZM	A	SINGLE	2LZM(A)	p.G30A	G_A	30	0.1	164
2LZM	A	SINGLE	2LZM(A)	p.G30F	G_F	30	-1.5	164
2LZM	A	SINGLE	2LZM(A)	p.S117V	S_V	117	2	164
2LZM	A	SINGLE	2LZM(A)	p.S117I	S_I	117	1.7	164
2LZM	A	SINGLE	2LZM(A)	p.S117F	S_F	117	1.1	164
2LZM	A	SINGLE	2LZM(A)	p.N132M	N_M	132	1.5	164
2LZM	A	SINGLE	2LZM(A)	p.N132F	N_F	132	1.3	164
2LZM	A	SINGLE	2LZM(A)	p.N132I	N_I	132	1.2	164
2LZM	A	SINGLE	2LZM(A)	p.E11H	E_H	11	0.1	164
2LZM	A	SINGLE	2LZM(A)	p.E11N	E_N	11	-0.1	164
2LZM	A	SINGLE	2LZM(A)	p.D20N	D_N	20	1.3	164
2LZM	A	SINGLE	2LZM(A)	p.D20T	D_T	20	0.9	164
2LZM	A	SINGLE	2LZM(A)	p.D20S	D_S	20	0.7	164
2LZM	A	SINGLE	2LZM(A)	p.D20A	D_A	20	-0.3	164
2LZM	A	SINGLE	2LZM(A)	p.S44A	S_A	44	0.43	164
2LZM	A	SINGLE	2LZM(A)	p.S44L	S_L	44	0.39	164
2LZM	A	SINGLE	2LZM(A)	p.S44M	S_M	44	0.33	164
2LZM	A	SINGLE	2LZM(A)	p.S44I	S_I	44	0.31	164
2LZM	A	SINGLE	2LZM(A)	p.S44Q	S_Q	44	0.27	164
2LZM	A	SINGLE	2LZM(A)	p.S44R	S_R	44	0.24	164
2LZM	A	SINGLE	2LZM(A)	p.S44K	S_K	44	0.2	164
2LZM	A	SINGLE	2LZM(A)	p.S44Y	S_Y	44	0.19	164
2LZM	A	SINGLE	2LZM(A)	p.S44V	S_V	44	0.1	164
2LZM	A	SINGLE	2LZM(A)	p.S44F	S_F	44	0.06	164
2LZM	A	SINGLE	2LZM(A)	p.S44W	S_W	44	0.05	164
2LZM	A	SINGLE	2LZM(A)	p.S44H	S_H	44	0.04	164
2LZM	A	SINGLE	2LZM(A)	p.S44T	S_T	44	0.01	164
2LZM	A	SINGLE	2LZM(A)	p.S44E	S_E	44	0	164
2LZM	A	SINGLE	2LZM(A)	p.S44D	S_D	44	-0.11	164
2LZM	A	SINGLE	2LZM(A)	p.S44C	S_C	44	-0.11	164
2LZM	A	SINGLE	2LZM(A)	p.S44N	S_N	44	-0.14	164
2LZM	A	SINGLE	2LZM(A)	p.S44G	S_G	44	-0.53	164
2LZM	A	SINGLE	2LZM(A)	p.S44P	S_P	44	-3.03	164
2LZM	A	SINGLE	2LZM(A)	p.V131A	V_A	131	0.26	164
2LZM	A	SINGLE	2LZM(A)	p.V131L	V_L	131	0.09	164
2LZM	A	SINGLE	2LZM(A)	p.V131M	V_M	131	0.12	164
2LZM	A	SINGLE	2LZM(A)	p.V131I	V_I	131	0.16	164
2LZM	A	SINGLE	2LZM(A)	p.V131T	V_T	131	-0.12	164
2LZM	A	SINGLE	2LZM(A)	p.V131E	V_E	131	0.2	164
2LZM	A	SINGLE	2LZM(A)	p.V131S	V_S	131	-0.05	164
2LZM	A	SINGLE	2LZM(A)	p.V131D	V_D	131	0.08	164
2LZM	A	SINGLE	2LZM(A)	p.V131G	V_G	131	-0.68	164
2LZM	A	SINGLE	2LZM(A)	p.L99A	L_A	99	-5	164
2LZM	A	SINGLE	2LZM(A)	p.L99V	L_V	99	-2.3	164
2LZM	A	SINGLE	2LZM(A)	p.L99I	L_I	99	-1.4	164
2LZM	A	SINGLE	2LZM(A)	p.L99M	L_M	99	-0.7	164
2LZM	A	SINGLE	2LZM(A)	p.L99F	L_F	99	-0.4	164
2LZM	A	SINGLE	2LZM(A)	p.F153A	F_A	153	-3.5	164
2LZM	A	SINGLE	2LZM(A)	p.F153V	F_V	153	-1.8	164
2LZM	A	SINGLE	2LZM(A)	p.F153I	F_I	153	-0.5	164
2LZM	A	SINGLE	2LZM(A)	p.F153L	F_L	153	0.2	164
2LZM	A	SINGLE	2LZM(A)	p.F153M	F_M	153	-0.8	164
2LZM	A	SINGLE	2LZM(A)	p.L99A	L_A	99	-4.5	164
2LZM	A	SINGLE	2LZM(A)	p.L99V	L_V	99	-2	164
2LZM	A	SINGLE	2LZM(A)	p.L99I	L_I	99	-1.5	164
2LZM	A	SINGLE	2LZM(A)	p.L99M	L_M	99	-0.6	164
2LZM	A	SINGLE	2LZM(A)	p.L99F	L_F	99	-0.3	164
2LZM	A	SINGLE	2LZM(A)	p.F153A	F_A	153	-3.8	164
2LZM	A	SINGLE	2LZM(A)	p.F153V	F_V	153	-1.8	164
2LZM	A	SINGLE	2LZM(A)	p.F153I	F_I	153	-0.2	164
2LZM	A	SINGLE	2LZM(A)	p.F153L	F_L	153	0.3	164
2LZM	A	SINGLE	2LZM(A)	p.F153M	F_M	153	-0.6	164
2LZM	A	SINGLE	2LZM(A)	p.T59N	T_N	59	-0.6	164
2LZM	A	SINGLE	2LZM(A)	p.T59S	T_S	59	-0.7	164
2LZM	A	SINGLE	2LZM(A)	p.T59D	T_D	59	-0.9	164
2LZM	A	SINGLE	2LZM(A)	p.T59G	T_G	59	-2.2	164
2LZM	A	SINGLE	2LZM(A)	p.T59V	T_V	59	-2.8	164
2LZM	A	SINGLE	2LZM(A)	p.T59A	T_A	59	-2.8	164
2LZM	A	SINGLE	2LZM(A)	p.T59N	T_N	59	-1.1	164
2LZM	A	SINGLE	2LZM(A)	p.T59S	T_S	59	-0.2	164
2LZM	A	SINGLE	2LZM(A)	p.T59D	T_D	59	-1.2	164
2LZM	A	SINGLE	2LZM(A)	p.T59G	T_G	59	-1.6	164
2LZM	A	SINGLE	2LZM(A)	p.T59V	T_V	59	-1.5	164
2LZM	A	SINGLE	2LZM(A)	p.T59A	T_A	59	-1.5	164
2LZM	A	SINGLE	2LZM(A)	p.A98V	A_V	98	-4.9	164
2LZM	A	SINGLE	2LZM(A)	p.T152S	T_S	152	-2.6	164
2LZM	A	SINGLE	2LZM(A)	p.V149C	V_C	149	-2.2	164
2LZM	A	SINGLE	2LZM(A)	p.V131A	V_A	131	0.15	164
2LZM	A	SINGLE	2LZM(A)	p.V131T	V_T	131	-0.11	164
2LZM	A	SINGLE	2LZM(A)	p.A41V	A_V	41	0.42	164
2LZM	A	SINGLE	2LZM(A)	p.V131A	V_A	131	0.3	164
2LZM	A	SINGLE	2LZM(A)	p.V131T	V_T	131	-0.05	164
2LZM	A	SINGLE	2LZM(A)	p.A41V	A_V	41	0.45	164
2LZM	A	SINGLE	2LZM(A)	p.S38N	S_N	38	-0.1	164
2LZM	A	SINGLE	2LZM(A)	p.D92N	D_N	92	-0.1	164
2LZM	A	SINGLE	2LZM(A)	p.T109D	T_D	109	-0.3	164
2LZM	A	SINGLE	2LZM(A)	p.T109N	T_N	109	0	164
2LZM	A	SINGLE	2LZM(A)	p.N144H	N_H	144	-0.6	164
2LZM	A	SINGLE	2LZM(A)	p.S38N	S_N	38	0	164
2LZM	A	SINGLE	2LZM(A)	p.D92N	D_N	92	-1.4	164
2LZM	A	SINGLE	2LZM(A)	p.T109D	T_D	109	0.6	164
2LZM	A	SINGLE	2LZM(A)	p.T109N	T_N	109	0.1	164
2LZM	A	SINGLE	2LZM(A)	p.N144H	N_H	144	0.3	164
2LZM	A	SINGLE	2LZM(A)	p.L39A	L_A	39	-0.9	164
2LZM	A	SINGLE	2LZM(A)	p.N40A	N_A	40	0.2	164
2LZM	A	SINGLE	2LZM(A)	p.A42K	A_K	42	-3.7	164
2LZM	A	SINGLE	2LZM(A)	p.K43A	K_A	43	-1.1	164
2LZM	A	SINGLE	2LZM(A)	p.L46A	L_A	46	-2.1	164
2LZM	A	SINGLE	2LZM(A)	p.M6I	M_I	6	-1.38	164
2LZM	A	SINGLE	2LZM(A)	p.C54T	C_T	54	1.36	164
2LZM	A	SINGLE	2LZM(A)	p.R96H	R_H	96	-2.82	164
2LZM	A	SINGLE	2LZM(A)	p.A160T	A_T	160	-1.65	164
2LZM	A	SINGLE	2LZM(A)	p.I17A	I_A	17	-2.7	164
2LZM	A	SINGLE	2LZM(A)	p.I27A	I_A	27	-3.1	164
2LZM	A	SINGLE	2LZM(A)	p.I29A	I_A	29	-2.6	164
2LZM	A	SINGLE	2LZM(A)	p.I50A	I_A	50	-2	164
2LZM	A	SINGLE	2LZM(A)	p.I58A	I_A	58	-3.2	164
2LZM	A	SINGLE	2LZM(A)	p.I78A	I_A	78	-1.6	164
2LZM	A	SINGLE	2LZM(A)	p.I100A	I_A	100	-3.4	164
2LZM	A	SINGLE	2LZM(A)	p.V71A	V_A	71	-1.5	164
2LZM	A	SINGLE	2LZM(A)	p.V87A	V_A	87	-1.7	164
2LZM	A	SINGLE	2LZM(A)	p.V94A	V_A	94	-1.8	164
2LZM	A	SINGLE	2LZM(A)	p.V103A	V_A	103	-2.2	164
2LZM	A	SINGLE	2LZM(A)	p.V111A	V_A	111	-1.3	164
2LZM	A	SINGLE	2LZM(A)	p.V149A	V_A	149	-3.2	164
2LZM	A	SINGLE	2LZM(A)	p.M6A	M_A	6	-1.9	164
2LZM	A	SINGLE	2LZM(A)	p.M106A	M_A	106	-2.3	164
2LZM	A	SINGLE	2LZM(A)	p.F67A	F_A	67	-1.9	164
2LZM	A	SINGLE	2LZM(A)	p.F104A	F_A	104	-3.1	164
2LZM	A	SINGLE	2LZM(A)	p.L7A	L_A	7	-2.6	164
2LZM	A	SINGLE	2LZM(A)	p.L33A	L_A	33	-3.6	164
2LZM	A	SINGLE	2LZM(A)	p.L66A	L_A	66	-3.9	164
2LZM	A	SINGLE	2LZM(A)	p.L84A	L_A	84	-3.9	164
2LZM	A	SINGLE	2LZM(A)	p.L91A	L_A	91	-3.1	164
2LZM	A	SINGLE	2LZM(A)	p.M6L	M_L	6	-2.8	164
2LZM	A	SINGLE	2LZM(A)	p.M106L	M_L	106	0.5	164
2LZM	A	SINGLE	2LZM(A)	p.M120L	M_L	120	0.5	164
2LZM	A	SINGLE	2LZM(A)	p.M106K	M_K	106	-3.4	164
2LZM	A	SINGLE	2LZM(A)	p.M120K	M_K	120	-1.6	164
2LZM	A	SINGLE	2LZM(A)	p.H31N	H_N	31	-4	164
2LZM	A	SINGLE	2LZM(A)	p.E128A	E_A	128	0.16	164
2LZM	A	SINGLE	2LZM(A)	p.V131A	V_A	131	0.26	164
2LZM	A	SINGLE	2LZM(A)	p.S44A	S_A	44	-0.44	164
2LZM	A	SINGLE	2LZM(A)	p.N68A	N_A	68	-0.05	164
2RN2	A	SINGLE	2RN2(A)	p.K91R	K_R	91	0.2	155
2RN2	A	SINGLE	2RN2(A)	p.K91R	K_R	91	0	155
2RN2	A	SINGLE	2RN2(A)	p.D94E	D_E	94	-0.4	155
2RN2	A	SINGLE	2RN2(A)	p.D94E	D_E	94	-0.4	155
2RN2	A	SINGLE	2RN2(A)	p.K95G	K_G	95	1.7	155
2RN2	A	SINGLE	2RN2(A)	p.K95G	K_G	95	1.9	155
2RN2	A	SINGLE	2RN2(A)	p.K95A	K_A	95	0.1	155
2RN2	A	SINGLE	2RN2(A)	p.K95A	K_A	95	0.1	155
2RN2	A	SINGLE	2RN2(A)	p.K95N	K_N	95	0.9	155
2RN2	A	SINGLE	2RN2(A)	p.K95N	K_N	95	0.9	155
2RN2	A	SINGLE	2RN2(A)	p.A52I	A_I	52	1.9	155
2RN2	A	SINGLE	2RN2(A)	p.A52V	A_V	52	1.7	155
2RN2	A	SINGLE	2RN2(A)	p.A52L	A_L	52	1.3	155
2RN2	A	SINGLE	2RN2(A)	p.A52C	A_C	52	0.8	155
2RN2	A	SINGLE	2RN2(A)	p.A52M	A_M	52	0.5	155
2RN2	A	SINGLE	2RN2(A)	p.A52F	A_F	52	0.5	155
2RN2	A	SINGLE	2RN2(A)	p.A52T	A_T	52	-0.8	155
2RN2	A	SINGLE	2RN2(A)	p.A52Q	A_Q	52	-1.2	155
2RN2	A	SINGLE	2RN2(A)	p.A52E	A_E	52	-1.5	155
2RN2	A	SINGLE	2RN2(A)	p.A52P	A_P	52	-1.6	155
2RN2	A	SINGLE	2RN2(A)	p.A52S	A_S	52	-1.8	155
2RN2	A	SINGLE	2RN2(A)	p.A52N	A_N	52	-1.8	155
2RN2	A	SINGLE	2RN2(A)	p.A52D	A_D	52	-1.9	155
2RN2	A	SINGLE	2RN2(A)	p.A52Y	A_Y	52	-2.3	155
2RN2	A	SINGLE	2RN2(A)	p.A52G	A_G	52	-2.7	155
2RN2	A	SINGLE	2RN2(A)	p.A52H	A_H	52	-3.6	155
2RN2	A	SINGLE	2RN2(A)	p.A52K	A_K	52	-5.9	155
2RN2	A	SINGLE	2RN2(A)	p.D10N	D_N	10	2	155
2RN2	A	SINGLE	2RN2(A)	p.D10A	D_A	10	4	155
2RN2	A	SINGLE	2RN2(A)	p.D10E	D_E	10	1	155
2RN2	A	SINGLE	2RN2(A)	p.D10S	D_S	10	2.7	155
2RN2	A	SINGLE	2RN2(A)	p.D10H	D_H	10	2.4	155
2RN2	A	SINGLE	2RN2(A)	p.E48Q	E_Q	48	0.3	155
2RN2	A	SINGLE	2RN2(A)	p.E48A	E_A	48	-0.3	155
2RN2	A	SINGLE	2RN2(A)	p.E48D	E_D	48	-0.2	155
2RN2	A	SINGLE	2RN2(A)	p.D70N	D_N	70	1.6	155
2RN2	A	SINGLE	2RN2(A)	p.D70A	D_A	70	1.1	155
2RN2	A	SINGLE	2RN2(A)	p.D70E	D_E	70	0.1	155
2RN2	A	SINGLE	2RN2(A)	p.D134N	D_N	134	1.8	155
2RN2	A	SINGLE	2RN2(A)	p.D134A	D_A	134	2	155
2RN2	A	SINGLE	2RN2(A)	p.D10N	D_N	10	-0.7	155
2RN2	A	SINGLE	2RN2(A)	p.D10A	D_A	10	2.4	155
2RN2	A	SINGLE	2RN2(A)	p.D10E	D_E	10	1.1	155
2RN2	A	SINGLE	2RN2(A)	p.D10S	D_S	10	0.7	155
2RN2	A	SINGLE	2RN2(A)	p.D10H	D_H	10	0.4	155
2RN2	A	SINGLE	2RN2(A)	p.E48Q	E_Q	48	-0.1	155
2RN2	A	SINGLE	2RN2(A)	p.E48A	E_A	48	-0.1	155
2RN2	A	SINGLE	2RN2(A)	p.E48D	E_D	48	0.2	155
2RN2	A	SINGLE	2RN2(A)	p.D70N	D_N	70	-0.3	155
2RN2	A	SINGLE	2RN2(A)	p.D70A	D_A	70	-0.1	155
2RN2	A	SINGLE	2RN2(A)	p.D70E	D_E	70	0.5	155
2RN2	A	SINGLE	2RN2(A)	p.D134N	D_N	134	-0.1	155
2RN2	A	SINGLE	2RN2(A)	p.D134A	D_A	134	0.8	155
2RN2	A	SINGLE	2RN2(A)	p.S68G	S_G	68	-2.4	155
2RN2	A	SINGLE	2RN2(A)	p.S68A	S_A	68	-0.5	155
2RN2	A	SINGLE	2RN2(A)	p.S68T	S_T	68	-0.2	155
2RN2	A	SINGLE	2RN2(A)	p.S68V	S_V	68	0.6	155
2RN2	A	SINGLE	2RN2(A)	p.S68L	S_L	68	-0.5	155
2RN2	A	SINGLE	2RN2(A)	p.G23A	G_A	23	0.7	155
2RN2	A	SINGLE	2RN2(A)	p.H62P	H_P	62	1	155
2RN2	A	SINGLE	2RN2(A)	p.V74L	V_L	74	1.1	155
2RN2	A	SINGLE	2RN2(A)	p.D134H	D_H	134	0.5	155
2RN2	A	SINGLE	2RN2(A)	p.G23A	G_A	23	0.5	155
2RN2	A	SINGLE	2RN2(A)	p.H62P	H_P	62	1.1	155
2RN2	A	SINGLE	2RN2(A)	p.V74L	V_L	74	0.9	155
2RN2	A	SINGLE	2RN2(A)	p.D134H	D_H	134	1.9	155
2RN2	A	SINGLE	2RN2(A)	p.D134N	D_N	134	0.89	155
2RN2	A	SINGLE	2RN2(A)	p.D134H	D_H	134	1.94	155
2RN2	A	SINGLE	2RN2(A)	p.D134E	D_E	134	0.86	155
2RN2	A	SINGLE	2RN2(A)	p.D134Q	D_Q	134	1.32	155
2RN2	A	SINGLE	2RN2(A)	p.D134S	D_S	134	1.08	155
2RN2	A	SINGLE	2RN2(A)	p.D134T	D_T	134	1.08	155
2RN2	A	SINGLE	2RN2(A)	p.D134V	D_V	134	1.12	155
2RN2	A	SINGLE	2RN2(A)	p.D134I	D_I	134	1.27	155
2RN2	A	SINGLE	2RN2(A)	p.D134L	D_L	134	1.51	155
2RN2	A	SINGLE	2RN2(A)	p.D134A	D_A	134	1.51	155
2RN2	A	SINGLE	2RN2(A)	p.D134N	D_N	134	-0.1	155
2RN2	A	SINGLE	2RN2(A)	p.D134H	D_H	134	0.53	155
2RN2	A	SINGLE	2RN2(A)	p.D134E	D_E	134	0.72	155
2RN2	A	SINGLE	2RN2(A)	p.D134Q	D_Q	134	0.48	155
2RN2	A	SINGLE	2RN2(A)	p.D134S	D_S	134	0.26	155
2RN2	A	SINGLE	2RN2(A)	p.D134T	D_T	134	0.12	155
2RN2	A	SINGLE	2RN2(A)	p.D134V	D_V	134	0.31	155
2RN2	A	SINGLE	2RN2(A)	p.D134I	D_I	134	0.69	155
2RN2	A	SINGLE	2RN2(A)	p.D134L	D_L	134	1.15	155
2RN2	A	SINGLE	2RN2(A)	p.D134A	D_A	134	0.89	155
2RN2	A	SINGLE	2RN2(A)	p.G77A	G_A	77	-0.9	155
2RN2	A	SINGLE	2RN2(A)	p.H62P	H_P	62	1	155
2RN2	A	SINGLE	2RN2(A)	p.Q113P	Q_P	113	-0.2	155
2RN2	A	SINGLE	2RN2(A)	p.H62P	H_P	62	1.1	155
2RN2	A	SINGLE	2RN2(A)	p.Q113P	Q_P	113	-0.6	155
2RN2	A	SINGLE	2RN2(A)	p.V74L	V_L	74	1.1	155
2RN2	A	SINGLE	2RN2(A)	p.V74I	V_I	74	0.7	155
2RN2	A	SINGLE	2RN2(A)	p.V74A	V_A	74	-2.2	155
2RN2	A	SINGLE	2RN2(A)	p.V74L	V_L	74	0.9	155
2RN2	A	SINGLE	2RN2(A)	p.V74I	V_I	74	0.6	155
2RN2	A	SINGLE	2RN2(A)	p.V74A	V_A	74	-3.4	155
2RN2	A	SINGLE	2RN2(A)	p.G23A	G_A	23	0.5	155
2RN2	A	SINGLE	2RN2(A)	p.A24V	A_V	24	0.88	155
2RN2	A	SINGLE	2RN2(A)	p.H62R	H_R	62	0.36	155
2RN2	A	SINGLE	2RN2(A)	p.H62P	H_P	62	1.1	155
2RN2	A	SINGLE	2RN2(A)	p.H62D	H_D	62	-0.17	155
2RN2	A	SINGLE	2RN2(A)	p.K117R	K_R	117	0.03	155
2RN2	A	SINGLE	2RN2(A)	p.E119V	E_V	119	0.74	155
2RN2	A	SINGLE	2RN2(A)	p.R41C	R_C	41	0.44	155
2RN2	A	SINGLE	2RN2(A)	p.K95N	K_N	95	0.88	155
2RN2	A	SINGLE	2RN2(A)	p.E135K	E_K	135	-0.22	155
2RN2	A	SINGLE	2RN2(A)	p.G23A	G_A	23	0.7	155
2RN2	A	SINGLE	2RN2(A)	p.A24V	A_V	24	0.73	155
2RN2	A	SINGLE	2RN2(A)	p.A52V	A_V	52	1.7	155
2RN2	A	SINGLE	2RN2(A)	p.H62R	H_R	62	-0.03	155
2RN2	A	SINGLE	2RN2(A)	p.H62P	H_P	62	1	155
2RN2	A	SINGLE	2RN2(A)	p.H62D	H_D	62	0.67	155
2RN2	A	SINGLE	2RN2(A)	p.Q76L	Q_L	76	0.24	155
2RN2	A	SINGLE	2RN2(A)	p.Q80L	Q_L	80	0.3	155
2RN2	A	SINGLE	2RN2(A)	p.K117R	K_R	117	-0.06	155
2RN2	A	SINGLE	2RN2(A)	p.E119V	E_V	119	0.09	155
2RN2	A	SINGLE	2RN2(A)	p.R41C	R_C	41	0.12	155
2RN2	A	SINGLE	2RN2(A)	p.K95N	K_N	95	0.88	155
2RN2	A	SINGLE	2RN2(A)	p.E135K	E_K	135	-1.1	155
2RN2	A	SINGLE	2RN2(A)	p.A125T	A_T	125	0.1	155
2RN2	A	SINGLE	2RN2(A)	p.A125T	A_T	125	0	155
2TRX	A	SINGLE	2TRX(A)	p.L78K	L_K	78	-3.9	216
2TRX	A	SINGLE	2TRX(A)	p.L78R	L_R	78	-4	216
3GAP		SINGLE	3GAP(A)	p.S128A	S_A	128	-0.26	420
3MBP	A	SINGLE	3MBP(A)	p.V8G	V_G	8	-1.1	370
3MBP	A	SINGLE	3MBP(A)	p.G19C	G_C	19	-2.3	370
3MBP	A	SINGLE	3MBP(A)	p.A276G	A_G	276	-1.5	370
3MBP	A	SINGLE	3MBP(A)	p.Y283D	Y_D	283	-3.2	370
3MBP	A	SINGLE	3MBP(A)	p.T345I	T_I	345	0.7	370
3MBP	A	SINGLE	3MBP(A)	p.D55N	D_N	55	0	370
3SSI	A	SINGLE	3SSI(A)	p.M103A	M_A	103	-1.35	113
3SSI	A	SINGLE	3SSI(A)	p.M103V	M_V	103	-1.35	113
3SSI	A	SINGLE	3SSI(A)	p.M103I	M_I	103	-2.01	113
3SSI	A	SINGLE	3SSI(A)	p.M103L	M_L	103	0.77	113
3SSI	A	SINGLE	3SSI(A)	p.M103G	M_G	103	-6.82	113
3SSI	A	SINGLE	3SSI(A)	p.M103A	M_A	103	-2.32	113
3SSI	A	SINGLE	3SSI(A)	p.M103V	M_V	103	-1.84	113
3SSI	A	SINGLE	3SSI(A)	p.M103I	M_I	103	-1.89	113
3SSI	A	SINGLE	3SSI(A)	p.M103L	M_L	103	0.15	113
3SSI	A	SINGLE	3SSI(A)	p.M103G	M_G	103	-7.1	113
3SSI	A	SINGLE	3SSI(A)	p.M103A	M_A	103	-2.8	113
3SSI	A	SINGLE	3SSI(A)	p.M103V	M_V	103	-2.22	113
3SSI	A	SINGLE	3SSI(A)	p.M103I	M_I	103	-2.29	113
3SSI	A	SINGLE	3SSI(A)	p.M103L	M_L	103	-0.29	113
3SSI	A	SINGLE	3SSI(A)	p.V13A	V_A	13	-6.78	113
3SSI	A	SINGLE	3SSI(A)	p.V13F	V_F	13	-5.69	113
3SSI	A	SINGLE	3SSI(A)	p.V13I	V_I	13	-0.84	113
3SSI	A	SINGLE	3SSI(A)	p.V13L	V_L	13	-2.21	113
3SSI	A	SINGLE	3SSI(A)	p.V13M	V_M	13	-5.92	113
3SSI	A	SINGLE	3SSI(A)	p.V13A	V_A	13	-6.93	113
3SSI	A	SINGLE	3SSI(A)	p.V13G	V_G	13	-9.31	113
3SSI	A	SINGLE	3SSI(A)	p.V13F	V_F	13	-5.33	113
3SSI	A	SINGLE	3SSI(A)	p.V13I	V_I	13	-0.94	113
3SSI	A	SINGLE	3SSI(A)	p.V13L	V_L	13	-2.52	113
3SSI	A	SINGLE	3SSI(A)	p.V13M	V_M	13	-5.43	113
3SSI	A	SINGLE	3SSI(A)	p.M73K	M_K	73	1.27	113
3SSI	A	SINGLE	3SSI(A)	p.M73D	M_D	73	1.08	113
3SSI	A	SINGLE	3SSI(A)	p.M73E	M_E	73	0.35	113
3SSI	A	SINGLE	3SSI(A)	p.M73G	M_G	73	-0.21	113
3SSI	A	SINGLE	3SSI(A)	p.M73A	M_A	73	0.54	113
3SSI	A	SINGLE	3SSI(A)	p.M73V	M_V	73	-0.46	113
3SSI	A	SINGLE	3SSI(A)	p.M73L	M_L	73	-0.13	113
3SSI	A	SINGLE	3SSI(A)	p.M73I	M_I	73	-0.73	113
3SSI	A	SINGLE	3SSI(A)	p.M73K	M_K	73	0.35	113
3SSI	A	SINGLE	3SSI(A)	p.M73D	M_D	73	1.6	113
3SSI	A	SINGLE	3SSI(A)	p.M73E	M_E	73	1.05	113
3SSI	A	SINGLE	3SSI(A)	p.M73G	M_G	73	-0.06	113
3SSI	A	SINGLE	3SSI(A)	p.M73A	M_A	73	0.55	113
3SSI	A	SINGLE	3SSI(A)	p.M73V	M_V	73	-0.66	113
3SSI	A	SINGLE	3SSI(A)	p.M73L	M_L	73	-0.25	113
3SSI	A	SINGLE	3SSI(A)	p.M73I	M_I	73	-0.94	113
3SSI	A	SINGLE	3SSI(A)	p.M73K	M_K	73	0.05	113
3SSI	A	SINGLE	3SSI(A)	p.M73D	M_D	73	1.25	113
3SSI	A	SINGLE	3SSI(A)	p.M73E	M_E	73	0.56	113
3SSI	A	SINGLE	3SSI(A)	p.M73G	M_G	73	-0.49	113
3SSI	A	SINGLE	3SSI(A)	p.M73A	M_A	73	0.13	113
3SSI	A	SINGLE	3SSI(A)	p.M73V	M_V	73	-0.95	113
3SSI	A	SINGLE	3SSI(A)	p.M73L	M_L	73	-0.55	113
3SSI	A	SINGLE	3SSI(A)	p.M73I	M_I	73	-1.28	113
4LYZ	A	SINGLE	1LZ1(A)	p.K13D	K_D	13	-6.7	129
4LYZ	A	SINGLE	1LZ1(A)	p.G49N	G_N	49	-0.96	129
4LYZ	A	SINGLE	1LZ1(A)	p.P70N	P_N	70	-2.15	129
4LYZ	A	SINGLE	1LZ1(A)	p.C94A	C_A	94	-4.78	129
4LYZ	A	SINGLE	1LZ1(A)	p.N103D	N_D	103	0.24	129
4LYZ	A	SINGLE	1LZ1(A)	p.M105T	M_T	105	-0.24	129
4LYZ	A	SINGLE	1LZ1(A)	p.F3Y	F_Y	3	-0.45	129
4LYZ	A	SINGLE	1LZ1(A)	p.H15L	H_L	15	0.76	129
4LYZ	A	SINGLE	1LZ1(A)	p.N19K	N_K	19	-1.06	129
4LYZ	A	SINGLE	1LZ1(A)	p.R21Q	R_Q	21	-0.15	129
4LYZ	A	SINGLE	1LZ1(A)	p.F34Y	F_Y	34	0.19	129
4LYZ	A	SINGLE	1LZ1(A)	p.R68K	R_K	68	-0.04	129
4LYZ	A	SINGLE	1LZ1(A)	p.R73K	R_K	73	0.23	129
4LYZ	A	SINGLE	1LZ1(A)	p.N77H	N_H	77	-0.38	129
4LYZ	A	SINGLE	1LZ1(A)	p.D101G	D_G	101	0.45	129
4LYZ	A	SINGLE	1LZ1(A)	p.G102V	G_V	102	-0.04	129
4LYZ	A	SINGLE	1LZ1(A)	p.G102R	G_R	102	0.38	129
4LYZ	A	SINGLE	1LZ1(A)	p.R114H	R_H	114	0.68	129
4LYZ	A	SINGLE	1LZ1(A)	p.Q121H	Q_H	121	-0.45	129
4LYZ	A	SINGLE	1LZ1(A)	p.A31V	A_V	31	1.2	129
4LYZ	A	SINGLE	1LZ1(A)	p.A31I	A_I	31	1.4	129
4LYZ	A	SINGLE	1LZ1(A)	p.A31L	A_L	31	1.8	129
4LYZ	A	SINGLE	1LZ1(A)	p.D101S	D_S	101	0.87	129
4LYZ	A	SINGLE	1LZ1(A)	p.D101A	D_A	101	0.76	129
4LYZ	A	SINGLE	1LZ1(A)	p.D101F	D_F	101	0.72	129
4LYZ	A	SINGLE	1LZ1(A)	p.D101G	D_G	101	0.45	129
4LYZ	A	SINGLE	1LZ1(A)	p.D101R	D_R	101	0.27	129
4LYZ	A	SINGLE	1LZ1(A)	p.D101K	D_K	101	0.19	129
4LYZ	A	SINGLE	1LZ1(A)	p.D101N	D_N	101	0.04	129
4LYZ	A	SINGLE	1LZ1(A)	p.D101E	D_E	101	0	129
4LYZ	A	SINGLE	1LZ1(A)	p.D101Q	D_Q	101	-0.08	129
4LYZ	A	SINGLE	1LZ1(A)	p.S91T	S_T	91	0.99	129
4LYZ	A	SINGLE	1LZ1(A)	p.S91V	S_V	91	-0.08	129
4LYZ	A	SINGLE	1LZ1(A)	p.S91A	S_A	91	-0.15	129
4LYZ	A	SINGLE	1LZ1(A)	p.T40S	T_S	40	-0.27	129
4LYZ	A	SINGLE	1LZ1(A)	p.I55L	I_L	55	-0.45	129
4LYZ	A	SINGLE	1LZ1(A)	p.I55V	I_V	55	-0.91	129
4LYZ	A	SINGLE	1LZ1(A)	p.T40I	T_I	40	-2.2	129
4LYZ	A	SINGLE	1LZ1(A)	p.I55M	I_M	55	-2.27	129
4LYZ	A	SINGLE	1LZ1(A)	p.S91D	S_D	91	-2.31	129
4LYZ	A	SINGLE	1LZ1(A)	p.I55F	I_F	55	-2.46	129
4LYZ	A	SINGLE	1LZ1(A)	p.S91Y	S_Y	91	-3.07	129
4LYZ	A	SINGLE	1LZ1(A)	p.I55A	I_A	55	-4.4	129
4LYZ	A	SINGLE	1LZ1(A)	p.I55T	I_T	55	-4.96	129
5CRO	O	SINGLE	5CRO(O)	p.Q16L	Q_L	16	2.8	264
5CRO	O	SINGLE	5CRO(O)	p.Y26C	Y_C	26	2.2	264
5CRO	O	SINGLE	5CRO(O)	p.A36S	A_S	36	0.4	264
5CRO	O	SINGLE	5CRO(O)	p.Y26W	Y_W	26	-0.1	264
5CRO	O	SINGLE	5CRO(O)	p.Y26F	Y_F	26	0.4	264
5CRO	O	SINGLE	5CRO(O)	p.Y26V	Y_V	26	0.9	264
5CRO	O	SINGLE	5CRO(O)	p.Y26L	Y_L	26	1.1	264
5CRO	O	SINGLE	5CRO(O)	p.Y26Q	Y_Q	26	1.4	264
5CRO	O	SINGLE	5CRO(O)	p.Y26H	Y_H	26	1.9	264
5CRO	O	SINGLE	5CRO(O)	p.Y26C	Y_C	26	2.2	264
5CRO	O	SINGLE	5CRO(O)	p.Y26D	Y_D	26	2.7	264
6ICB	A	SINGLE	6ICB(A)	p.E17Q	E_Q	17	0.38	75
6ICB	A	SINGLE	6ICB(A)	p.D19N	D_N	19	0.74	75
6ICB	A	SINGLE	6ICB(A)	p.E26Q	E_Q	26	0.09	75
