# Supplementary material for: Robust Prediction of Single and Multiple Point Protein Mutations Stability Changes
Source: Biomolecules. 2019 Dec 31;10(1):67. doi: 10.3390/biom10010067 (PMC7023245; doi:10.3390/biom10010067)
Supplement: Supplementary file 1 [file biomolecules-10-00067-s001.zip › Supplementary Materials/Suppl 2 - Double Point Mutation Dataset.xlsx]

## Sheet: Sheet1
PDB id	PDB chain	Type	Identifier_for_representative_protein(chain)	Variant in PDB	Substitution 1	Position 1	Variant in PDB	Substitution 2	Position 2	ddG	Nbr residues
1AM7	A	DOUBLE	-	p.H31N	H_N	31	p.H137N	H_N	137	1.8	474
1AQH	A	DOUBLE	-	p.Q58C	Q_C	58	p.A99C	A_C	99	1.87	453
1B26	A	DOUBLE	-	p.K193A	K_A	193	p.E231A	E_A	231	0.26	2496
1B26	A	DOUBLE	-	p.R190A	R_A	190	p.E231A	E_A	231	-0.15	2496
1BPI	A	DOUBLE	-	p.C30A	C_A	30	p.C51A	C_A	51	-6.14	58
1BPI	A	DOUBLE	-	p.C30A	C_A	30	p.C51S	C_S	51	-8.93	58
1BPI	A	DOUBLE	-	p.C30G	C_G	30	p.C51A	C_A	51	-8.74	58
1BPI	A	DOUBLE	-	p.C30S	C_S	30	p.C51A	C_A	51	-8	58
1BPI	A	DOUBLE	-	p.C30T	C_T	30	p.C51A	C_A	51	-7.81	58
1BPI	A	DOUBLE	-	p.C30V	C_V	30	p.C51A	C_A	51	-5.95	58
1BVC	A	DOUBLE	-	p.V114A	V_A	114	p.G129A	G_A	129	-0.92	153
1BVC	A	DOUBLE	-	p.V66A	V_A	66	p.G129A	G_A	129	-1.36	153
1BVC	A	DOUBLE	-	p.L11A	L_A	11	p.V66A	V_A	66	0.57	153
1BVC	A	DOUBLE	-	p.G23A	G_A	23	p.V66A	V_A	66	-0.45	153
1BVC	A	DOUBLE	-	p.V66A	V_A	66	p.L135A	L_A	135	4.79	153
1BVC	A	DOUBLE	-	p.V66A	V_A	66	p.L137A	L_A	137	0.42	153
1BVC	A	DOUBLE	-	p.V66A	V_A	66	p.L149A	L_A	149	0.97	153
1BVC	A	DOUBLE	-	p.V66A	V_A	66	p.V114A	V_A	114	0.62	153
1BVC	A	DOUBLE	-	p.V13A	V_A	13	p.V66A	V_A	66	-0.86	153
1C9O	A	DOUBLE	-	p.E46A	E_A	46	p.L66E	L_E	66	-1.39	132
1C9O	A	DOUBLE	-	p.G23Q	G_Q	23	p.S24D	S_D	24	-0.11	132
1C9O	A	DOUBLE	-	p.R3E	R_E	3	p.E21A	E_A	21	-1.9	132
1C9O	A	DOUBLE	-	p.R3E	R_E	3	p.E46A	E_A	46	-1.46	132
1C9O	A	DOUBLE	-	p.R3E	R_E	3	p.L66E	L_E	66	-3.63	132
1CHK	A	DOUBLE	-	p.W28F	W_F	28	p.W101F	W_F	101	-5.29	476
1CSP	A	DOUBLE	-	p.A46K	A_K	46	p.S48R	S_R	48	2.66	67
1CSP	A	DOUBLE	-	p.E3K	E_K	3	p.E66K	E_K	66	1.91	67
1CSP	A	DOUBLE	-	p.E3R	E_R	3	p.E66L	E_L	66	2.56	67
1CSP	A	DOUBLE	-	p.E66L	E_L	66	p.A67P	A_P	67	2.15	67
1CSP	A	DOUBLE	-	p.M1R	M_R	1	p.E3K	E_K	3	3.9	67
1CSP	A	DOUBLE	-	p.M1R	M_R	1	p.E66K	E_K	66	2.63	67
1CSP	A	DOUBLE	-	p.N55S	N_S	55	p.Q59R	Q_R	59	-0.17	67
1FTG	A	DOUBLE	-	p.E20K	E_K	20	p.E72K	E_K	72	0.5	168
1L63	A	DOUBLE	-	p.I27M	I_M	27	p.L33M	L_M	33	-3.1	164
1L63	A	DOUBLE	-	p.M102A	M_A	102	p.M106A	M_A	106	-3.7	164
1LRP	A	DOUBLE	-	p.G46A	G_A	46	p.G48A	G_A	48	1.5	276
1LZ1	A	DOUBLE	-	p.C77A	C_A	77	p.C95A	C_A	95	-4.6	130
1LZ1	A	DOUBLE	-	p.P71G	P_G	71	p.P103G	P_G	103	-1.6	130
1OTR	A	DOUBLE	-	p.I30F	I_F	30	p.I36L	I_L	36	-3.33	125
1OTR	A	DOUBLE	-	p.I30F	I_F	30	p.I36V	I_V	36	-3.18	125
1OTR	A	DOUBLE	-	p.I30L	I_L	30	p.I36F	I_F	36	-1.29	125
1OTR	A	DOUBLE	-	p.I30L	I_L	30	p.I36L	I_L	36	-1.94	125
1OTR	A	DOUBLE	-	p.I30L	I_L	30	p.I36V	I_V	36	-1.41	125
1OTR	A	DOUBLE	-	p.I30V	I_V	30	p.I36F	I_F	36	-2.49	125
1OTR	A	DOUBLE	-	p.I30V	I_V	30	p.I36L	I_L	36	-2.11	125
1OTR	A	DOUBLE	-	p.I30V	I_V	30	p.I36V	I_V	36	-1.87	125
1PGA	A	DOUBLE	-	p.I6A	I_A	6	p.T53E	T_E	53	0.26	56
1PGA	A	DOUBLE	-	p.I6A	I_A	6	p.T53R	T_R	53	0.94	56
1PGA	A	DOUBLE	-	p.I6E	I_E	6	p.T53A	T_A	53	0.16	56
1PGA	A	DOUBLE	-	p.I6E	I_E	6	p.T53E	T_E	53	-0.64	56
1PGA	A	DOUBLE	-	p.I6E	I_E	6	p.T53R	T_R	53	1.77	56
1PGA	A	DOUBLE	-	p.I6F	I_F	6	p.T53F	T_F	53	2.99	56
1PGA	A	DOUBLE	-	p.I6F	I_F	6	p.T53I	T_I	53	2.4	56
1PGA	A	DOUBLE	-	p.I6F	I_F	6	p.T53V	T_V	53	2.27	56
1PGA	A	DOUBLE	-	p.I6F	I_F	6	p.T53Y	T_Y	53	2.97	56
1PGA	A	DOUBLE	-	p.I6K	I_K	6	p.T53A	T_A	53	1.61	56
1PGA	A	DOUBLE	-	p.I6K	I_K	6	p.T53E	T_E	53	2.23	56
1PGA	A	DOUBLE	-	p.I6K	I_K	6	p.T53R	T_R	53	2.02	56
1PGA	A	DOUBLE	-	p.I6L	I_L	6	p.T53I	T_I	53	3.07	56
1PGA	A	DOUBLE	-	p.I6T	I_T	6	p.T53F	T_F	53	1.59	56
1PGA	A	DOUBLE	-	p.I6T	I_T	6	p.T53I	T_I	53	1.44	56
1PGA	A	DOUBLE	-	p.I6T	I_T	6	p.T53V	T_V	53	1.2	56
1PGA	A	DOUBLE	-	p.I6T	I_T	6	p.T53Y	T_Y	53	1.77	56
1PGA	A	DOUBLE	-	p.I6V	I_V	6	p.T53F	T_F	53	3.62	56
1PGA	A	DOUBLE	-	p.I6V	I_V	6	p.T53I	T_I	53	3.13	56
1PGA	A	DOUBLE	-	p.I6V	I_V	6	p.T53V	T_V	53	2.75	56
1PGA	A	DOUBLE	-	p.T44A	T_A	44	p.T53A	T_A	53	0.14	56
1PGA	A	DOUBLE	-	p.T44R	T_R	44	p.T53A	T_A	53	0.08	56
1PGA	A	DOUBLE	-	p.T44A	T_A	44	p.T53E	T_E	53	0.34	56
1PGA	A	DOUBLE	-	p.T44R	T_R	44	p.T53E	T_E	53	0.79	56
1RN1	A	DOUBLE	-	p.H40T	H_T	40	p.W59Y	W_Y	59	-0.93	312
1RN1	A	DOUBLE	-	p.Q25K	Q_K	25	p.E58A	E_A	58	0.06	312
1RN1	A	DOUBLE	-	p.W59Y	W_Y	59	p.H92A	H_A	92	-1.53	312
1RN1	A	DOUBLE	-	p.Y24W	Y_W	24	p.W59Y	W_Y	59	0.29	312
1RN1	A	DOUBLE	-	p.Y42W	Y_W	42	p.W59Y	W_Y	59	-1.03	312
1RN1	A	DOUBLE	-	p.Y45W	Y_W	45	p.W59Y	W_Y	59	-0.91	312
1RRO	A	DOUBLE	-	p.P21A	P_A	21	p.P26A	P_A	26	-1.77	108
1RTB	A	DOUBLE	-	p.P93A	P_A	93	p.P114G	P_G	114	-4.2	124
1RTP	A	DOUBLE	-	p.A21P	A_P	21	p.H26P	H_P	26	-0.5	327
1RTP	A	DOUBLE	-	p.A21P	A_P	21	p.K80S	K_S	80	0.45	327
1STN	A	DOUBLE	-	p.F76W	F_W	76	p.W140H	W_H	140	-1	149
1STN	A	DOUBLE	-	p.V66L	V_L	66	p.G88V	G_V	88	1.1	149
1YCC	A	DOUBLE	-	p.F82Y	F_Y	82	p.L85A	L_A	85	-2.9	108
1YCC	A	DOUBLE	-	p.G29S	G_S	29	p.N52I	N_I	52	-1.5	108
1YCC	A	DOUBLE	-	p.G6A	G_A	6	p.N52I	N_I	52	-1.26	108
1YCC	A	DOUBLE	-	p.H33P	H_P	33	p.N52I	N_I	52	-0.8	108
1YCC	A	DOUBLE	-	p.N52A	N_A	52	p.C102A	C_A	102	3.9	108
1YCC	A	DOUBLE	-	p.N52G	N_G	52	p.C102A	C_A	102	0.9	108
1YCC	A	DOUBLE	-	p.N52I	N_I	52	p.C102A	C_A	102	6.2	108
1YCC	A	DOUBLE	-	p.T69E	T_E	69	p.C102T	C_T	102	4.16	108
1YCC	A	DOUBLE	-	p.T96A	T_A	96	p.C102T	C_T	102	3.41	108
2AFG	A	DOUBLE	-	p.C16S	C_S	16	p.H93G	H_G	93	-1.12	560
2AFG	A	DOUBLE	-	p.C83S	C_S	83	p.C117S	C_S	117	-1.82	560
2AFG	A	DOUBLE	-	p.H102Y	H_Y	102	p.F108Y	F_Y	108	0.58	560
2AFG	A	DOUBLE	-	p.H21Y	H_Y	21	p.F108Y	F_Y	108	0.71	560
2AFG	A	DOUBLE	-	p.H21Y	H_Y	21	p.H102Y	H_Y	102	0.74	560
2AFG	A	DOUBLE	-	p.H21Y	H_Y	21	p.L44F	L_F	44	0.99	560
2AFG	A	DOUBLE	-	p.L44F	L_F	44	p.F108Y	F_Y	108	0.67	560
2AFG	A	DOUBLE	-	p.L44F	L_F	44	p.H102Y	H_Y	102	0.68	560
2AFG	A	DOUBLE	-	p.L73V	L_V	73	p.V109L	V_L	109	-0.89	560
2CI2	A	DOUBLE	-	p.E33A	E_A	33	p.E34A	E_A	34	-0.06	83
2CI2	A	DOUBLE	-	p.I48A	I_A	48	p.I76V	I_V	76	-4.69	83
2CI2	A	DOUBLE	-	p.K43A	K_A	43	p.E45A	E_A	45	0.72	83
2LZM	A	DOUBLE	-	p.A129M	A_M	129	p.F153A	F_A	153	-4.3	164
2LZM	A	DOUBLE	-	p.A41V	A_V	41	p.V131A	V_A	131	0.58	164
2LZM	A	DOUBLE	-	p.A98V	A_V	98	p.T152S	T_S	152	-4.8	164
2LZM	A	DOUBLE	-	p.C54T	C_T	54	p.C97A	C_A	97	-0.79	164
2LZM	A	DOUBLE	-	p.C54V	C_V	54	p.C97S	C_S	97	-2.1	164
2LZM	A	DOUBLE	-	p.D127A	D_A	127	p.E128A	E_A	128	0.24	164
2LZM	A	DOUBLE	-	p.E128A	E_A	128	p.V131A	V_A	131	0.43	164
2LZM	A	DOUBLE	-	p.E45A	E_A	45	p.K48A	K_A	48	0.2	164
2LZM	A	DOUBLE	-	p.H31N	H_N	31	p.D70N	D_N	70	-4	164
2LZM	A	DOUBLE	-	p.K135E	K_E	135	p.K147E	K_E	147	-0.9	164
2LZM	A	DOUBLE	-	p.K16E	K_E	16	p.K135E	K_E	135	-0.8	164
2LZM	A	DOUBLE	-	p.K16E	K_E	16	p.R119E	R_E	119	-0.1	164
2LZM	A	DOUBLE	-	p.K16E	K_E	16	p.R154E	R_E	154	-0.35	164
2LZM	A	DOUBLE	-	p.L13D	L_D	13	p.K60H	K_H	60	-2.15	164
2LZM	A	DOUBLE	-	p.K83H	K_H	83	p.A112D	A_D	112	-1.33	164
2LZM	A	DOUBLE	-	p.L121A	L_A	121	p.A129L	A_L	129	-1.1	164
2LZM	A	DOUBLE	-	p.L121A	L_A	121	p.A129M	A_M	129	-1	164
2LZM	A	DOUBLE	-	p.L99A	L_A	99	p.E108V	E_V	108	-3.2	164
2LZM	A	DOUBLE	-	p.L99A	L_A	99	p.F153A	F_A	153	-7.6	164
2LZM	A	DOUBLE	-	p.L99F	L_F	99	p.F153L	F_L	153	0.12	164
2LZM	A	DOUBLE	-	p.L99F	L_F	99	p.M102L	M_L	102	-0.73	164
2LZM	A	DOUBLE	-	p.L99F	L_F	99	p.V111I	V_I	111	-0.88	164
2LZM	A	DOUBLE	-	p.L99G	L_G	99	p.E108V	E_V	108	-5.9	164
2LZM	A	DOUBLE	-	p.M102L	M_L	102	p.V111F	V_F	111	-1.81	164
2LZM	A	DOUBLE	-	p.M120A	M_A	120	p.Q122A	Q_A	122	-0.25	164
2LZM	A	DOUBLE	-	p.M6I	M_I	6	p.R96H	R_H	96	-5.08	164
2LZM	A	DOUBLE	-	p.N116A	N_A	116	p.M120A	M_A	120	0.21	164
2LZM	A	DOUBLE	-	p.N116D	N_D	116	p.R119M	R_M	119	0.15	164
2LZM	A	DOUBLE	-	p.N144E	N_E	144	p.K147M	K_M	147	0.4	164
2LZM	A	DOUBLE	-	p.R119A	R_A	119	p.Q123A	Q_A	123	-0.17	164
2LZM	A	DOUBLE	-	p.R119E	R_E	119	p.K135E	K_E	135	-0.8	164
2LZM	A	DOUBLE	-	p.R80K	R_K	80	p.R119H	R_H	119	-0.47	164
2LZM	A	DOUBLE	-	p.S117A	S_A	117	p.N132I	N_I	132	2	164
2LZM	A	DOUBLE	-	p.S117A	S_A	117	p.N132M	N_M	132	1.8	164
2LZM	A	DOUBLE	-	p.S117A	S_A	117	p.R119A	R_A	119	1.16	164
2LZM	A	DOUBLE	-	p.S117I	S_I	117	p.N132I	N_I	132	1.4	164
2LZM	A	DOUBLE	-	p.S117I	S_I	117	p.N132M	N_M	132	2	164
2LZM	A	DOUBLE	-	p.S38D	S_D	38	p.N144D	N_D	144	0.82	164
2LZM	A	DOUBLE	-	p.S90H	S_H	90	p.Q122D	Q_D	122	-1.7	164
2LZM	A	DOUBLE	-	p.T115A	T_A	115	p.R119A	R_A	119	-0.17	164
2LZM	A	DOUBLE	-	p.T115A	T_A	115	p.S117A	S_A	117	0.95	164
2LZM	A	DOUBLE	-	p.V111I	V_I	111	p.F153L	F_L	153	-1.09	164
2LZM	A	DOUBLE	-	p.A41V	A_V	41	p.V131A	V_A	131	0.71	164
2LZM	A	DOUBLE	-	p.V131A	V_A	131	p.N132A	N_A	132	0.6	164
2RN2	A	DOUBLE	-	p.A52F	A_F	52	p.V74A	V_A	74	-1.4	155
2RN2	A	DOUBLE	-	p.A52F	A_F	52	p.V74L	V_L	74	0.03	155
2RN2	A	DOUBLE	-	p.A52G	A_G	52	p.V74L	V_L	74	-1.4	155
2RN2	A	DOUBLE	-	p.A52I	A_I	52	p.V74A	V_A	74	1.19	155
2RN2	A	DOUBLE	-	p.A52I	A_I	52	p.V74L	V_L	74	1.19	155
2RN2	A	DOUBLE	-	p.A52L	A_L	52	p.V74A	V_A	74	0.36	155
2RN2	A	DOUBLE	-	p.A52L	A_L	52	p.V74L	V_L	74	1.49	155
2RN2	A	DOUBLE	-	p.A52V	A_V	52	p.V74A	V_A	74	-0.52	155
2RN2	A	DOUBLE	-	p.A52V	A_V	52	p.V74L	V_L	74	2.43	155
2RN2	A	DOUBLE	-	p.D94R	D_R	94	p.K95G	K_G	95	1.3	155
2RN2	A	DOUBLE	-	p.K60R	K_R	60	p.E119V	E_V	119	0.29	155
2RN2	A	DOUBLE	-	p.R41C	R_C	41	p.E119V	E_V	119	0.65	155
2RN2	A	DOUBLE	-	p.K91R	K_R	91	p.D94E	D_E	94	-0.55	155
2RN2	A	DOUBLE	-	p.K91R	K_R	91	p.K95G	K_G	95	1.6	155
2RN2	A	DOUBLE	-	p.Q80L	Q_L	80	p.K117R	K_R	117	-0.03	155
2TRX	A	DOUBLE	-	p.L78C	L_C	78	p.K90C	K_C	90	-2.7	216
2TRX	A	DOUBLE	-	p.L79C	L_C	79	p.T89C	T_C	89	2.7	216
2TRX	A	DOUBLE	-	p.T77C	T_C	77	p.V91C	V_C	91	2.1	216
2ZTA	A	DOUBLE	-	p.H18R	H_R	18	p.N21E	N_E	21	0.22	68
451C	A	DOUBLE	-	p.F34Y	F_Y	34	p.E43Y	E_Y	43	1.83	82
451C	A	DOUBLE	-	p.F34Y	F_Y	34	p.Q37R	Q_R	37	1.5	82
451C	A	DOUBLE	-	p.F7A	F_A	7	p.V13M	V_M	13	1.64	82
451C	A	DOUBLE	-	p.Q37R	Q_R	37	p.E43Y	E_Y	43	0.5	82
4LYZ	A	DOUBLE	-	p.I55A	I_A	55	p.S91T	S_T	91	-2.77	129
4LYZ	A	DOUBLE	-	p.I55L	I_L	55	p.S91T	S_T	91	1.25	129
4LYZ	A	DOUBLE	-	p.I55V	I_V	55	p.S91A	S_A	91	-1.25	129
4LYZ	A	DOUBLE	-	p.I55V	I_V	55	p.S91V	S_V	91	-1.25	129
4LYZ	A	DOUBLE	-	p.M12F	M_F	12	p.L56F	L_F	56	1.49	129
4LYZ	A	DOUBLE	-	p.M12L	M_L	12	p.L56F	L_F	56	1.12	129
4LYZ	A	DOUBLE	-	p.T40S	T_S	40	p.I55V	I_V	55	-1.33	129
4LYZ	A	DOUBLE	-	p.T40S	T_S	40	p.S91A	S_A	91	-0.87	129
4LYZ	A	DOUBLE	-	p.T40S	T_S	40	p.S91T	S_T	91	0.61	129
4LYZ	A	DOUBLE	-	p.T40S	T_S	40	p.S91V	S_V	91	-0.53	129
