# Supplementary material for: Robust Prediction of Single and Multiple Point Protein Mutations Stability Changes
Source: Biomolecules. 2019 Dec 31;10(1):67. doi: 10.3390/biom10010067 (PMC7023245; doi:10.3390/biom10010067)
Supplement: Supplementary file 1 [file biomolecules-10-00067-s001.zip › Supplementary Materials/Suppl 3 - Single Point Mutation Energy Change CDF.xlsx]

## Sheet: Mutation_Results
Accuracy	Protein	Mutation	Energy observed	P1	P2	P3	P4	P5	P6	P7	P8	P9	P10	P11	P12	P13	P14	P15	P16	P17	P18	P19	P20	P21	P22	P23	P24	P25	P26	P27	P28	P29	P30	P31	P32	P33	P34	P35	P36	P37	P38	P39	P40	P41	P42	P43	P44	P45	P46
74.9757	1AAR	p.K6E	0.53	-5.5528	-5.2945	-5.05267	-4.91707	-4.54987	-4.3097	-4.29583	-4.02195	-3.74885	-3.74131	-3.73024	-3.72182	-3.51489	-3.06223	-2.81462	-2.61037	-2.40335	-2.34971	-2.19884	-2.09884	-2.09478	-2.04532	-1.99201	-1.96458	-1.86151	-1.72446	-1.6338	-1.59138	-1.56728	-1.54845	-1.51552	-1.41331	-1.34341	-1.34217	-1.27265	-1.17244	-1.14064	-1.13932	-1.1376	-1.13579	-1.13481	-1.12974	-1.09322	-1.048	-1.03385	-0.996593
	1AAR	p.K6Q	0.26	-4.80763	-4.70584	-4.6028	-4.41377	-4.22374	-4.13383	-3.69016	-3.29431	-3.19644	-3.14119	-2.94148	-2.74247	-2.69695	-2.60297	-2.50533	-2.40591	-2.35716	-2.34922	-2.34122	-2.3426	-2.3029	-2.19798	-2.13409	-2.13531	-2.1371	-2.10691	-2.07551	-2.07584	-2.07664	-2.07774	-2.07998	-2.03317	-1.98526	-1.94083	-1.89617	-1.89247	-1.88922	-1.88655	-1.73749	-1.59192	-1.59229	-1.59353	-1.59459	-1.55039	-1.50629	-1.5073
	1AAR	p.K27Q	-1.91	-5.27087	-5.04395	-4.81937	-4.71681	-4.41995	-4.22989	-4.14009	-3.6505	-2.99505	-2.7382	-2.69393	-2.59895	-2.50176	-2.4549	-2.45555	-2.35414	-2.20597	-2.14161	-2.12441	-2.12611	-2.09562	-1.96933	-1.86707	-1.77492	-1.69099	-1.6923	-1.58369	-1.47075	-1.42472	-1.38018	-1.35216	-1.30335	-1.28167	-1.23458	-1.16442	-1.14306	-1.14405	-1.11706	-1.08998	-1.09099	-1.05294	-0.991	-0.968366	-0.969578	-0.927431	-0.830275
	1AAR	p.K29Q	-1.67	-5.03787	-4.80731	-4.70616	-4.18425	-3.76817	-3.77208	-3.66339	-3.44768	-3.29933	-3.15122	-2.95207	-2.80254	-2.74881	-2.7509	-2.65507	-2.50938	-2.4111	-2.35142	-2.25282	-2.1478	-2.131	-2.13206	-2.05167	-1.92631	-1.8831	-1.87991	-1.87201	-1.86875	-1.78305	-1.68618	-1.62794	-1.58242	-1.58498	-1.43594	-1.28667	-1.24605	-1.19709	-1.18973	-1.16899	-1.14821	-1.1208	-1.09357	-1.08915	-1.02763	-0.933541	-0.846461
	1AAR	p.K29N	-1.48	-5.46779	-5.22759	-4.68729	-4.1579	-3.81803	-3.704	-3.58599	-3.46795	-3.46632	-3.42611	-3.38541	-3.32212	-3.25897	-3.20778	-3.06943	-2.86751	-2.75305	-2.75219	-2.75138	-2.73699	-2.72255	-2.58576	-2.44467	-2.43992	-2.43992	-2.39379	-2.34747	-2.30168	-2.24523	-2.19014	-2.14551	-2.04512	-1.84512	-1.71885	-1.69179	-1.65094	-1.52552	-1.38979	-1.33924	-1.30011	-1.26058	-1.19757	-1.13509	-1.1348	-1.13452	-1.13452
	1AAR	p.R42E	1.63	-5.94605	-5.55435	-5.15943	-5.14734	-5.0139	-4.87924	-4.67802	-4.3768	-4.13803	-3.92244	-3.6034	-3.11181	-2.85753	-2.80244	-2.69012	-2.59502	-2.5439	-2.48268	-2.43674	-2.41023	-2.38239	-2.37434	-2.33449	-2.29568	-2.26081	-2.15895	-2.04455	-1.99865	-1.97802	-1.9555	-1.87901	-1.78709	-1.7203	-1.62612	-1.53493	-1.48846	-1.38353	-1.17049	-1.05238	-1.00187	-0.911365	-0.860226	-0.848417	-0.797144	-0.755268	-0.753326
	1AAR	p.R72Q	-0.33	-4.39456	-3.78407	-3.41028	-3.35209	-3.29358	-3.10944	-2.95125	-2.85816	-2.82134	-2.73377	-2.64787	-2.60583	-2.51408	-2.44115	-2.41974	-2.34054	-2.26114	-2.22504	-2.13619	-2.09208	-2.07061	-1.96866	-1.83756	-1.7855	-1.71641	-1.63624	-1.58064	-1.53464	-1.53816	-1.51311	-1.4881	-1.49238	-1.47502	-1.43735	-1.39304	-1.36693	-1.31917	-1.27443	-1.2282	-1.18094	-1.18293	-1.18044	-1.1796	-1.13625	-1.02038	-0.922407
	1ANK	p.D84H	-1.4	-5.32488	-5.06277	-5.05197	-4.8003	-4.5481	-4.51785	-4.48876	-4.39045	-4.09537	-3.55206	-3.03757	-2.86608	-2.86322	-2.86037	-2.85839	-2.81128	-2.70318	-2.6012	-2.56112	-2.55942	-2.5588	-2.4587	-2.35558	-2.33387	-2.27728	-2.23938	-2.18662	-2.08545	-2.03703	-1.88641	-1.73224	-1.72664	-1.67412	-1.62182	-1.57274	-1.46754	-1.36725	-1.32424	-1.32297	-1.26002	-1.18921	-1.13907	-1.09415	-1.09058	-1.08938	-1.0845
	1ANK	p.G85V	-2.4	-5.21316	-4.9509	-4.69595	-4.49705	-4.30221	-4.32242	-4.28365	-4.23781	-4.02863	-3.82531	-3.83589	-3.74914	-3.55516	-3.45164	-3.41164	-3.37222	-3.28301	-3.19275	-3.10576	-3.02215	-3.03022	-3.03553	-2.94273	-2.85626	-2.72361	-2.56207	-2.51106	-2.43324	-2.38561	-2.35501	-2.20949	-2.09653	-2.00035	-1.9035	-1.86541	-1.81633	-1.80739	-1.79593	-1.74842	-1.71396	-1.71537	-1.71704	-1.56988	-1.42262	-1.37778	-1.329
	1ANK	p.F86L	-0.8	-5.19177	-4.83162	-4.47528	-4.20993	-3.91117	-3.50419	-3.29088	-3.13405	-2.97808	-2.88014	-2.78237	-2.73893	-2.69548	-2.69509	-2.67302	-2.65086	-2.65068	-2.59655	-2.54239	-2.54225	-2.51509	-2.48772	-2.34038	-2.14903	-2.09867	-2.09257	-2.09232	-2.03668	-1.93634	-1.89139	-1.7946	-1.69761	-1.64364	-1.58971	-1.58948	-1.57889	-1.53048	-1.49054	-1.39319	-1.26426	-1.18724	-1.14374	-1.14351	-1.14316	-1.11388	-1.08459
	1ARR	p.P8L	2.49	-4.42884	-3.99053	-3.76404	-3.59907	-3.43473	-3.23525	-3.06999	-2.96966	-2.91906	-2.86876	-2.75318	-2.65289	-2.56782	-2.46732	-2.37072	-2.32422	-2.30757	-2.29086	-2.2907	-2.29047	-2.2529	-2.18459	-2.13439	-2.02009	-1.92479	-1.92447	-1.92433	-1.91919	-1.91408	-1.89895	-1.8488	-1.75377	-1.60377	-1.51367	-1.5135	-1.50699	-1.45687	-1.36319	-1.29841	-1.28355	-1.28338	-1.19896	-1.11452	-1.11328	-1.11211	-1.09398
	1ARR	p.P8L	2.4	-4.98684	-4.65463	-4.00137	-3.5993	-3.36965	-3.22027	-3.17022	-3.11929	-3.01809	-2.91777	-2.91769	-2.86727	-2.75139	-2.68585	-2.65086	-2.56569	-2.51533	-2.49328	-2.47137	-2.44313	-2.41483	-2.36849	-2.3222	-2.30561	-2.28901	-2.25164	-2.21417	-2.21397	-2.16386	-2.1137	-2.06443	-1.96439	-1.89844	-1.8484	-1.81336	-1.77184	-1.67171	-1.61301	-1.61289	-1.56573	-1.5185	-1.51831	-1.50883	-1.45574	-1.41209	-1.41208
	1ARR	p.P8L	2.55	-5.72484	-5.35415	-4.98321	-4.65127	-4.32002	-4.22322	-3.90188	-3.51266	-3.348	-3.28234	-3.21675	-3.16621	-3.06574	-3.0156	-2.96533	-2.91497	-2.91468	-2.91447	-2.86439	-2.81424	-2.76402	-2.71372	-2.69809	-2.648	-2.6133	-2.56317	-2.49121	-2.291	-2.11258	-2.06333	-2.01411	-1.96813	-1.91716	-1.89711	-1.84705	-1.77058	-1.71051	-1.69187	-1.69184	-1.65175	-1.56466	-1.51749	-1.51729	-1.50776	-1.42421	-1.28056
	1BNI	p.I4V	-0.6	-4.51997	-4.35143	-4.27794	-4.20271	-3.9575	-3.60769	-3.45409	-3.36963	-3.32678	-3.32311	-3.32025	-3.31856	-3.31572	-3.23865	-3.16142	-3.15915	-2.95509	-2.73342	-2.68225	-2.59915	-2.49809	-2.44212	-2.38712	-2.33872	-2.33645	-2.33454	-2.33311	-2.28426	-2.23181	-2.22754	-2.22623	-2.18028	-2.1341	-2.0275	-1.92045	-1.91901	-1.91716	-1.89991	-1.8096	-1.69672	-1.59935	-1.44558	-1.3296	-1.30783	-1.30705	-1.2564
	1BNI	p.I4A	-1.4	-5.27776	-5.08158	-4.8826	-4.88634	-4.76136	-4.4656	-4.29891	-4.3026	-4.30502	-4.30635	-4.21922	-4.0095	-3.74622	-3.60439	-3.46101	-3.3178	-3.23613	-3.08612	-3.01872	-3.01938	-2.9057	-2.70655	-2.62156	-2.55523	-2.45572	-2.423	-2.33983	-2.21253	-2.14694	-2.12587	-2.12671	-2.02745	-1.92358	-1.87747	-1.75755	-1.67953	-1.6542	-1.62905	-1.6294	-1.58456	-1.53499	-1.50939	-1.45789	-1.42744	-1.37947	-1.33145
	1BNI	p.N5A	-1.9	-5.7618	-5.37138	-4.66661	-4.24406	-4.00939	-3.77854	-3.67909	-3.51714	-3.29103	-3.10427	-2.98246	-2.9798	-2.93942	-2.90006	-2.80206	-2.65355	-2.55157	-2.49994	-2.39868	-2.29746	-2.24647	-2.19537	-2.14897	-2.09801	-2.09078	-2.08804	-2.08717	-2.03685	-1.98659	-1.98625	-1.98614	-1.92011	-1.81761	-1.73521	-1.67363	-1.60512	-1.55115	-1.47163	-1.38424	-1.32584	-1.27567	-1.22526	-1.17397	-1.17268	-1.12188	-1.07113
	1BNI	p.T6G	-1.2	-4.50184	-4.36829	-4.02157	-3.80422	-3.71606	-3.62898	-3.47884	-3.32727	-3.22439	-3.1229	-3.12132	-3.04428	-2.96752	-2.96578	-2.83945	-2.71374	-2.71354	-2.68073	-2.61604	-2.54692	-2.50933	-2.45887	-2.36874	-2.31812	-2.30673	-2.3058	-2.25516	-2.20441	-2.20405	-2.1588	-2.05858	-2.00309	-1.95263	-1.90214	-1.85152	-1.73948	-1.63903	-1.60028	-1.55509	-1.50984	-1.50457	-1.44936	-1.369	-1.33864	-1.26848	-1.19823
	1BNI	p.T6A	-2.1	-4.92247	-4.921	-4.6157	-4.21042	-4.10964	-3.9749	-3.67417	-3.50744	-3.4283	-3.27771	-3.20571	-3.20551	-3.20517	-3.20464	-3.15437	-3.04851	-2.99267	-2.89809	-2.80334	-2.753	-2.67972	-2.57946	-2.47008	-2.43774	-2.41919	-2.35116	-2.27656	-2.22651	-2.20146	-2.20136	-2.08223	-1.96314	-1.93202	-1.90088	-1.90079	-1.85773	-1.7912	-1.6841	-1.5864	-1.52155	-1.4707	-1.43523	-1.35904	-1.29402	-1.23475	-1.19949
	1BNI	p.D8A	-0.9	-5.47435	-5.37314	-4.95464	-4.63898	-4.50428	-4.32365	-4.27833	-4.26514	-4.21465	-3.93022	-3.68311	-3.68367	-3.53108	-3.37869	-3.24075	-2.88587	-2.62626	-2.53929	-2.46079	-2.4268	-2.4278	-2.42843	-2.42878	-2.33816	-2.17268	-2.07613	-1.97167	-1.88957	-1.7402	-1.59022	-1.59041	-1.58794	-1.53868	-1.49219	-1.49262	-1.4405	-1.37397	-1.35998	-1.30727	-1.18749	-1.10734	-1.08445	-1.07482	-1.0573	-1.00732	-0.974983
	1BNI	p.V10T	-2.5	-4.89709	-4.91209	-4.80028	-4.29845	-3.78242	-3.6551	-3.65912	-3.55779	-3.40144	-3.27712	-3.13421	-3.06459	-3.0739	-3.02966	-2.98135	-2.92708	-2.7574	-2.64527	-2.65341	-2.44417	-2.17061	-2.11265	-2.1153	-2.09572	-2.04847	-2.02532	-1.8868	-1.74892	-1.75336	-1.76066	-1.74457	-1.64253	-1.5148	-1.42074	-1.37588	-1.38049	-1.28368	-1.18617	-1.18794	-1.18794	-1.13883	-1.05345	-1.00708	-0.997162	-0.998936	-0.952128
	1BNI	p.V10A	-3.4	-5.37371	-4.77289	-4.23476	-3.70697	-3.48788	-3.23297	-3.07154	-2.94635	-2.82661	-2.83589	-2.77566	-2.71752	-2.72111	-2.68212	-2.63657	-2.58406	-2.53356	-2.48555	-2.40515	-2.35482	-2.33781	-2.24573	-2.15248	-2.11011	-2.06222	-2.00797	-1.91255	-1.86713	-1.85213	-1.8024	-1.76936	-1.67104	-1.52768	-1.48542	-1.48723	-1.48463	-1.43167	-1.38307	-1.31533	-1.24734	-1.24955	-1.22186	-1.14497	-1.04288	-0.97654	-0.965808
	1BNI	p.D12A	-0.3	-5.21705	-4.96139	-4.79905	-4.63726	-4.50321	-4.27083	-4.17368	-4.08779	-4.00252	-3.68987	-3.23816	-3.00996	-2.83886	-2.69342	-2.60574	-2.504	-2.42612	-2.3354	-2.16942	-2.09014	-2.06863	-2.05238	-1.82033	-1.58815	-1.58607	-1.58357	-1.54209	-1.50083	-1.50119	-1.49636	-1.49161	-1.49189	-1.4255	-1.32586	-1.27333	-1.25385	-1.22456	-1.19539	-1.18995	-1.15249	-1.10737	-1.09176	-1.04211	-0.984951	-0.975169	-0.970397
	1BNI	p.Y13A	-3.3	-5.6548	-5.31606	-4.76236	-4.20351	-4.05088	-3.89679	-3.88408	-3.8724	-3.69652	-3.37496	-3.17102	-3.11835	-3.11583	-3.05831	-2.92911	-2.80587	-2.73054	-2.61796	-2.5261	-2.51844	-2.51404	-2.51172	-2.49177	-2.46892	-2.42039	-2.37347	-2.22031	-2.06674	-2.01503	-1.96139	-1.90609	-1.85317	-1.80609	-1.75803	-1.72154	-1.68664	-1.613	-1.51802	-1.49514	-1.46384	-1.4316	-1.37918	-1.32596	-1.28944	-1.18812	-1.12005
	1BNI	p.L14A	-4.3	-5.67389	-5.31223	-4.46643	-3.98321	-3.73754	-3.3878	-3.28478	-3.28564	-3.19999	-3.05227	-2.99088	-2.91869	-2.77057	-2.65105	-2.60677	-2.60717	-2.5496	-2.40196	-2.28602	-2.2608	-2.23029	-2.19956	-2.16335	-2.0765	-1.97554	-1.91549	-1.90649	-1.88794	-1.86909	-1.83177	-1.75148	-1.61452	-1.51582	-1.50657	-1.45724	-1.41268	-1.38452	-1.35653	-1.33543	-1.31424	-1.26508	-1.21587	-1.16703	-1.10143	-1.04973	-0.999992
	1BNI	p.T16S	-1.7	-7.18982	-6.5371	-5.73136	-5.51462	-5.32312	-5.00272	-4.8548	-4.74778	-4.40531	-4.03354	-3.88836	-3.81877	-3.70388	-3.49536	-3.27294	-3.19142	-3.17927	-3.16844	-3.12114	-3.01022	-2.92433	-2.88003	-2.79872	-2.71536	-2.68066	-2.67643	-2.6349	-2.58136	-2.51625	-2.40224	-2.29119	-2.22176	-2.18891	-2.15264	-2.12295	-2.04025	-1.92966	-1.89091	-1.81026	-1.71364	-1.64164	-1.58568	-1.54066	-1.49623	-1.46659	-1.4105
	1BNI	p.Y17A	-2	-5.6585	-5.31976	-5.31236	-5.30673	-5.30094	-4.9945	-4.53517	-4.27246	-4.02078	-3.87104	-3.74912	-3.62856	-3.49907	-3.37225	-3.29407	-3.16462	-3.11335	-3.05747	-2.85382	-2.70457	-2.65142	-2.59974	-2.56339	-2.50245	-2.47677	-2.36821	-2.21946	-2.17454	-2.12089	-2.06909	-2.06587	-1.96387	-1.86101	-1.85706	-1.85461	-1.80643	-1.72637	-1.67003	-1.5955	-1.4936	-1.44015	-1.38716	-1.2857	-1.23485	-1.21792	-1.16599
	1BNI	p.N23A	-2.2	-5.75253	-5.36546	-4.85433	-4.52916	-4.23454	-4.13567	-4.00149	-3.7703	-3.67079	-3.66797	-3.66587	-3.5057	-3.34547	-3.28097	-3.01217	-2.80645	-2.80496	-2.75353	-2.70176	-2.60026	-2.39922	-2.2627	-2.21061	-2.14401	-2.09332	-2.04162	-1.94485	-1.87953	-1.85941	-1.8239	-1.78888	-1.67323	-1.51335	-1.42407	-1.3778	-1.32733	-1.27717	-1.27684	-1.22587	-1.17496	-1.1335	-1.09161	-1.09039	-1.08086	-0.957452	-0.84243
	1BNI	p.Y24F	0	-4.66426	-4.22783	-4.07255	-4.04992	-3.94537	-3.83547	-3.81715	-3.81106	-3.80693	-3.80183	-3.66654	-3.43584	-3.33978	-3.33793	-3.28515	-3.23187	-3.18059	-3.06013	-2.90692	-2.77215	-2.6887	-2.65553	-2.62797	-2.60143	-2.59872	-2.54256	-2.48839	-2.48604	-2.42454	-2.29291	-2.14727	-2.02335	-1.92178	-1.86957	-1.86708	-1.84215	-1.7908	-1.71187	-1.65838	-1.65524	-1.65417	-1.63346	-1.52696	-1.39618	-1.30011	-1.19697
	1BNI	p.I25V	-1.1	-4.93815	-4.79705	-4.6577	-4.65306	-4.4246	-4.19688	-3.95646	-3.71754	-3.60711	-3.49537	-3.49098	-3.44581	-3.36297	-3.24802	-3.17038	-2.94768	-2.69352	-2.66265	-2.61147	-2.41046	-2.25989	-2.25436	-2.20489	-2.15824	-2.15388	-2.14614	-2.1385	-2.04096	-1.94357	-1.93733	-1.93123	-1.93016	-1.91113	-1.80892	-1.67303	-1.58519	-1.5482	-1.5314	-1.43447	-1.33419	-1.31406	-1.27198	-1.22959	-1.2186	-1.15861	-1.10797
	1BNI	p.I25A	-3.5	-4.61403	-4.45002	-4.28801	-4.08129	-3.58658	-3.30313	-3.22321	-3.14338	-3.07502	-2.95048	-2.79417	-2.69424	-2.60887	-2.46627	-2.41089	-2.41136	-2.41199	-2.3124	-2.21264	-2.18455	-2.15749	-2.13695	-2.01612	-1.91746	-1.91856	-1.9149	-1.91158	-1.81687	-1.69725	-1.60262	-1.52807	-1.52446	-1.47308	-1.37318	-1.29392	-1.26275	-1.24425	-1.20517	-1.18472	-1.15616	-1.12765	-1.07816	-1.01732	-0.982428	-0.95898	-0.944232
	1BNI	p.T26G	-1.5	-6.06253	-5.5588	-4.94383	-4.65844	-4.48587	-4.48439	-4.3533	-4.1252	-3.67245	-3.31647	-3.14	-2.96378	-2.96308	-2.90109	-2.83891	-2.80089	-2.73605	-2.67623	-2.6432	-2.61055	-2.57835	-2.5781	-2.57803	-2.57768	-2.45103	-2.31424	-2.25994	-2.216	-2.21569	-2.20915	-2.20265	-2.15711	-2.11166	-2.1115	-2.01138	-1.91076	-1.88981	-1.86938	-1.83421	-1.79896	-1.69869	-1.59817	-1.59761	-1.59726	-1.54214	-1.44202
	1BNI	p.T26A	-1.9	-5.71458	-5.71224	-5.17897	-4.47757	-4.30836	-4.20787	-3.97366	-3.83903	-3.5935	-3.3484	-3.22679	-3.10531	-3.10504	-3.0489	-2.89841	-2.73086	-2.63069	-2.55353	-2.50334	-2.50298	-2.5026	-2.47016	-2.41958	-2.35168	-2.25196	-2.17365	-2.14547	-2.1197	-2.0939	-1.99761	-1.90125	-1.90111	-1.90105	-1.75096	-1.60091	-1.60087	-1.58673	-1.52188	-1.47103	-1.4356	-1.3932	-1.3861	-1.35219	-1.30907	-1.28475	-1.23449
	1BNI	p.K27G	-0.4	-4.65887	-4.13414	-4.0057	-3.61788	-3.06426	-2.83903	-2.76801	-2.77873	-2.74344	-2.7046	-2.66707	-2.63116	-2.64036	-2.54661	-2.46262	-2.47776	-2.43182	-2.38461	-2.3874	-2.34539	-2.25582	-2.16769	-2.12707	-2.1304	-2.13505	-2.13328	-2.1326	-1.99037	-1.79566	-1.72931	-1.68131	-1.65372	-1.64756	-1.60498	-1.57367	-1.52941	-1.47448	-1.4685	-1.40302	-1.26581	-1.17629	-1.13019	-1.10545	-1.09995	-1.0929	-1.05579
	1BNI	p.Q31S	-0.2	-5.69575	-5.29596	-4.89612	-4.49632	-4.09643	-3.96137	-3.66165	-3.49711	-3.41316	-3.32912	-3.21339	-3.09763	-3.09769	-2.94772	-2.79776	-2.72781	-2.62781	-2.59786	-2.54798	-2.46649	-2.35325	-2.1849	-2.05934	-1.9594	-1.89837	-1.8882	-1.87804	-1.82048	-1.76289	-1.76299	-1.7309	-1.60373	-1.49874	-1.48878	-1.44387	-1.34896	-1.24896	-1.19899	-1.14907	-1.09917	-1.03923	-0.95395	-0.863953	-0.789257	-0.747658	-0.716058
	1BNI	p.Q31A	0.1	-5.67661	-4.97817	-4.18009	-3.94962	-3.73127	-3.56345	-3.39713	-3.31257	-3.24929	-3.1353	-2.98454	-2.78519	-2.56373	-2.41394	-2.3387	-2.23932	-2.18867	-2.18904	-2.08916	-1.94434	-1.89454	-1.88969	-1.87492	-1.82525	-1.76512	-1.71317	-1.63884	-1.59137	-1.53682	-1.48221	-1.4824	-1.43746	-1.36317	-1.33394	-1.31407	-1.24413	-1.17838	-1.12872	-1.09488	-1.08809	-1.08143	-1.03874	-0.995934	-0.996031	-0.996342	-0.946801
	1BNI	p.V36A	-1.3	-5.83157	-5.37174	-4.75772	-4.33193	-3.94534	-3.84662	-3.62522	-3.34375	-3.29448	-3.05914	-2.82438	-2.76484	-2.70558	-2.67147	-2.63074	-2.61847	-2.56796	-2.53672	-2.49022	-2.34372	-2.21164	-2.17839	-2.18073	-2.16865	-2.11128	-2.06521	-2.01484	-1.93158	-1.88158	-1.86754	-1.8539	-1.80544	-1.72346	-1.6255	-1.57525	-1.57536	-1.53106	-1.38387	-1.26095	-1.21112	-1.18243	-1.18355	-1.14677	-1.11107	-1.11353	-1.05444
	1BNI	p.V36T	-1.1	-5.63275	-5.29318	-4.93795	-4.95304	-4.82728	-4.56132	-4.42784	-4.43314	-4.29022	-4.05795	-3.97479	-3.977	-3.8453	-3.71226	-3.54982	-3.24434	-2.99517	-2.89249	-2.82451	-2.70844	-2.64058	-2.61566	-2.5684	-2.5272	-2.47327	-2.41802	-2.42068	-2.38488	-2.31021	-2.25566	-2.20084	-2.13855	-2.09219	-2.07136	-2.07588	-2.02801	-1.9312	-1.84117	-1.79883	-1.79971	-1.77848	-1.67818	-1.58488	-1.43632	-1.25359	-1.20673
	1BNI	p.N41D	-2.5	-5.51554	-5.15326	-4.69771	-4.24833	-4.11908	-3.90279	-3.71412	-3.61115	-3.60211	-3.48591	-3.28266	-3.08827	-2.88509	-2.78458	-2.7718	-2.72106	-2.68148	-2.67918	-2.59626	-2.49012	-2.41906	-2.37128	-2.37053	-2.34034	-2.24224	-2.16784	-2.16179	-2.0664	-1.9708	-1.96481	-1.94339	-1.84398	-1.75908	-1.74356	-1.72914	-1.68838	-1.64727	-1.59638	-1.54104	-1.53473	-1.53349	-1.49855	-1.46322	-1.35177	-1.19585	-1.14472
	1BNI	p.V45A	-1.8	-4.88916	-4.91191	-4.77486	-4.47189	-4.31292	-4.19895	-4.08504	-3.851	-3.62062	-3.53126	-3.43668	-3.32144	-3.20544	-3.16496	-3.06791	-3.02197	-2.87962	-2.68589	-2.6409	-2.48473	-2.2824	-2.20456	-2.11303	-2.05666	-2.05369	-2.04909	-2.00255	-1.92163	-1.88724	-1.87366	-1.76295	-1.61447	-1.5631	-1.51416	-1.4674	-1.4646	-1.46086	-1.46317	-1.42271	-1.37126	-1.32243	-1.26446	-1.16777	-1.04041	-0.986827	-0.983466
	1BNI	p.V45T	-2.4	-4.7339	-4.61441	-4.62809	-4.36611	-4.00386	-3.77894	-3.53842	-3.43882	-3.4485	-3.32418	-3.12448	-3.05352	-3.01016	-2.90655	-2.78008	-2.67354	-2.63867	-2.61788	-2.51346	-2.43252	-2.43419	-2.41216	-2.35302	-2.32081	-2.32604	-2.29163	-2.25562	-2.26102	-2.26843	-2.25681	-2.24442	-2.20838	-2.14751	-2.12535	-2.1023	-2.02996	-1.93191	-1.84409	-1.80557	-1.78323	-1.73204	-1.65585	-1.60851	-1.60905	-1.56126	-1.4828
	1BNI	p.I51V	-1.8	-5.36406	-5.36023	-5.1339	-4.77863	-4.48982	-4.26096	-4.18872	-4.18548	-3.94309	-3.59561	-3.44287	-3.13587	-2.87009	-2.81605	-2.76327	-2.71078	-2.55933	-2.45498	-2.40084	-2.35166	-2.30192	-2.25062	-2.24247	-2.13816	-2.03784	-2.03644	-1.99005	-1.93959	-1.93306	-1.91493	-1.82367	-1.63572	-1.5211	-1.48857	-1.43859	-1.38927	-1.33806	-1.23396	-1.14859	-1.13104	-1.11427	-1.11409	-1.07743	-1.04077	-1.03969	-1.02297
	1BNI	p.I51A	-4.7	-4.77776	-4.28398	-4.28875	-4.29156	-4.20484	-3.85575	-3.49785	-3.27344	-2.91827	-2.64838	-2.60518	-2.60617	-2.56333	-2.51952	-2.38045	-2.24217	-2.22739	-2.21194	-2.18409	-2.15635	-2.13616	-2.1155	-2.04319	-1.97136	-1.82054	-1.66933	-1.64462	-1.60805	-1.59629	-1.56346	-1.52685	-1.52377	-1.50308	-1.48188	-1.48251	-1.45245	-1.37385	-1.32614	-1.32665	-1.2958	-1.26481	-1.19677	-1.12873	-1.0913	-1.05419	-1.05451
	1BNI	p.D54A	-3	-5.37369	-4.77251	-4.27512	-4.27648	-4.26401	-4.25173	-4.21487	-4.17798	-3.93174	-3.68503	-3.53207	-3.24065	-2.93047	-2.75888	-2.69481	-2.63074	-2.56415	-2.49764	-2.46322	-2.33743	-2.24651	-2.18532	-2.10609	-2.07115	-2.05415	-1.98385	-1.91403	-1.90271	-1.74076	-1.59093	-1.58821	-1.54376	-1.5022	-1.50253	-1.49812	-1.49341	-1.49357	-1.39386	-1.27458	-1.25518	-1.226	-1.19113	-1.18551	-1.18562	-1.11279	-1.04002
	1BNI	p.D54N	-2.4	-5.01123	-5.01472	-4.55723	-4.10072	-4.07454	-3.7747	-3.50976	-3.51501	-3.51735	-3.30698	-2.9769	-2.85757	-2.74974	-2.6456	-2.57693	-2.45302	-2.40445	-2.40469	-2.37145	-2.33913	-2.34074	-2.2848	-2.22843	-2.22346	-2.21848	-2.19657	-2.17456	-2.15722	-2.13996	-2.10626	-2.00649	-1.94099	-1.94283	-1.94467	-1.94467	-1.80881	-1.66179	-1.65442	-1.6364	-1.59075	-1.56424	-1.54049	-1.49155	-1.46347	-1.46376	-1.41467
	1BNI	p.I55V	-0.3	-4.52375	-4.36361	-4.13358	-3.90208	-3.89515	-3.61842	-3.21328	-2.83477	-2.53855	-2.4889	-2.48156	-2.47388	-2.46997	-2.4679	-2.41914	-2.36946	-2.36532	-2.36444	-2.26737	-2.16509	-2.15752	-2.15258	-2.05156	-1.94787	-1.94106	-1.92412	-1.9072	-1.90674	-1.82148	-1.6851	-1.63239	-1.59462	-1.54288	-1.52768	-1.49127	-1.45462	-1.45306	-1.43496	-1.41696	-1.38456	-1.33342	-1.31334	-1.31159	-1.3106	-1.2696	-1.21846
	1BNI	p.I55A	-1.1	-4.77776	-4.28325	-4.2014	-3.85408	-3.59068	-3.59252	-3.36796	-3.14467	-3.07742	-2.95302	-2.75334	-2.60973	-2.56752	-2.50161	-2.44704	-2.36485	-2.23726	-2.13782	-2.11641	-2.1168	-2.01848	-1.91994	-1.92029	-1.92092	-1.9175	-1.91362	-1.87232	-1.77734	-1.69928	-1.64994	-1.62515	-1.61355	-1.56405	-1.47466	-1.3754	-1.32781	-1.32799	-1.32855	-1.32908	-1.32955	-1.3299	-1.33033	-1.33075	-1.29925	-1.24933	-1.18099
	1BNI	p.I55T	-0.6	-5.23824	-5.24044	-5.04141	-4.71278	-4.34178	-3.97252	-3.66856	-3.40849	-3.2896	-3.17448	-3.03844	-2.98128	-2.84096	-2.7005	-2.60247	-2.50421	-2.4802	-2.42928	-2.40254	-2.40279	-2.31545	-2.2285	-2.2175	-2.15602	-2.10654	-2.10685	-2.1073	-2.10785	-2.10819	-2.01878	-1.92935	-1.92948	-1.93037	-1.92092	-1.91091	-1.91143	-1.86585	-1.82029	-1.75687	-1.65303	-1.60914	-1.6054	-1.60549	-1.55946	-1.50893	-1.46047
	1BNI	p.N58A	-2.7	-5.25744	-4.74152	-4.73255	-4.53033	-4.23391	-3.82983	-3.52083	-3.51725	-3.43336	-3.34706	-3.34371	-3.27894	-3.05649	-2.84985	-2.75152	-2.6801	-2.65784	-2.6567	-2.62633	-2.49586	-2.37247	-2.34806	-2.34659	-2.28285	-2.2189	-2.2177	-2.20131	-2.18447	-2.13831	-2.03779	-1.98242	-1.93572	-1.88344	-1.86296	-1.8472	-1.81209	-1.73054	-1.6835	-1.61508	-1.54702	-1.5053	-1.46273	-1.46094	-1.42234	-1.38413	-1.37573
	1BNI	p.N58D	0.5	-4.8183	-4.36252	-4.25127	-3.93335	-3.6221	-3.61906	-3.53822	-3.4207	-3.28712	-3.19427	-3.09161	-2.93749	-2.83342	-2.7685	-2.7175	-2.62852	-2.47623	-2.34596	-2.3154	-2.31306	-2.28923	-2.22004	-2.16965	-2.11319	-2.01696	-1.97132	-1.9159	-1.81415	-1.76504	-1.74786	-1.64305	-1.55099	-1.50897	-1.43438	-1.32266	-1.24526	-1.24443	-1.24291	-1.19216	-1.12193	-1.07158	-1.0409	-1.01988	-0.99891	-0.998366	-0.917429
	1BNI	p.K62R	-0.4	-5.45232	-5.45232	-5.1274	-4.80576	-4.70905	-4.61202	-4.35213	-4.08928	-3.67507	-3.26177	-3.23687	-3.07025	-2.83259	-2.68431	-2.63454	-2.63651	-2.58991	-2.54411	-2.50216	-2.45767	-2.35326	-2.2103	-2.16289	-2.15402	-2.10459	-2.00568	-1.95626	-1.90768	-1.85903	-1.84287	-1.64485	-1.46113	-1.42116	-1.3747	-1.3665	-1.36695	-1.31781	-1.26839	-1.21896	-1.14657	-1.12364	-1.09794	-1.07235	-1.06784	-1.02776	-0.993484
	1BNI	p.I76V	-0.8	-5.35775	-5.13761	-4.64145	-4.28407	-4.05173	-3.80501	-3.71671	-3.60879	-3.34332	-3.1305	-2.87811	-2.58238	-2.48097	-2.42462	-2.36695	-2.36352	-2.36026	-2.30744	-2.20956	-2.06213	-1.95391	-1.9463	-1.92827	-1.83687	-1.75945	-1.65998	-1.54612	-1.52926	-1.52788	-1.49517	-1.44537	-1.39612	-1.36361	-1.34282	-1.28059	-1.22821	-1.18279	-1.12691	-1.07524	-1.02886	-1.00235	-0.966591	-0.939779	-0.922006	-0.856303	-0.805915
	1BNI	p.I76A	-1.9	-4.87162	-4.57951	-3.63593	-2.93344	-2.8208	-2.76404	-2.72557	-2.64404	-2.60338	-2.45428	-2.25512	-2.20734	-2.18167	-2.15407	-2.13269	-2.11136	-2.11182	-2.1124	-2.04049	-1.94084	-1.91454	-1.91544	-1.91139	-1.86643	-1.77215	-1.71872	-1.71943	-1.69619	-1.6468	-1.60957	-1.56502	-1.53257	-1.53287	-1.50727	-1.48221	-1.48274	-1.45235	-1.42234	-1.30395	-1.1565	-1.12792	-1.12263	-1.08555	-1.05411	-1.03108	-0.919104
	1BNI	p.N77A	-1.6	-5.38444	-4.99552	-4.9906	-4.98761	-4.5635	-4.14108	-4.00567	-3.77596	-3.67909	-3.4536	-3.17382	-3.01321	-2.90797	-2.80885	-2.70942	-2.68741	-2.66469	-2.66308	-2.63268	-2.55122	-2.44961	-2.34849	-2.29716	-2.24584	-2.19438	-2.14722	-2.10071	-2.10039	-2.09499	-2.03924	-1.93888	-1.83786	-1.78527	-1.73734	-1.63608	-1.56832	-1.5546	-1.55428	-1.51573	-1.47155	-1.42057	-1.32482	-1.22365	-1.13146	-1.08944	-1.08884
	1BNI	p.Y78F	-1.4	-6.29724	-5.71403	-5.01572	-4.88459	-4.87988	-4.70152	-4.41529	-4.0778	-3.84196	-3.83219	-3.75213	-3.51658	-3.35824	-3.30497	-3.2039	-3.0787	-3.00457	-2.95214	-2.89865	-2.81894	-2.70888	-2.67595	-2.59789	-2.48004	-2.41819	-2.35206	-2.25649	-2.20179	-2.19005	-2.18099	-2.13228	-2.03443	-1.97576	-1.92191	-1.85249	-1.79814	-1.71686	-1.61686	-1.56544	-1.51255	-1.42359	-1.3232	-1.23952	-1.18874	-1.15724	-1.14774
	1BNI	p.N84A	-2	-4.9979	-4.66801	-4.01907	-3.61539	-3.45196	-3.24942	-3.06213	-2.95691	-2.79902	-2.5965	-2.51343	-2.46128	-2.387	-2.2857	-2.20688	-2.1599	-2.11195	-2.10994	-2.10368	-2.00169	-1.85034	-1.74881	-1.7018	-1.64704	-1.57872	-1.52114	-1.44013	-1.34456	-1.28641	-1.28615	-1.28613	-1.23461	-1.1408	-1.09718	-1.08627	-1.07745	-1.07742	-1.0617	-1.04526	-1.0093	-0.956553	-0.892405	-0.807966	-0.740129	-0.689401	-0.629004
	1BNI	p.I88V	-1.3	-5.36023	-5.1464	-4.92785	-4.91881	-4.78259	-4.644	-4.48358	-4.32552	-4.09873	-3.87437	-3.78665	-3.59267	-3.48262	-3.43734	-3.35558	-3.18463	-2.85371	-2.60733	-2.55547	-2.50543	-2.35601	-2.25313	-2.20229	-2.15126	-2.14738	-2.14	-2.13187	-2.08016	-2.02794	-1.9595	-1.80862	-1.72378	-1.6719	-1.58415	-1.54618	-1.52978	-1.48178	-1.44888	-1.3794	-1.30965	-1.3084	-1.26636	-1.21473	-1.1545	-1.0695	-1.00857
	1BNI	p.I88A	-4	-4.4498	-4.28649	-4.2901	-4.29424	-4.08657	-3.87726	-3.73676	-3.50039	-3.27674	-3.07772	-2.95334	-2.90009	-2.84196	-2.74038	-2.61118	-2.52424	-2.52464	-2.50277	-2.44846	-2.41636	-2.33349	-2.25061	-2.23544	-2.19188	-2.16449	-2.14361	-2.12256	-2.02328	-1.92356	-1.92398	-1.92051	-1.91694	-1.79701	-1.6062	-1.53585	-1.47993	-1.37557	-1.32768	-1.32803	-1.29701	-1.19753	-1.12398	-1.08711	-1.03189	-0.919777	-0.781238
	1BNI	p.L89V	-0.3	-4.1274	-3.80131	-3.58294	-3.52332	-3.41764	-3.22034	-3.06756	-2.96405	-2.86087	-2.85433	-2.7717	-2.67013	-2.5459	-2.44458	-2.43113	-2.41847	-2.38007	-2.30429	-2.26693	-2.25403	-2.14032	-1.99366	-1.9473	-1.94124	-1.93545	-1.93464	-1.92657	-1.89532	-1.80588	-1.739	-1.63277	-1.52699	-1.49349	-1.42119	-1.3815	-1.30305	-1.22332	-1.17177	-1.09842	-1.07522	-1.07442	-1.04322	-1.01271	-1.00222	-0.978956	-0.965379
	1BNI	p.S91A	-1.9	-4.91579	-4.89312	-4.66986	-4.44793	-4.20738	-3.90093	-3.72166	-3.61083	-3.50626	-3.34937	-3.24064	-3.07086	-2.9171	-2.80872	-2.61659	-2.41082	-2.29739	-2.27042	-2.16856	-2.02121	-1.97462	-1.9155	-1.80217	-1.69794	-1.64533	-1.64163	-1.62071	-1.59943	-1.59831	-1.56596	-1.506	-1.45336	-1.40802	-1.35639	-1.29225	-1.24021	-1.21105	-1.19994	-1.19796	-1.19637	-1.15515	-1.10864	-1.06492	-1.02677	-1.02608	-1.0077
	1BNI	p.S92A	-2.8	-5.07647	-4.48425	-3.96503	-3.87808	-3.77087	-3.56658	-3.39827	-3.28225	-3.07325	-2.83874	-2.75721	-2.67371	-2.59108	-2.53419	-2.40465	-2.329	-2.30074	-2.27339	-2.2706	-2.22386	-2.07409	-1.94671	-1.92088	-1.88206	-1.84485	-1.8043	-1.76428	-1.76195	-1.74635	-1.6835	-1.63279	-1.63088	-1.61053	-1.5588	-1.52663	-1.52474	-1.52297	-1.52211	-1.52105	-1.51992	-1.49268	-1.44195	-1.36767	-1.26655	-1.21504	-1.20412
	1BNI	p.I96V	-0.9	-5.14815	-4.80424	-4.66703	-4.27921	-3.89515	-3.80542	-3.61058	-3.50099	-3.34252	-3.12995	-3.07306	-2.92469	-2.6269	-2.47164	-2.41648	-2.31878	-2.26239	-2.21186	-2.16547	-2.1584	-2.10246	-2.00039	-1.9311	-1.9129	-1.83447	-1.75644	-1.74436	-1.70543	-1.6542	-1.63054	-1.59281	-1.54036	-1.52319	-1.51903	-1.51451	-1.51295	-1.48081	-1.44857	-1.43019	-1.41139	-1.37977	-1.34828	-1.32796	-1.30733	-1.26569	-1.21498
	1BNI	p.I96A	-3.2	-5.27642	-5.28191	-5.28593	-5.28814	-5.08775	-4.88854	-4.8913	-4.76605	-4.64221	-4.64462	-4.47567	-4.21934	-4.01017	-3.74567	-3.60398	-3.60479	-3.60561	-3.51074	-3.36822	-3.32157	-3.05629	-2.74816	-2.7062	-2.70639	-2.5969	-2.48742	-2.48841	-2.4067	-2.27417	-2.22465	-2.19695	-2.14745	-2.12615	-2.12632	-2.12707	-2.12816	-2.02851	-1.92443	-1.8003	-1.65538	-1.63054	-1.58554	-1.54084	-1.53681	-1.5325	-1.51118
	1BNI	p.T99V	-2.7	-5.84716	-5.87962	-5.43779	-4.81269	-4.36485	-4.02561	-3.97313	-3.75141	-3.5204	-3.44955	-3.25997	-3.10293	-3.05937	-3.06436	-2.98877	-2.78445	-2.66045	-2.66616	-2.56331	-2.37962	-2.30269	-2.28867	-2.23713	-2.20028	-2.20056	-2.20232	-2.15468	-2.1063	-2.10704	-2.04457	-1.94633	-1.88158	-1.85498	-1.78924	-1.72212	-1.66511	-1.56587	-1.52513	-1.47689	-1.42991	-1.41443	-1.39719	-1.36716	-1.28712	-1.23788	-1.23944
	1BNI	p.Y103F	0	-5.90129	-5.50105	-5.0214	-4.3086	-3.74154	-3.39944	-3.32934	-3.2792	-3.22656	-3.16922	-3.16566	-3.08946	-3.01398	-2.96148	-2.8751	-2.76382	-2.66079	-2.63429	-2.63301	-2.58187	-2.48973	-2.44403	-2.37843	-2.28937	-2.25962	-2.25253	-2.22308	-2.19566	-2.09138	-1.98206	-1.8805	-1.78343	-1.77912	-1.72698	-1.67456	-1.57271	-1.43435	-1.38239	-1.31597	-1.26294	-1.24187	-1.22187	-1.21931	-1.18674	-1.15574	-1.14653
	1BNI	p.T105V	-2.2	-5.20887	-4.59148	-4.11033	-3.53225	-3.43985	-3.36443	-3.22913	-3.00141	-2.77889	-2.67631	-2.54366	-2.46542	-2.4208	-2.37459	-2.37561	-2.33289	-2.27383	-2.25916	-2.22695	-2.172	-2.15101	-2.06405	-1.94261	-1.8778	-1.82808	-1.76084	-1.7132	-1.66408	-1.60658	-1.5996	-1.55986	-1.52135	-1.52387	-1.52463	-1.52651	-1.51427	-1.50091	-1.50167	-1.46716	-1.43488	-1.38792	-1.34056	-1.34337	-1.29501	-1.24647	-1.24747
	1BNI	p.I109V	-0.8	-4.53214	-4.3724	-4.36824	-4.29353	-3.97179	-3.61434	-3.42538	-3.344	-3.34179	-3.26519	-3.18835	-3.13187	-2.97885	-2.83117	-2.75714	-2.65387	-2.56885	-2.56442	-2.51234	-2.46139	-2.45873	-2.45037	-2.44237	-2.44049	-2.34368	-2.24593	-2.08959	-1.91953	-1.90297	-1.78976	-1.65396	-1.63011	-1.62809	-1.57552	-1.52206	-1.52046	-1.4879	-1.43791	-1.36985	-1.31879	-1.27505	-1.22243	-1.21168	-1.1756	-1.14061	-1.12397
	1BNI	p.I109A	-2.1	-5.27503	-5.07812	-4.75377	-4.6283	-4.3725	-3.99456	-3.87559	-3.64145	-3.40507	-3.40518	-3.27518	-3.14666	-3.07852	-2.89426	-2.69595	-2.54621	-2.48079	-2.4483	-2.41548	-2.36611	-2.31812	-2.21969	-2.11997	-2.01586	-1.91189	-1.91236	-1.91332	-1.81889	-1.69912	-1.64977	-1.62515	-1.58014	-1.53046	-1.52615	-1.50525	-1.45428	-1.42453	-1.42493	-1.42528	-1.37769	-1.2301	-1.13065	-1.12533	-1.08773	-1.03226	-1.00874
	1BNI	p.R110A	-0.4	-5.30955	-4.77847	-4.64773	-4.47787	-4.3078	-4.30739	-4.20713	-4.10687	-3.96785	-3.74669	-3.66412	-3.3847	-3.0357	-2.91434	-2.86274	-2.83388	-2.755	-2.68492	-2.66484	-2.66475	-2.53468	-2.36327	-2.32184	-2.30489	-2.28787	-2.21902	-2.12711	-2.10391	-2.10382	-2.06686	-1.97935	-1.90491	-1.88102	-1.84412	-1.70514	-1.60294	-1.57153	-1.54014	-1.54005	-1.52123	-1.50236	-1.49721	-1.4643	-1.43641	-1.4191	-1.38033
	1BNI	p.A32K	-0.2	-5.27782	-5.02588	-4.86408	-4.65023	-4.59312	-4.51429	-4.43608	-4.42588	-4.41754	-4.41041	-4.36644	-4.32922	-4.23567	-4.1403	-3.95575	-3.77143	-3.76826	-3.31271	-2.85745	-2.79664	-2.72803	-2.71879	-2.71757	-2.69837	-2.67179	-2.65901	-2.64478	-2.6271	-2.61896	-2.61701	-2.55476	-2.49269	-2.49104	-2.46085	-2.42892	-2.34447	-2.25963	-2.14856	-2.03826	-2.00596	-1.94353	-1.8699	-1.73748	-1.61636	-1.58503	-1.58149
	1BNI	p.A32L	-0.3	-4.79512	-4.67617	-4.47628	-4.40324	-4.34561	-4.20048	-4.11001	-3.89467	-3.68634	-3.09466	-2.49438	-2.45953	-2.36661	-2.30324	-2.27385	-2.11124	-1.96206	-1.94888	-1.9609	-1.96732	-1.96131	-1.92	-1.83065	-1.78004	-1.78396	-1.78415	-1.78434	-1.78518	-1.75699	-1.67712	-1.62665	-1.57718	-1.51317	-1.49911	-1.50026	-1.48894	-1.47826	-1.47993	-1.46243	-1.42749	-1.34955	-1.28905	-1.28555	-1.28525	-1.27498	-1.26328
	1BNI	p.A32S	-0.4	-5.29005	-5.02739	-4.62784	-4.48709	-4.48502	-4.41356	-4.33905	-4.33418	-4.33058	-4.25689	-3.77904	-3.22429	-2.91442	-2.74961	-2.71981	-2.65925	-2.59444	-2.5595	-2.55759	-2.55547	-2.55393	-2.51563	-2.29545	-2.11314	-2.00901	-1.78908	-1.67306	-1.6461	-1.56644	-1.43793	-1.32965	-1.29362	-1.29017	-1.25252	-1.20425	-1.1927	-1.19185	-1.19135	-1.18634	-1.14715	-1.09874	-1.08487	-1.08102	-1.07352	-1.04992	-1.0057
	1BNI	p.A32Q	-0.5	-5.3484	-5.14827	-4.99847	-4.8227	-4.69552	-4.52727	-4.39995	-4.36305	-4.33615	-4.19615	-4.07441	-4.04342	-4.00067	-3.93946	-3.8933	-3.60151	-3.31114	-3.11677	-2.90652	-2.89063	-2.86037	-2.77698	-2.65888	-2.51231	-2.42677	-2.37932	-2.32052	-2.29656	-2.19527	-2.0927	-2.04526	-2.00611	-2.00446	-1.92444	-1.84442	-1.8127	-1.76849	-1.74869	-1.72228	-1.67014	-1.60021	-1.56103	-1.55776	-1.52063	-1.44787	-1.35338
	1BNI	p.A32N	-0.7	-5.11554	-4.96762	-4.96571	-4.96309	-4.96236	-4.84266	-4.64836	-4.57274	-4.49778	-4.42194	-4.20768	-3.86977	-3.57882	-3.2499	-3.08595	-3.08475	-2.99113	-2.89819	-2.85489	-2.81169	-2.77328	-2.71392	-2.69295	-2.69255	-2.67104	-2.54903	-2.30802	-2.16177	-2.14835	-2.13603	-2.06742	-1.9654	-1.92616	-1.92489	-1.924	-1.92361	-1.92361	-1.91351	-1.85026	-1.71524	-1.63339	-1.62567	-1.61795	-1.61795	-1.61795	-1.55715
	1BNI	p.A32D	-0.7	-1.91103	-1.91103	-1.91103	-1.91103	-1.90353	-1.89601	-1.89596	-1.88803	-1.87249	-1.8648	-1.84955	-1.80429	-1.77415	-1.774	-1.76639	-1.75134	-1.72124	-1.67617	-1.64601	-1.6232	-1.60773	-1.55242	-1.44226	-1.35948	-1.30403	-1.2482	-1.19222	-1.10897	-1.02617	-0.971069	-0.88821	-0.832347	-0.803126	-0.774224	-0.773969	-0.773459	-0.744875	-0.716674	-0.716164	-0.605782	-0.488591	-0.467145	-0.452188	-0.444232	-0.401404	-0.358575
	1BNI	p.A32T	-0.8	-5.26576	-4.99339	-4.57823	-4.42676	-4.41682	-4.37002	-4.3312	-4.28881	-4.24183	-4.2343	-4.15498	-3.73169	-3.04842	-2.69913	-2.66705	-2.61602	-2.58209	-2.4889	-2.28921	-2.18016	-2.14881	-2.01765	-1.86679	-1.71545	-1.61462	-1.61334	-1.56103	-1.49812	-1.44609	-1.40579	-1.38919	-1.35273	-1.33162	-1.31605	-1.30145	-1.29035	-1.23804	-1.19555	-1.19374	-1.18272	-1.13575	-1.09898	-1.09722	-1.09058	-1.08406	-1.07714
	1BNI	p.A32I	-0.8	-4.91338	-4.81494	-4.66691	-4.60259	-4.59239	-4.58418	-4.55899	-4.462	-4.36842	-4.27384	-4.18754	-4.18227	-4.17725	-4.16695	-3.63166	-2.96414	-2.81989	-2.81263	-2.78663	-2.75463	-2.74787	-2.72187	-2.67112	-2.64336	-2.61509	-2.52116	-2.41324	-2.37129	-2.32816	-2.25109	-2.20761	-2.17347	-2.1454	-2.09239	-2.03561	-2.03009	-2.00433	-1.93882	-1.78581	-1.6718	-1.66954	-1.66804	-1.66578	-1.63927	-1.61427	-1.60177
	1BNI	p.A32Y	-0.8	-4.74467	-4.50551	-4.16387	-3.77941	-3.30706	-2.95699	-2.58159	-2.3552	-2.27233	-2.24764	-2.1315	-1.98415	-1.98083	-1.98992	-1.90919	-1.8231	-1.81626	-1.81295	-1.81998	-1.8235	-1.83111	-1.74452	-1.65248	-1.60754	-1.55652	-1.55289	-1.52032	-1.4887	-1.48051	-1.47359	-1.47524	-1.47662	-1.48089	-1.48492	-1.44571	-1.37883	-1.3258	-1.29911	-1.23387	-1.16839	-1.14031	-1.10595	-1.1001	-1.10154	-1.09853	-1.08991
	1BNI	p.A32V	-0.9	-6.203	-6.18617	-5.70755	-4.85059	-4.45943	-4.38121	-4.20442	-4.09366	-3.87439	-3.65295	-3.32143	-2.88661	-2.76079	-2.48686	-2.21573	-2.19786	-2.19427	-2.1908	-2.17976	-2.11855	-2.018	-1.9675	-1.96535	-1.96289	-1.84476	-1.72667	-1.69559	-1.66422	-1.65961	-1.65586	-1.65406	-1.65198	-1.60135	-1.51085	-1.47023	-1.44124	-1.38804	-1.35254	-1.34068	-1.24108	-1.13183	-1.09692	-1.04275	-1.00675	-0.92961	-0.843277
	1BNI	p.A32G	-0.9	-4.63939	-4.63939	-4.60699	-4.54401	-4.51364	-4.51486	-4.48601	-4.42613	-4.39611	-4.36605	-4.31062	-4.28195	-4.24806	-4.06461	-3.86117	-3.40481	-2.86476	-2.59658	-2.26461	-2.0688	-2.07257	-2.07781	-2.08154	-2.08158	-2.08326	-2.05605	-2.01033	-1.99496	-1.97885	-1.96186	-1.92792	-1.8452	-1.79652	-1.72029	-1.61847	-1.59297	-1.59317	-1.5914	-1.58943	-1.58975	-1.59006	-1.59085	-1.59209	-1.59267	-1.57624	-1.55981
	1BNI	p.A32C	-1	-1.99505	-1.99505	-1.99505	-1.99505	-1.99505	-1.99505	-1.99505	-1.99505	-1.99505	-1.99505	-1.99505	-1.99505	-1.99505	-1.99432	-1.9921	-1.98988	-1.98877	-1.98544	-1.98249	-1.98027	-1.97657	-1.97029	-1.96548	-1.96474	-1.96142	-1.95772	-1.95439	-1.9367	-1.90648	-1.87774	-1.84974	-1.835	-1.79189	-1.74841	-1.71856	-1.66145	-1.60435	-1.54761	-1.51776	-1.50117	-1.45769	-1.42821	-1.41273	-1.38289	-1.36704	-1.35082
	1BNI	p.A32P	-4.1	-5.57434	-5.17965	-4.99972	-4.84072	-4.66301	-4.6345	-4.61738	-4.48667	-4.12497	-3.60805	-3.33192	-3.25145	-3.17205	-3.15471	-3.08155	-2.95469	-2.89034	-2.87439	-2.82725	-2.7553	-2.6576	-2.60003	-2.59895	-2.44197	-2.28268	-2.27721	-2.25787	-2.18207	-2.11926	-2.11147	-2.08095	-2.05081	-2.04155	-2.03171	-1.98823	-1.94706	-1.84623	-1.73304	-1.71856	-1.70885	-1.54931	-1.36957	-1.34022	-1.32164	-1.29457	-1.28591
	1BNI	p.S28E	0.4	-5.78692	-5.77885	-5.40686	-4.70254	-4.26489	-4.02404	-3.88472	-3.56596	-3.19747	-3.14492	-3.01584	-2.88816	-2.81372	-2.68914	-2.5881	-2.49775	-2.43355	-2.40834	-2.40681	-2.32029	-2.18883	-2.08829	-1.98726	-1.94129	-1.94083	-1.93479	-1.92917	-1.91379	-1.89743	-1.89644	-1.82114	-1.73012	-1.71388	-1.66794	-1.58814	-1.53744	-1.42017	-1.28836	-1.25709	-1.23655	-1.20743	-1.15681	-1.11468	-1.11418	-1.1088	-1.10321
	1BNI	p.K19R	0.2	-5.12282	-4.79485	-4.80154	-4.52028	-4.15654	-4.08081	-3.84413	-3.60586	-3.50151	-3.39941	-3.40952	-3.23811	-3.06229	-2.906	-2.69771	-2.64828	-2.65196	-2.50679	-2.35898	-2.35946	-2.27075	-2.18207	-2.17151	-2.11675	-2.01844	-1.91996	-1.87077	-1.86691	-1.86828	-1.85113	-1.71359	-1.53209	-1.4715	-1.47287	-1.47391	-1.4245	-1.37507	-1.37565	-1.32567	-1.27648	-1.27729	-1.23715	-1.16473	-1.10112	-1.02529	-0.981929
	1BNI	p.E29Q	0	-6.09845	-6.06356	-5.82026	-5.58905	-5.50446	-5.30099	-5.17508	-5.17508	-4.90736	-4.51713	-4.37732	-4.27855	-4.01419	-3.73095	-3.47781	-3.21231	-3.07046	-3.01429	-2.91425	-2.8207	-2.76244	-2.73874	-2.67458	-2.61349	-2.60031	-2.54485	-2.49247	-2.48161	-2.44672	-2.39381	-2.26395	-2.15359	-2.14963	-1.99784	-1.8399	-1.83375	-1.78092	-1.72382	-1.70846	-1.69167	-1.68596	-1.68516	-1.65286	-1.5521	-1.48226	-1.47316
	1BNI	p.Q31S	-0.2	-5.69575	-5.18196	-4.66814	-4.66839	-4.4825	-4.29671	-4.19695	-3.79701	-3.41306	-3.21331	-3.09755	-3.03826	-2.97901	-2.88838	-2.79776	-2.59781	-2.35301	-2.30827	-2.30836	-2.20329	-2.0982	-2.05936	-1.97163	-1.91057	-1.88822	-1.87805	-1.84175	-1.80547	-1.78423	-1.73084	-1.60372	-1.50873	-1.50374	-1.45807	-1.37859	-1.31935	-1.29895	-1.23402	-1.13412	-1.09923	-1.09925	-1.09425	-1.05185	-1.01445	-1.01446	-1.01446
	1BNI	p.D44E	0.1	-5.68667	-5.61682	-5.33852	-5.11075	-5.09185	-4.92834	-4.75945	-4.62606	-4.50034	-4.49339	-4.46046	-4.35495	-3.77624	-3.27612	-3.09895	-2.92171	-2.91919	-2.8159	-2.4981	-2.28114	-2.24725	-2.20938	-2.17639	-2.14543	-2.14284	-1.91595	-1.68871	-1.68246	-1.67667	-1.67487	-1.67212	-1.62413	-1.57219	-1.56428	-1.51145	-1.42529	-1.37417	-1.35795	-1.31186	-1.23085	-1.16461	-1.11074	-1.06982	-1.05121	-1.04022	-1.0245
	1BNI	p.I55V	-0.3	-5.36406	-5.14832	-4.93017	-4.79313	-4.50059	-4.33958	-4.26649	-4.194	-4.03791	-3.79572	-3.59853	-3.44581	-3.39656	-3.35408	-3.31361	-3.30962	-3.23009	-2.95342	-2.65225	-2.50337	-2.45391	-2.4458	-2.39057	-2.34147	-2.28725	-2.23391	-2.18949	-2.04053	-1.9345	-1.93325	-1.93192	-1.91439	-1.81877	-1.64383	-1.54633	-1.53158	-1.51493	-1.51188	-1.51127	-1.51046	-1.47826	-1.44609	-1.4276	-1.35911	-1.30829	-1.25662
	1BNI	p.K62R	-0.5	-5.45232	-4.75732	-3.8293	-3.59966	-3.49583	-3.39084	-3.39428	-3.32736	-3.2318	-3.1255	-3.05163	-2.99945	-2.8454	-2.74741	-2.69721	-2.5995	-2.47938	-2.40705	-2.40839	-2.38429	-2.36007	-2.21574	-2.07083	-2.01592	-1.96178	-1.91816	-1.86928	-1.86509	-1.7943	-1.72433	-1.72535	-1.61736	-1.5097	-1.49018	-1.46836	-1.4282	-1.39198	-1.3615	-1.32907	-1.32988	-1.30377	-1.20395	-1.06387	-0.997666	-0.998775	-0.980501
	1BNI	p.K66A	0.2	-5.21511	-4.81449	-4.49756	-4.30538	-4.05225	-3.78928	-3.62466	-3.48222	-3.32279	-3.21291	-3.11357	-3.01416	-3.01253	-2.95555	-2.89857	-2.8007	-2.65216	-2.55313	-2.4884	-2.43477	-2.32658	-2.22761	-2.19663	-2.09605	-1.9952	-1.96224	-1.92955	-1.85858	-1.77868	-1.77018	-1.76901	-1.72142	-1.57438	-1.47144	-1.42133	-1.35553	-1.33785	-1.30095	-1.2646	-1.22118	-1.17782	-1.16707	-1.11187	-1.06525	-1.06413	-1.04471
	1BNI	p.T79V	0.3	-4.91284	-4.62234	-4.33137	-3.9979	-3.45433	-3.20991	-3.11693	-3.08021	-3.09909	-3.11756	-2.99623	-2.87471	-2.76991	-2.60463	-2.51002	-2.44604	-2.39109	-2.3164	-2.19958	-2.12742	-2.10421	-2.08504	-2.09115	-2.09229	-2.09166	-2.09468	-2.00106	-1.9038	-1.8728	-1.77421	-1.65859	-1.61232	-1.6096	-1.60562	-1.56637	-1.51163	-1.49739	-1.46315	-1.42815	-1.38167	-1.33519	-1.33519	-1.30872	-1.26089	-1.1922	-1.14488
	1BNI	p.S85A	-0.12	-5.5677	-4.62007	-3.96503	-3.78148	-3.57428	-3.41656	-3.30565	-3.12406	-2.95765	-2.83736	-2.67564	-2.55324	-2.49557	-2.4779	-2.37717	-2.23149	-2.18299	-2.18005	-2.17193	-2.0684	-1.97061	-1.9624	-1.95334	-1.95066	-1.93385	-1.91742	-1.88113	-1.80502	-1.76474	-1.76344	-1.74608	-1.66287	-1.56404	-1.50566	-1.47779	-1.45133	-1.37441	-1.32236	-1.28868	-1.23651	-1.20781	-1.19781	-1.15652	-1.11343	-1.11091	-1.10517
	1BNI	p.I88L	-0.3	-5.51319	-4.90066	-4.21651	-3.69071	-3.57763	-3.54957	-3.42952	-3.21506	-3.09392	-3.07025	-3.05556	-2.95065	-2.8541	-2.80037	-2.73655	-2.69837	-2.64299	-2.56118	-2.50748	-2.46726	-2.42038	-2.25216	-2.09132	-2.07996	-2.06859	-1.96757	-1.82168	-1.72681	-1.66903	-1.61294	-1.55981	-1.53707	-1.48338	-1.44759	-1.41354	-1.30973	-1.16812	-1.05682	-0.970053	-0.922742	-0.917264	-0.910576	-0.908094	-0.906824	-0.862449	-0.818073
	1BNI	p.L89V	-0.3	-5.791	-5.42492	-4.74374	-4.32203	-4.21769	-3.98308	-3.74676	-3.46425	-3.18319	-3.12025	-3.00299	-2.89829	-2.79803	-2.74643	-2.71762	-2.5539	-2.34183	-2.25209	-2.23819	-2.19195	-2.14521	-2.09013	-1.98481	-1.90221	-1.79163	-1.67086	-1.62472	-1.57404	-1.5269	-1.52344	-1.46949	-1.39716	-1.37616	-1.34531	-1.31446	-1.31446	-1.31371	-1.31266	-1.2639	-1.21532	-1.21441	-1.16502	-1.1159	-1.11502	-1.11083	-1.10626
	1BNI	p.Q104A	-0.2	-4.7964	-4.67961	-4.16201	-3.56284	-3.3329	-3.13411	-3.03143	-2.93073	-2.88326	-2.83529	-2.78757	-2.73809	-2.6684	-2.61863	-2.53878	-2.46569	-2.41582	-2.34048	-2.2684	-2.24516	-2.2176	-2.16034	-2.11051	-2.0405	-1.99079	-1.89096	-1.79134	-1.79173	-1.6922	-1.59276	-1.54316	-1.48843	-1.44196	-1.39719	-1.39408	-1.34422	-1.24444	-1.19472	-1.17888	-1.12899	-0.995192	-0.895435	-0.8956	-0.895664	-0.836	-0.776487
	1BNI	p.K108R	0.9	-5.12282	-4.79485	-4.70154	-4.60788	-4.60905	-4.42363	-4.23943	-4.24146	-4.24511	-4.25021	-3.94045	-3.52062	-3.41768	-3.42227	-3.35528	-3.2877	-3.17973	-3.01421	-2.95799	-2.95877	-2.85941	-2.76037	-2.71027	-2.66072	-2.61294	-2.49002	-2.34084	-2.17114	-2.07196	-2.01817	-1.91878	-1.86933	-1.87057	-1.85413	-1.75528	-1.63507	-1.58566	-1.52507	-1.47569	-1.47472	-1.43432	-1.39585	-1.39637	-1.38766	-1.32885	-1.2799
	1BNI	p.D8G	-1.17	-5.33471	-5.28955	-5.06114	-4.66888	-4.41188	-4.30574	-4.18194	-3.8847	-3.39472	-3.09132	-2.97978	-2.78636	-2.61922	-2.36993	-2.20612	-2.20628	-2.17086	-2.13545	-2.12113	-2.10685	-2.10196	-2.09696	-2.03104	-1.96528	-1.93152	-1.898	-1.79778	-1.69735	-1.65839	-1.6193	-1.61943	-1.60953	-1.5996	-1.59816	-1.59685	-1.59728	-1.55896	-1.51076	-1.45116	-1.40124	-1.40136	-1.40144	-1.3899	-1.3784	-1.32811	-1.27785
	1BNI	p.D8S	-0.97	-5.21125	-5.12166	-5.03683	-4.88267	-4.73955	-4.72825	-4.60204	-4.48135	-4.41982	-4.14792	-3.93332	-3.86406	-3.57616	-3.2202	-3.0851	-2.90397	-2.72285	-2.69059	-2.63677	-2.61381	-2.58623	-2.49593	-2.41632	-2.35542	-2.30913	-2.30273	-2.21397	-2.11015	-1.98629	-1.88009	-1.84305	-1.7897	-1.76829	-1.76013	-1.71134	-1.66441	-1.65372	-1.6284	-1.57167	-1.53161	-1.44124	-1.28936	-1.20651	-1.15522	-1.12129	-1.1188
	1BNI	p.D12G	-1.29	-5.38121	-5.38255	-5.10764	-4.83358	-4.57658	-4.19419	-4.0705	-3.885	-3.52205	-3.02513	-2.70496	-2.68342	-2.62904	-2.56543	-2.48981	-2.37758	-2.3102	-2.20865	-2.10697	-2.10705	-2.03627	-1.93154	-1.89777	-1.8983	-1.89881	-1.89922	-1.89955	-1.79888	-1.65911	-1.62007	-1.62017	-1.62025	-1.61028	-1.60038	-1.489	-1.28259	-1.18767	-1.18778	-1.13874	-1.06671	-1.02262	-0.99143	-0.976437	-0.971443	-0.971511	-0.960209
	1BNI	p.D12S	-0.65	-5.56475	-5.35466	-5.24556	-5.08036	-4.87477	-4.73659	-4.62303	-4.46173	-4.19501	-3.89587	-3.80994	-3.58237	-3.16259	-2.92766	-2.88872	-2.85712	-2.8223	-2.76405	-2.67673	-2.64263	-2.63912	-2.63673	-2.61579	-2.56758	-2.53981	-2.46426	-2.38427	-2.3787	-2.33465	-2.28941	-2.27944	-2.24328	-2.21173	-2.15239	-2.07734	-2.05569	-1.95055	-1.79603	-1.74007	-1.73451	-1.68617	-1.62269	-1.60416	-1.56604	-1.52812	-1.52614
	1BNI	p.T16G	-1.66	-5.15316	-4.14007	-3.92184	-3.63182	-3.39355	-3.32329	-3.32144	-3.32014	-3.26807	-3.21595	-3.1648	-3.11448	-3.0391	-2.9629	-2.9005	-2.8385	-2.83797	-2.83739	-2.79969	-2.7348	-2.6746	-2.6414	-2.48311	-2.3251	-2.32462	-2.32449	-2.31418	-2.26018	-2.21611	-2.16435	-2.11296	-2.10756	-2.05185	-2.0015	-1.95632	-1.90583	-1.90038	-1.88496	-1.7844	-1.68779	-1.63761	-1.59871	-1.55336	-1.50806	-1.45302	-1.39785
	1BNI	p.T16A	-0.27	-4.92078	-4.1366	-3.35353	-3.28113	-3.20931	-3.15899	-3.10861	-3.05273	-2.85202	-2.55621	-2.40515	-2.40481	-2.40437	-2.35427	-2.30437	-2.30424	-2.30414	-2.25399	-2.17556	-2.12527	-2.09914	-2.09494	-2.09478	-2.02944	-1.96402	-1.96385	-1.93281	-1.90173	-1.90156	-1.9014	-1.85832	-1.8152	-1.75808	-1.701	-1.65095	-1.60082	-1.58666	-1.57256	-1.53645	-1.50033	-1.50025	-1.45019	-1.39313	-1.38601	-1.32777	-1.26946
	1BNI	p.Y17G	-4.03	-5.66993	-5.10131	-4.79215	-4.49433	-4.32886	-4.21546	-4.10327	-3.96865	-3.83329	-3.73431	-3.56039	-3.33323	-2.88114	-2.54662	-2.5125	-2.5105	-2.50773	-2.48406	-2.46076	-2.40904	-2.29753	-2.16654	-2.0757	-2.05467	-2.05322	-2.04208	-2.03048	-2.02743	-1.98414	-1.89267	-1.83063	-1.77908	-1.73879	-1.71153	-1.61001	-1.53486	-1.51008	-1.48549	-1.45748	-1.33705	-1.2226	-1.16452	-1.12846	-1.10605	-1.04626	-1.00729
	1BNI	p.Y17S	-2.57	-5.1797	-4.37764	-4.22986	-4.25103	-4.01014	-3.68788	-3.48305	-3.21762	-3.0389	-2.99324	-2.9957	-2.93005	-2.81028	-2.76036	-2.73455	-2.70946	-2.66718	-2.59219	-2.54353	-2.47521	-2.42672	-2.37382	-2.32015	-2.28148	-2.21076	-2.16498	-2.14165	-2.09445	-2.05797	-2.06176	-2.0069	-1.88525	-1.74576	-1.65101	-1.55206	-1.42364	-1.36321	-1.31726	-1.26401	-1.21806	-1.19254	-1.19352	-1.15782	-1.12361	-1.10213	-1.08266
	1BNI	p.H18G	-0.7	-4.32673	-4.27549	-4.15762	-4.09061	-3.81946	-3.47525	-3.35457	-3.20586	-3.10462	-3.01628	-2.92796	-2.85998	-2.79208	-2.74842	-2.67864	-2.62836	-2.6042	-2.5542	-2.50414	-2.46788	-2.43149	-2.43111	-2.36705	-2.30304	-2.2529	-2.15266	-2.10241	-2.05239	-2.00217	-2.00198	-1.95411	-1.90338	-1.75094	-1.60136	-1.60133	-1.60116	-1.60087	-1.55066	-1.50058	-1.49547	-1.44537	-1.35035	-1.30034	-1.25031	-1.1503	-1.10024
	1BNI	p.H18A	-1.85	-4.96263	-4.76809	-4.57458	-4.29581	-4.02388	-3.93826	-3.84089	-3.68167	-3.43817	-3.35838	-3.269	-3.1029	-2.94474	-2.8591	-2.86691	-2.73542	-2.56485	-2.53602	-2.54667	-2.55927	-2.56494	-2.53737	-2.4478	-2.38969	-2.30575	-2.20889	-2.20085	-2.15016	-2.06195	-2.0237	-2.02295	-2.02903	-1.93807	-1.84348	-1.8466	-1.84952	-1.70271	-1.55498	-1.55735	-1.56238	-1.52314	-1.48565	-1.4397	-1.34096	-1.29252	-1.25664
	1BNI	p.H18N	-1.68	-4.97879	-4.80748	-4.86859	-4.62338	-4.31977	-4.21524	-4.13524	-4.00479	-3.87435	-3.88032	-3.80178	-3.71792	-3.6596	-3.5668	-3.53298	-3.34421	-3.16277	-3.10373	-3.00162	-2.97465	-2.95306	-2.91332	-2.9043	-2.86321	-2.77843	-2.73507	-2.69405	-2.65536	-2.61535	-2.581	-2.55208	-2.51092	-2.51487	-2.52771	-2.46435	-2.40114	-2.37588	-2.34877	-2.35172	-2.35097	-2.20148	-2.00582	-1.96482	-1.96288	-1.95756	-1.92019
	1BNI	p.H18R	-1.17	-4.09507	-3.86156	-3.59435	-3.47681	-3.24295	-2.85939	-2.68799	-2.63722	-2.45748	-2.27029	-2.16984	-2.10626	-2.05622	-2.00595	-1.96052	-1.91534	-1.9103	-1.90529	-1.75525	-1.60517	-1.60077	-1.59634	-1.55137	-1.5064	-1.50544	-1.50452	-1.4368	-1.3691	-1.33663	-1.30416	-1.30397	-1.20367	-1.10352	-1.10348	-1.10348	-1.05334	-0.974974	-0.946708	-0.946647	-0.924711	-0.902745	-0.865179	-0.790537	-0.727969	-0.702455	-0.702388
	1BNI	p.T26D	-0.08	-5.39849	-5.05248	-4.70139	-4.37914	-4.05689	-3.9615	-3.73835	-3.54443	-3.38397	-3.23039	-3.17589	-3.09867	-3.01786	-3.02271	-2.97989	-2.93778	-2.8931	-2.67569	-2.50868	-2.5125	-2.43563	-2.33507	-2.28832	-2.26537	-2.19498	-2.09913	-2.0283	-1.88072	-1.68311	-1.59019	-1.54706	-1.49993	-1.49022	-1.48085	-1.44396	-1.40656	-1.39959	-1.35046	-1.3114	-1.27883	-1.23106	-1.21222	-1.20743	-1.16674	-1.07833	-1.03116
	1BNI	p.K27G	-0.55	-4.57364	-4.4324	-3.8977	-3.438	-3.367	-3.2884	-3.16325	-3.07608	-3.01703	-2.90721	-2.81783	-2.72145	-2.62513	-2.53025	-2.43725	-2.44744	-2.35369	-2.2148	-2.17964	-2.13287	-2.08657	-2.09453	-2.09498	-2.09471	-2.00537	-1.86428	-1.7707	-1.72749	-1.73076	-1.73409	-1.71778	-1.67368	-1.63537	-1.58878	-1.55831	-1.56423	-1.51624	-1.46725	-1.46591	-1.46388	-1.37449	-1.28639	-1.28942	-1.24167	-1.19555	-1.20521
	1BNI	p.S28G	-0.45	-6.54165	-6.10406	-5.68877	-5.53794	-5.16482	-4.82054	-4.55891	-4.30408	-4.18888	-4.06259	-3.84103	-3.72493	-3.688	-3.4902	-3.18929	-3.06748	-3.05969	-3.04151	-2.95295	-2.84574	-2.75859	-2.69788	-2.64908	-2.60262	-2.40497	-2.13618	-2.06074	-1.98815	-1.88641	-1.80508	-1.75086	-1.7412	-1.68504	-1.62329	-1.60939	-1.56595	-1.52118	-1.51443	-1.45941	-1.35404	-1.24703	-1.19019	-1.17453	-1.15962	-1.1092	-1.03648
	1BNI	p.S28A	0.41	-5.2123	-5.18979	-5.17375	-5.0162	-4.65791	-4.44707	-4.43783	-4.32625	-4.22025	-3.91531	-3.61172	-3.5121	-3.35634	-3.29904	-3.24247	-3.06907	-2.94989	-2.9126	-2.87434	-2.82137	-2.74797	-2.69526	-2.61322	-2.5205	-2.47888	-2.3662	-2.25375	-2.24832	-2.24225	-2.23954	-2.18738	-2.08653	-1.99091	-1.94457	-1.93807	-1.91636	-1.90002	-1.86425	-1.82802	-1.78854	-1.73525	-1.67137	-1.62144	-1.56924	-1.41712	-1.3167
	1BNI	p.E29A	-1.25	-5.09618	-4.78201	-4.43134	-4.28943	-4.25553	-4.21577	-4.1499	-4.05098	-4.0209	-3.82722	-3.63371	-3.46381	-3.15889	-2.91703	-2.80772	-2.75695	-2.66614	-2.59386	-2.54186	-2.52287	-2.48978	-2.40663	-2.25747	-2.1082	-2.00908	-1.9102	-1.86069	-1.71125	-1.56222	-1.56385	-1.5178	-1.47054	-1.41943	-1.36826	-1.35933	-1.35029	-1.35104	-1.31251	-1.20441	-1.10532	-1.06937	-1.06362	-1.05167	-1.03987	-1.04026	-1.00976
	1BNI	p.Q31G	-0.98	-5.32005	-4.81862	-4.40668	-4.10608	-4.10579	-3.70926	-3.25885	-3.0888	-2.88838	-2.73042	-2.58008	-2.46341	-2.41173	-2.40001	-2.39961	-2.35382	-2.30809	-2.30791	-2.28619	-2.20402	-2.07246	-2.00148	-1.95133	-1.90119	-1.90104	-1.81832	-1.73568	-1.71319	-1.64566	-1.55046	-1.49542	-1.49042	-1.44536	-1.40034	-1.35029	-1.30025	-1.30022	-1.30019	-1.25257	-1.20236	-1.18479	-1.12975	-1.05109	-1.00598	-0.989461	-0.979432
	1BNI	p.Q31S	-0.25	-5.69575	-5.69607	-5.18232	-4.6685	-4.48268	-4.29709	-4.29739	-4.29743	-4.29749	-4.06224	-3.66229	-3.41343	-3.32927	-3.26351	-3.14785	-3.03873	-2.93438	-2.84375	-2.74825	-2.69832	-2.67837	-2.62841	-2.54847	-2.49852	-2.44856	-2.35379	-2.2905	-2.2353	-2.16991	-2.12	-2.09877	-2.05991	-1.94975	-1.8785	-1.84225	-1.78466	-1.68116	-1.59898	-1.59904	-1.59911	-1.59913	-1.55415	-1.50918	-1.50923	-1.50426	-1.45857
	1BNI	p.Q31A	0.1	-4.91513	-4.79835	-4.6814	-4.68291	-4.48444	-4.28578	-4.18737	-4.08879	-3.95729	-3.82585	-3.7389	-3.65186	-3.57047	-3.40336	-3.25346	-3.18923	-3.18943	-3.1396	-3.03637	-2.88655	-2.78999	-2.74015	-2.67034	-2.62079	-2.54123	-2.49129	-2.44145	-2.39181	-2.29227	-2.19265	-2.14304	-1.99346	-1.84395	-1.76901	-1.71721	-1.64281	-1.55007	-1.50024	-1.44559	-1.39607	-1.36686	-1.31706	-1.24669	-1.19675	-1.18107	-1.13146
	1BNI	p.G34A	-3.12	-4.7805	-4.30692	-3.93548	-3.63432	-3.43111	-3.37317	-3.36688	-3.36116	-3.26908	-2.97146	-2.74206	-2.69107	-2.64974	-2.5885	-2.53629	-2.53474	-2.53293	-2.42965	-2.32685	-2.27503	-2.22255	-2.16868	-2.11569	-2.11394	-2.0443	-1.97545	-1.94116	-1.90647	-1.83415	-1.76006	-1.72408	-1.6406	-1.53965	-1.48729	-1.48502	-1.48248	-1.43091	-1.33005	-1.2789	-1.27523	-1.27018	-1.26824	-1.16972	-1.07031	-1.01655	-0.962838
	1BNI	p.G34N	-2.75	-5.0126	-4.82229	-4.58018	-4.26092	-3.99933	-3.74701	-3.3408	-2.96145	-2.74309	-2.70067	-2.5735	-2.50625	-2.48882	-2.47567	-2.48701	-2.50015	-2.46565	-2.42207	-2.32434	-2.18552	-2.0983	-2.05587	-2.04274	-1.96041	-1.88426	-1.87975	-1.83997	-1.74359	-1.64127	-1.56448	-1.51716	-1.49876	-1.49882	-1.50427	-1.46468	-1.40345	-1.3908	-1.31019	-1.21711	-1.20963	-1.17483	-1.12935	-1.1218	-1.12525	-1.09434	-1.06319
	1BNI	p.G34H	-2.65	-4.9654	-4.78617	-4.75024	-4.71288	-4.51977	-4.32187	-4.25177	-4.14252	-4.12372	-4.08348	-3.88522	-3.59898	-3.40838	-3.26553	-3.0936	-2.84921	-2.63876	-2.60132	-2.59264	-2.58133	-2.48585	-2.39124	-2.39327	-2.34418	-2.25482	-2.22016	-2.22434	-2.22831	-2.23581	-2.24143	-2.16385	-1.96824	-1.8531	-1.8555	-1.81438	-1.77316	-1.75917	-1.7433	-1.7433	-1.70913	-1.67591	-1.6322	-1.57901	-1.53097	-1.49359	-1.45163
	1BNI	p.G34R	-2.42	-4.89647	-4.5603	-4.22066	-4.06772	-3.97834	-3.65488	-3.22528	-3.0272	-2.87069	-2.75977	-2.69161	-2.63545	-2.554	-2.50357	-2.48841	-2.43474	-2.3943	-2.33638	-2.23528	-2.14642	-2.09513	-2.089	-2.00357	-1.90244	-1.73674	-1.58574	-1.58474	-1.56327	-1.5128	-1.48353	-1.48327	-1.48155	-1.41665	-1.35321	-1.35227	-1.31532	-1.27858	-1.262	-1.24456	-1.15768	-1.07209	-1.07107	-1.06387	-1.05731	-1.05679	-1.00933
	1BNI	p.I96V	-1.1	-5.14375	-4.79961	-4.44271	-4.2112	-3.85626	-3.50468	-3.50191	-3.45627	-3.3736	-3.33445	-3.25598	-3.12362	-2.919	-2.77034	-2.74695	-2.69352	-2.56174	-2.46164	-2.45428	-2.4004	-2.29969	-2.20082	-2.14927	-2.09287	-2.04106	-1.98942	-1.9378	-1.92043	-1.8285	-1.69325	-1.58192	-1.52823	-1.52388	-1.47426	-1.42462	-1.39288	-1.35972	-1.3379	-1.27703	-1.23494	-1.19026	-1.13024	-1.11274	-1.06139	-1.00139	-0.990436
	1BNI	p.I96A	-4	-5.27642	-4.78056	-4.28325	-4.28679	-4.20122	-3.75349	-3.39426	-3.19711	-2.94491	-2.83037	-2.61822	-2.43478	-2.35391	-2.30527	-2.30726	-2.30845	-2.31022	-2.26212	-2.16281	-2.04072	-1.96942	-1.94395	-1.9177	-1.91789	-1.8183	-1.71872	-1.69472	-1.67121	-1.67171	-1.63447	-1.565	-1.47672	-1.42098	-1.37318	-1.29409	-1.26336	-1.24532	-1.22721	-1.20699	-1.15827	-1.13002	-1.0454	-0.960917	-0.961081	-0.946264	-0.881447
	1BNI	p.F7L	-4.6	-4.83877	-4.31962	-4.31853	-4.26166	-3.96334	-3.72102	-3.50747	-3.19576	-3.0377	-2.81553	-2.62477	-2.59671	-2.59647	-2.49625	-2.39614	-2.36787	-2.33955	-2.21738	-2.09523	-2.03963	-1.98366	-1.93853	-1.79029	-1.6402	-1.59363	-1.59355	-1.59333	-1.59311	-1.54285	-1.45517	-1.40491	-1.31281	-1.23338	-1.18977	-1.14628	-1.14607	-1.11753	-1.08901	-1.08771	-1.08656	-1.03723	-0.987868	-0.983943	-0.971608	-0.94779	-0.90961
	1BNI	p.T6S	-0.22	-5.88502	-5.60797	-5.19821	-4.65873	-4.12486	-3.84012	-3.7272	-3.72228	-3.61561	-3.50498	-3.38289	-3.25983	-3.18795	-3.11975	-2.96231	-2.77929	-2.66103	-2.56648	-2.5002	-2.39402	-2.31969	-2.25841	-2.14813	-1.97343	-1.87	-1.82505	-1.7826	-1.77231	-1.71438	-1.64661	-1.6267	-1.56452	-1.45472	-1.37896	-1.31046	-1.26094	-1.25484	-1.23901	-1.20202	-1.16778	-1.13118	-1.09806	-1.04531	-0.995556	-0.99038	-0.977878
	1BNI	p.T6A	-2.53	-5.71458	-5.7131	-5.3157	-4.78179	-4.47662	-4.30744	-3.98579	-3.50721	-3.22856	-3.107	-3.10635	-2.90601	-2.70569	-2.68226	-2.65903	-2.53123	-2.27588	-2.14822	-2.12594	-2.03458	-1.93431	-1.90287	-1.80257	-1.70237	-1.70207	-1.65189	-1.60177	-1.6017	-1.58762	-1.57352	-1.5734	-1.52259	-1.39564	-1.3102	-1.28595	-1.27087	-1.27078	-1.23574	-1.20062	-1.15044	-1.09527	-1.06004	-1.01488	-0.989764	-0.979561	-0.9793
	1BNI	p.T6G	-1.34	-4.37259	-3.93747	-3.48463	-3.33261	-3.32955	-3.27689	-3.2246	-3.09748	-2.90918	-2.84724	-2.84513	-2.71527	-2.58668	-2.54942	-2.46178	-2.37095	-2.3308	-2.27662	-2.16611	-2.05913	-1.96315	-1.91756	-1.91722	-1.91647	-1.89593	-1.87538	-1.78985	-1.6934	-1.6431	-1.5591	-1.50903	-1.49876	-1.49338	-1.44809	-1.40284	-1.37238	-1.34179	-1.34148	-1.32128	-1.2516	-1.20192	-1.15987	-1.11774	-1.10838	-1.09925	-1.09905
	1BNI	p.T6N	-1.27	-5.58342	-5.53513	-5.51054	-5.46952	-5.12105	-4.66263	-4.42026	-4.01438	-3.58098	-3.44913	-3.43839	-3.3893	-3.24777	-3.14691	-3.03716	-2.9135	-2.88781	-2.87528	-2.78163	-2.62485	-2.55566	-2.55278	-2.40278	-2.24961	-2.24498	-2.14348	-2.04067	-2.03789	-2.03523	-2.031	-1.97513	-1.91852	-1.91362	-1.85961	-1.80529	-1.75089	-1.69551	-1.63801	-1.58204	-1.57816	-1.57253	-1.47771	-1.3726	-1.33739	-1.28136	-1.2442
	1BNI	p.T6D	0.11	-5.41309	-4.94483	-4.45689	-4.46169	-4.16855	-3.74583	-3.55654	-3.39383	-3.30789	-3.17111	-2.97534	-2.88341	-2.84009	-2.74567	-2.60145	-2.55561	-2.55865	-2.46099	-2.34135	-2.32173	-2.32382	-2.20035	-2.07846	-1.93072	-1.78206	-1.75996	-1.73823	-1.70909	-1.67857	-1.63707	-1.56368	-1.51654	-1.50172	-1.45436	-1.4089	-1.40326	-1.39583	-1.35642	-1.31992	-1.32576	-1.27902	-1.22467	-1.17621	-1.13459	-1.08868	-1.04231
	1BNI	p.T6Q	-1.87	-5.09882	-4.96219	-4.65356	-4.34728	-4.21091	-4.10844	-3.86524	-3.72212	-3.44661	-3.17143	-3.13285	-2.88705	-2.60156	-2.52322	-2.49864	-2.47414	-2.43875	-2.36337	-2.30447	-2.28547	-2.28491	-2.2429	-2.20136	-2.20125	-2.20025	-2.15177	-2.10163	-2.04887	-1.99864	-1.99864	-1.99854	-1.99832	-1.92802	-1.82739	-1.74692	-1.67233	-1.62184	-1.58716	-1.53634	-1.44412	-1.38382	-1.33365	-1.2436	-1.19337	-1.14302	-1.09279
	1BNI	p.T6E	-0.27	-5.6222	-5.27675	-4.4912	-4.05881	-4.06308	-4.06642	-3.9586	-3.65646	-3.46668	-3.46952	-3.47032	-3.42193	-3.12434	-2.75814	-2.60964	-2.57841	-2.57926	-2.58108	-2.54254	-2.44275	-2.28278	-2.13311	-2.08471	-2.08684	-2.08801	-2.03881	-1.93919	-1.89016	-1.89091	-1.89145	-1.84332	-1.74485	-1.67175	-1.6223	-1.5469	-1.49903	-1.50058	-1.49395	-1.44463	-1.40255	-1.3669	-1.33153	-1.31843	-1.25512	-1.20563	-1.20634
	1BNI	p.T26S	-0.56	-6.17443	-5.74947	-5.31671	-5.11054	-4.90186	-4.63232	-4.15524	-3.81221	-3.49543	-3.2254	-3.11146	-3.05184	-2.99389	-2.91022	-2.87247	-2.86153	-2.80536	-2.6969	-2.63742	-2.61023	-2.56337	-2.5102	-2.47734	-2.4043	-2.28196	-2.2295	-2.19922	-2.13752	-2.00355	-1.89512	-1.88104	-1.86513	-1.80674	-1.7002	-1.58803	-1.53194	-1.52799	-1.52312	-1.49468	-1.46063	-1.45087	-1.36443	-1.27978	-1.25328	-1.19731	-1.15104
	1BNI	p.T26V	-2.31	-5.85873	-5.42128	-4.79517	-4.63235	-4.36143	-4.01374	-3.71031	-3.48637	-3.35525	-3.16756	-3.07994	-2.96025	-2.7731	-2.662	-2.60692	-2.55891	-2.56904	-2.57315	-2.54161	-2.38826	-2.23125	-2.17531	-2.02957	-1.87252	-1.8418	-1.77456	-1.68004	-1.58004	-1.50818	-1.50985	-1.51311	-1.5176	-1.47024	-1.40312	-1.35511	-1.32587	-1.29899	-1.25063	-1.23079	-1.23292	-1.23504	-1.18731	-1.14012	-1.14241	-1.14461	-1.14593
	1BNI	p.T26A	-2.11	-5.31828	-4.6163	-4.2122	-3.97788	-3.75529	-3.66661	-3.58748	-3.50838	-3.35797	-3.20744	-3.04705	-2.88721	-2.84629	-2.75509	-2.65477	-2.55458	-2.50443	-2.50426	-2.47159	-2.43897	-2.37083	-2.2778	-2.22766	-2.20249	-2.1485	-2.02926	-1.88987	-1.79233	-1.76886	-1.76879	-1.73508	-1.70138	-1.65127	-1.58718	-1.48014	-1.34408	-1.28599	-1.2709	-1.23578	-1.15068	-1.10061	-1.10036	-1.10013	-1.09507	-1.05997	-0.98713
	1BNI	p.T26G	-1.58	-4.24124	-3.63634	-3.55203	-3.39979	-3.2791	-3.10164	-2.84932	-2.69005	-2.65573	-2.58634	-2.46743	-2.41615	-2.37506	-2.3239	-2.26929	-2.22489	-2.22415	-2.21746	-2.16585	-2.11517	-2.05933	-1.95877	-1.90859	-1.90822	-1.89233	-1.79139	-1.65583	-1.60559	-1.60534	-1.60494	-1.55951	-1.50899	-1.45362	-1.40322	-1.40285	-1.40246	-1.35102	-1.25127	-1.16046	-1.11805	-1.10893	-1.09999	-1.0797	-1.02928	-0.999063	-0.978849
	1BNI	p.T26N	-1.29	-6.05428	-5.453	-4.99195	-4.41202	-4.1311	-4.01647	-3.77812	-3.61725	-3.5347	-3.45989	-3.44602	-3.19986	-2.95053	-2.8851	-2.76952	-2.70407	-2.61815	-2.52717	-2.49336	-2.42079	-2.37108	-2.31813	-2.21655	-2.10801	-1.92928	-1.80615	-1.7702	-1.73393	-1.68259	-1.63146	-1.57683	-1.47532	-1.4252	-1.42119	-1.40101	-1.34596	-1.25683	-1.20374	-1.20108	-1.19811	-1.17248	-1.14749	-1.13693	-1.12608	-1.09379	-1.06307
	1BNI	p.T26Q	-1.72	-5.96287	-5.52292	-5.08356	-4.94678	-4.80954	-4.50722	-4.2065	-4.10615	-4.00577	-4.00553	-4.0053	-3.77904	-3.55266	-3.55222	-3.47904	-3.35484	-3.30337	-3.2356	-3.16789	-3.12959	-2.99931	-2.85406	-2.75109	-2.70097	-2.70051	-2.70006	-2.69972	-2.68713	-2.59647	-2.49361	-2.46894	-2.39352	-2.29934	-2.239	-2.19751	-2.19729	-2.1468	-2.09634	-2.09585	-2.04538	-1.94508	-1.89497	-1.84487	-1.69445	-1.58562	-1.53543
	1BNI	p.T26E	-0.05	-4.42766	-4.24251	-3.94743	-3.65039	-3.55415	-3.40724	-3.36262	-3.31781	-3.18108	-2.9828	-2.87359	-2.87519	-2.87829	-2.83053	-2.7817	-2.73261	-2.6838	-2.68663	-2.67086	-2.65353	-2.62193	-2.55078	-2.51205	-2.49261	-2.47318	-2.39428	-2.29506	-2.27581	-2.23635	-2.19737	-2.18	-2.13119	-2.00058	-1.90102	-1.80287	-1.68161	-1.65934	-1.63361	-1.5575	-1.5079	-1.45882	-1.40935	-1.374	-1.33865	-1.3258	-1.31323
	1BNI	p.T6A	-2.23	-5.18258	-4.6491	-4.4802	-4.31078	-4.31029	-4.30947	-4.20875	-3.97448	-3.84008	-3.75192	-3.43521	-3.2066	-3.20641	-3.15601	-3.10526	-2.99518	-2.88558	-2.8855	-2.84471	-2.80362	-2.8031	-2.80288	-2.72973	-2.65654	-2.57924	-2.45147	-2.2733	-2.05474	-1.93277	-1.90166	-1.85855	-1.79205	-1.7685	-1.76839	-1.68474	-1.60104	-1.60088	-1.5507	-1.50052	-1.50039	-1.48558	-1.42848	-1.38613	-1.38607	-1.38597	-1.35197
	1BNI	p.T26A	-2.14	-5.31877	-4.78579	-4.48013	-4.21037	-4.11058	-3.97621	-3.84163	-3.75316	-3.66486	-3.66449	-3.66386	-3.58514	-3.42768	-3.34841	-3.17092	-2.8991	-2.75448	-2.65435	-2.60411	-2.52165	-2.42065	-2.4019	-2.35233	-2.27775	-2.22757	-2.20238	-2.1742	-2.14596	-2.12006	-2.02901	-1.96368	-1.93257	-1.80146	-1.6513	-1.6012	-1.60111	-1.60095	-1.60086	-1.58678	-1.57266	-1.53655	-1.48575	-1.43565	-1.35949	-1.31862	-1.31841
	1BNI	p.T16S	-1.87	-6.50723	-5.5725	-5.02786	-4.50826	-4.10926	-3.88612	-3.82083	-3.67676	-3.47301	-3.35214	-3.27457	-3.23343	-3.16645	-3.07465	-2.91721	-2.7839	-2.69565	-2.62652	-2.59421	-2.49805	-2.38465	-2.23678	-2.0751	-1.95612	-1.84329	-1.73915	-1.67418	-1.62944	-1.59252	-1.56982	-1.51671	-1.47332	-1.41398	-1.36048	-1.33376	-1.30705	-1.26557	-1.21709	-1.16446	-1.0623	-0.95575	-0.904407	-0.881655	-0.857603	-0.853132	-0.817563
	1BNI	p.Y78F	-1.5	-5.53676	-5.50105	-5.0214	-4.4411	-3.95349	-3.42882	-3.1617	-2.99406	-2.94021	-2.90044	-2.71266	-2.55397	-2.54898	-2.50648	-2.40306	-2.34085	-2.31161	-2.28104	-2.27758	-2.25351	-2.12888	-2.02488	-2.01222	-1.95937	-1.91362	-1.883	-1.82786	-1.79648	-1.74138	-1.66956	-1.64832	-1.64689	-1.61507	-1.53261	-1.47523	-1.4352	-1.38763	-1.35913	-1.34199	-1.33879	-1.30272	-1.24729	-1.19536	-1.16387	-1.11609	-1.06331
	1BNI	p.L14A	-4.8	-5.67607	-4.82732	-3.98069	-3.63374	-3.1981	-3.04879	-2.98616	-2.91232	-2.76308	-2.64562	-2.54533	-2.48892	-2.39927	-2.28341	-2.25845	-2.22781	-2.15962	-2.07159	-1.95907	-1.89802	-1.89858	-1.89932	-1.8807	-1.86234	-1.78219	-1.65204	-1.60271	-1.55338	-1.50422	-1.50012	-1.45071	-1.40606	-1.40698	-1.40813	-1.38062	-1.33138	-1.26103	-1.21203	-1.21303	-1.21424	-1.16571	-1.11558	-1.11435	-1.11435	-1.11448	-1.11488
	1BNI	p.I88V	-1.49	-5.02223	-4.6804	-4.52017	-4.13845	-3.82465	-3.57819	-3.42134	-3.41944	-3.30337	-3.13394	-3.0768	-2.9094	-2.71083	-2.62798	-2.57567	-2.52087	-2.46461	-2.41497	-2.31615	-2.26149	-2.21265	-2.1649	-2.15453	-2.14696	-2.14388	-2.09215	-1.99123	-1.93976	-1.93748	-1.846	-1.75513	-1.75429	-1.60772	-1.44496	-1.33516	-1.23289	-1.18765	-1.15216	-1.15151	-1.13444	-1.08226	-1.04652	-1.02946	-1.01226	-1.00175	-0.950244
	1BNI	p.I88A	-4.46	-4.77503	-4.27918	-4.19475	-4.10979	-3.99002	-3.58334	-3.30028	-3.15058	-2.94583	-2.79006	-2.68796	-2.68992	-2.69224	-2.65022	-2.5639	-2.49794	-2.44367	-2.36143	-2.27767	-2.22798	-2.18494	-2.13608	-2.11505	-2.11565	-2.04359	-1.97257	-1.97459	-1.94813	-1.91714	-1.76809	-1.62313	-1.57377	-1.42423	-1.32468	-1.27521	-1.22565	-1.2054	-1.18526	-1.15658	-1.12879	-1.09234	-1.04273	-0.980712	-0.930752	-0.880913	-0.831156
	1BNI	p.I96V	-0.98	-5.35375	-5.34487	-5.12583	-4.62706	-4.11858	-3.80687	-3.61058	-3.50099	-3.45397	-3.2414	-2.92648	-2.75812	-2.73528	-2.7339	-2.69873	-2.56602	-2.45874	-2.40317	-2.30154	-2.14835	-2.04789	-1.99826	-1.94818	-1.94678	-1.93914	-1.91638	-1.81546	-1.70308	-1.61406	-1.55243	-1.55087	-1.54966	-1.534	-1.51916	-1.51617	-1.51356	-1.46412	-1.41457	-1.36418	-1.31338	-1.31276	-1.27109	-1.2196	-1.20911	-1.15765	-1.07104
	1BNI	p.I96A	-3.52	-4.61542	-4.61956	-4.36425	-3.98709	-3.86732	-3.86959	-3.58745	-3.30498	-3.10027	-2.83414	-2.77498	-2.69141	-2.56327	-2.46422	-2.35982	-2.27704	-2.22788	-2.1845	-2.15694	-2.13543	-2.01513	-1.91689	-1.9132	-1.8134	-1.71802	-1.66843	-1.60707	-1.59579	-1.59613	-1.56418	-1.53383	-1.53596	-1.53174	-1.52732	-1.42783	-1.32833	-1.32855	-1.29731	-1.24769	-1.20891	-1.18854	-1.15985	-1.13113	-1.09359	-1.05612	-1.05642
	1BNI	p.W94F	-1.06	-5.67581	-5.33911	-5.01712	-4.88565	-4.59615	-4.45543	-4.30802	-4.05873	-3.83052	-3.70232	-3.70781	-3.61642	-3.52078	-3.46027	-3.40124	-3.20396	-3.00555	-2.95494	-2.90462	-2.83831	-2.77528	-2.73489	-2.58437	-2.47936	-2.48061	-2.45791	-2.34716	-2.2632	-2.26793	-2.2571	-2.15131	-2.008	-1.96165	-1.91638	-1.8682	-1.86963	-1.87161	-1.87342	-1.87538	-1.8472	-1.79708	-1.72846	-1.68106	-1.65277	-1.62416	-1.62449
	1BNI	p.W94L	-1.59	-5.34042	-4.69674	-4.68939	-4.68044	-4.42549	-4.17327	-3.93138	-3.62805	-3.41345	-3.25976	-3.20813	-3.15781	-3.10218	-2.92703	-2.80751	-2.77915	-2.7008	-2.5992	-2.54538	-2.49314	-2.40314	-2.34706	-2.32817	-2.2801	-2.18452	-2.13357	-2.08206	-1.98119	-1.92909	-1.92653	-1.92443	-1.88633	-1.82486	-1.69545	-1.55535	-1.51939	-1.48871	-1.43801	-1.41748	-1.3171	-1.21696	-1.21614	-1.21512	-1.21461	-1.2134	-1.19551
	1BNI	p.H18G	-0.98	-4.81853	-4.72564	-4.72485	-4.47337	-4.15589	-3.9054	-3.63413	-3.47389	-3.35341	-3.11682	-2.85998	-2.79218	-2.74848	-2.60474	-2.50456	-2.50423	-2.46774	-2.43154	-2.40491	-2.29093	-2.20342	-2.16654	-2.1163	-2.00495	-1.80151	-1.69574	-1.64889	-1.55213	-1.49698	-1.39683	-1.30159	-1.30136	-1.3012	-1.25098	-1.15079	-1.10059	-1.09247	-1.08445	-1.04245	-1.0004	-0.954548	-0.854537	-0.757713	-0.707702	-0.700271	-0.700116
	1BNI	p.W94F	-0.6	-4.54116	-4.40512	-4.17312	-3.80515	-3.44582	-3.13825	-3.06335	-3.01405	-2.96982	-2.80939	-2.64555	-2.64841	-2.65397	-2.62752	-2.55298	-2.50926	-2.48335	-2.38194	-2.26874	-2.14755	-2.04326	-2.02522	-2.03121	-1.9378	-1.7422	-1.64557	-1.61674	-1.57049	-1.55935	-1.56456	-1.55515	-1.54513	-1.5098	-1.44401	-1.3958	-1.37737	-1.32916	-1.28122	-1.27823	-1.23107	-1.18775	-1.18883	-1.17493	-1.16143	-1.16234	-1.12771
	1BNI	p.W94L	-0.66	-5.98031	-5.97463	-5.62739	-5.28261	-5.2791	-5.12256	-4.82178	-4.67471	-4.52308	-4.27117	-4.03602	-3.90143	-3.79234	-3.68268	-3.62092	-3.48379	-3.33295	-3.20562	-2.85075	-2.49975	-2.4108	-2.35471	-2.26589	-2.19314	-2.16795	-2.13912	-2.13484	-2.13293	-2.13165	-2.08119	-1.97653	-1.92189	-1.92125	-1.88474	-1.82323	-1.75859	-1.71901	-1.6678	-1.61646	-1.60107	-1.58587	-1.54979	-1.43378	-1.32338	-1.29171	-1.25079
	1BNI	p.H18G	0.51	-5.01995	-4.52713	-4.27549	-3.81472	-3.40468	-3.4038	-3.35577	-3.30805	-3.20703	-3.01775	-2.86156	-2.72416	-2.65435	-2.65377	-2.65328	-2.57903	-2.46857	-2.36849	-2.30457	-2.25438	-2.20402	-2.15367	-2.10351	-2.10342	-2.10338	-2.053	-1.95257	-1.81443	-1.6193	-1.50723	-1.49703	-1.49166	-1.49136	-1.44606	-1.35087	-1.30072	-1.25058	-1.18419	-1.13415	-1.1004	-1.10034	-1.1003	-1.09219	-1.04208	-0.99004	-0.979973
	1BNI	p.Y13A	-3.71	-5.50035	-4.61346	-4.21606	-4.07501	-3.77115	-3.60021	-3.58405	-3.5694	-3.41135	-3.25298	-3.19307	-3.13638	-3.12925	-2.94713	-2.74495	-2.71712	-2.66491	-2.57706	-2.51941	-2.49594	-2.40775	-2.23365	-2.12269	-2.04375	-1.93718	-1.88133	-1.87303	-1.82481	-1.7246	-1.56844	-1.46645	-1.46346	-1.37481	-1.27137	-1.25172	-1.24902	-1.19835	-1.14464	-1.13991	-1.13718	-1.11696	-1.06439	-1.02593	-0.982898	-0.935479	-0.910933
	1BNI	p.Y17A	-2.26	-5.33151	-5.32548	-5.01413	-4.55158	-4.03823	-3.62551	-3.4954	-3.28236	-3.01511	-2.88203	-2.82963	-2.75222	-2.53401	-2.32119	-2.25901	-2.16555	-2.1124	-2.10921	-2.0529	-1.99608	-1.94228	-1.88967	-1.88809	-1.84128	-1.7589	-1.72204	-1.71947	-1.69583	-1.67218	-1.61973	-1.56774	-1.56633	-1.54382	-1.51979	-1.48529	-1.40288	-1.35198	-1.34974	-1.34463	-1.29237	-1.24082	-1.22132	-1.20421	-1.16857	-1.13228	-1.11374
	1BNI	p.Y13F	-0.41	-5.92224	-5.35379	-5.15616	-4.8411	-4.29577	-3.9386	-3.7542	-3.67906	-3.52649	-3.32122	-3.14466	-3.01398	-2.92649	-2.79899	-2.69806	-2.64039	-2.63754	-2.63265	-2.53759	-2.4456	-2.44346	-2.42339	-2.33343	-2.23461	-2.20184	-2.19346	-2.14454	-2.09708	-2.04281	-1.94017	-1.88953	-1.865	-1.81361	-1.73436	-1.68204	-1.67991	-1.62795	-1.57755	-1.57542	-1.57221	-1.514	-1.45686	-1.42358	-1.37708	-1.36287	-1.36062
	1BNI	p.Y17F	-0.3	-5.91176	-5.50105	-5.3139	-5.1336	-4.99904	-4.84944	-4.55677	-4.28406	-4.05071	-3.81295	-3.73467	-3.40147	-3.14399	-3.14399	-3.07335	-3.00143	-2.94972	-2.86594	-2.83258	-2.83144	-2.78388	-2.73595	-2.58896	-2.42596	-2.21289	-1.96398	-1.88706	-1.86185	-1.8305	-1.74876	-1.69609	-1.67363	-1.62181	-1.58956	-1.53675	-1.44782	-1.39494	-1.36398	-1.34542	-1.30721	-1.27014	-1.21843	-1.16693	-1.16615	-1.15722	-1.1108
	1BNI	p.I96V	-0.98	-5.36406	-5.14624	-4.79777	-4.66281	-4.65733	-4.64819	-4.6399	-4.48354	-4.32611	-4.25337	-4.18098	-4.02581	-3.63497	-3.13502	-2.76785	-2.61181	-2.55636	-2.50671	-2.45073	-2.39376	-2.34305	-2.29277	-2.19507	-2.041	-1.93376	-1.93196	-1.91462	-1.89816	-1.8965	-1.82063	-1.74519	-1.73378	-1.67228	-1.62089	-1.58255	-1.54492	-1.52992	-1.51519	-1.51299	-1.47838	-1.44527	-1.4446	-1.39528	-1.34551	-1.3258	-1.30553
	1BNI	p.I88V	-1.49	-4.94023	-4.9364	-4.79399	-4.65109	-4.49115	-4.33155	-4.32644	-4.32325	-4.2535	-4.02736	-3.86897	-3.78124	-3.50443	-3.31307	-3.23436	-3.10044	-2.94362	-2.77581	-2.67412	-2.64192	-2.48864	-2.33459	-2.28293	-2.23284	-2.23021	-2.22495	-2.17694	-2.1274	-2.02584	-1.92458	-1.90238	-1.88522	-1.79971	-1.71456	-1.68547	-1.65704	-1.63327	-1.60959	-1.57264	-1.48828	-1.44066	-1.4232	-1.37392	-1.34193	-1.32293	-1.30214
	1BNI	p.I96A	-3.52	-4.77642	-4.19341	-3.84383	-3.5832	-3.49241	-3.39966	-3.40293	-3.40635	-3.36059	-3.2307	-3.07833	-3.00966	-3.01149	-2.95796	-2.90397	-2.84437	-2.74313	-2.61476	-2.52801	-2.50575	-2.45118	-2.36888	-2.24173	-2.16488	-2.16584	-2.16649	-2.14524	-2.05194	-1.98014	-1.9532	-1.92207	-1.77263	-1.62714	-1.61522	-1.5659	-1.47665	-1.42479	-1.32695	-1.20843	-1.15891	-1.13022	-1.13073	-1.08108	-1.03136	-1.03189	-0.932252
	1BNI	p.I88A	-4.46	-4.74486	-4.45575	-4.08074	-3.87282	-3.87665	-3.51106	-3.0743	-2.95165	-2.83887	-2.69414	-2.6092	-2.56611	-2.50062	-2.47842	-2.4787	-2.39638	-2.28006	-2.20253	-2.13738	-2.11588	-2.11684	-2.01802	-1.91423	-1.91075	-1.91195	-1.87122	-1.83064	-1.7534	-1.65001	-1.62505	-1.57595	-1.50518	-1.4054	-1.32697	-1.29615	-1.26533	-1.24709	-1.20808	-1.18763	-1.15899	-1.13022	-1.09305	-1.04348	-1.03119	-1.02024	-0.985495
	1BNI	p.L14A	-4.8	-5.30927	-4.55998	-4.07725	-3.83255	-3.58807	-3.49187	-3.38884	-3.28616	-3.19981	-3.05184	-2.86648	-2.74377	-2.71972	-2.69553	-2.65157	-2.60701	-2.56139	-2.51652	-2.51719	-2.50559	-2.44706	-2.30079	-2.16444	-2.12817	-2.11614	-2.10365	-2.0661	-2.02868	-2.02902	-1.97874	-1.92855	-1.91874	-1.88982	-1.83364	-1.70432	-1.61303	-1.5689	-1.51415	-1.45935	-1.41475	-1.41512	-1.3867	-1.35815	-1.33688	-1.31586	-1.31724
	1BNI	p.I96V	-0.95	-4.31014	-4.08132	-3.91977	-3.91281	-3.81959	-3.57446	-3.30524	-3.04019	-2.88844	-2.8836	-2.77675	-2.67387	-2.57259	-2.46658	-2.4113	-2.31278	-2.26083	-2.25519	-2.19973	-2.09814	-2.00059	-1.94762	-1.93966	-1.93757	-1.91953	-1.90259	-1.90139	-1.82665	-1.74209	-1.68049	-1.62762	-1.5887	-1.50258	-1.45383	-1.43533	-1.41743	-1.38564	-1.33455	-1.31458	-1.31355	-1.31185	-1.2696	-1.22728	-1.21633	-1.17269	-1.13804
	1BNI	p.I96A	-3.33	-4.74698	-4.45422	-4.0762	-3.86647	-3.63079	-3.39785	-3.354	-3.30848	-3.22757	-3.07518	-2.95097	-2.79634	-2.60887	-2.46627	-2.36101	-2.26147	-2.21199	-2.2127	-2.18503	-2.13514	-2.11442	-2.11539	-2.04308	-1.94333	-1.9119	-1.81222	-1.693	-1.6442	-1.56936	-1.52019	-1.49939	-1.39978	-1.28999	-1.25858	-1.24042	-1.2029	-1.15435	-1.12567	-1.12057	-1.08345	-1.05194	-1.05229	-1.04041	-1.02817	-1.01712	-0.983235
	1BNI	p.D93N	-4.11	-4.84883	-4.32385	-4.20241	-4.12388	-4.04591	-3.84708	-3.5792	-3.5154	-3.30522	-2.97436	-2.86537	-2.87652	-2.76186	-2.56965	-2.50151	-2.50563	-2.50644	-2.4601	-2.41166	-2.41208	-2.41372	-2.3798	-2.28087	-2.21869	-2.1761	-2.13357	-2.13067	-2.13239	-2.10518	-2.07176	-2.02395	-1.95937	-1.84375	-1.70617	-1.66767	-1.65881	-1.65161	-1.60715	-1.56255	-1.56549	-1.54304	-1.51929	-1.52024	-1.52086	-1.49246	-1.45134
	1BNI	p.R69K	-3.13	-5.40719	-4.88941	-4.67962	-4.47219	-4.36643	-4.26103	-4.25562	-4.24858	-4.11885	-3.9105	-3.72457	-3.53894	-3.45518	-3.38144	-3.14916	-2.94765	-2.90411	-2.83032	-2.62738	-2.39553	-2.2447	-2.10158	-2.00802	-1.98286	-1.95829	-1.95794	-1.91956	-1.87982	-1.84434	-1.74142	-1.67074	-1.61379	-1.53035	-1.50182	-1.50084	-1.4834	-1.44276	-1.41825	-1.39075	-1.32698	-1.27532	-1.25963	-1.24661	-1.19549	-1.11115	-1.06453
	1BNI	p.R69M	-2.12	-5.69431	-5.19206	-4.84038	-4.50438	-4.38038	-4.36145	-4.34981	-4.21094	-3.81792	-3.49144	-3.41988	-3.36423	-3.30839	-3.19719	-3.04224	-2.84276	-2.66721	-2.64047	-2.56606	-2.49122	-2.48707	-2.46906	-2.35792	-2.22997	-2.19681	-2.18798	-2.12707	-2.07124	-2.04247	-2.01558	-2.013	-2.0012	-1.95062	-1.91066	-1.88423	-1.85733	-1.778	-1.6989	-1.64507	-1.58967	-1.55739	-1.52598	-1.48215	-1.43973	-1.40511	-1.34043
	1BNI	p.R83K	-4.13	-5.93476	-5.42553	-4.71337	-4.39908	-4.08841	-3.86958	-3.75562	-3.57148	-3.41975	-3.23269	-3.1137	-3.02246	-2.93118	-2.85634	-2.78243	-2.74848	-2.71178	-2.70655	-2.62268	-2.52022	-2.49833	-2.43234	-2.3307	-2.29065	-2.25649	-2.22385	-2.22298	-2.20339	-2.14269	-2.09912	-2.04105	-1.97612	-1.95271	-1.84962	-1.71327	-1.66517	-1.66473	-1.6133	-1.55704	-1.40647	-1.26068	-1.2473	-1.23346	-1.19246	-1.10712	-1.05516
	1BNI	p.R83Q	-2.05	-5.04685	-4.68594	-4.39106	-4.10179	-4.01877	-3.63362	-3.20803	-3.03456	-2.99757	-2.9454	-2.89352	-2.85527	-2.81731	-2.77958	-2.64338	-2.45012	-2.35515	-2.35794	-2.3208	-2.2867	-2.29614	-2.28669	-2.27283	-2.27962	-2.19443	-2.0791	-1.98809	-1.92563	-1.93098	-1.92773	-1.83091	-1.69094	-1.59452	-1.52077	-1.47461	-1.43533	-1.42189	-1.43127	-1.4043	-1.34689	-1.32179	-1.32544	-1.3073	-1.23701	-1.18918	-1.1544
	1BNI	p.D75N	-4.8	-4.95203	-4.44202	-4.21513	-3.91692	-3.56754	-3.50349	-3.17098	-2.83963	-2.84313	-2.74936	-2.65729	-2.66145	-2.66549	-2.6567	-2.62309	-2.59778	-2.50193	-2.36965	-2.27867	-2.21673	-2.18694	-2.13864	-2.07923	-2.00011	-1.94233	-1.93003	-1.83061	-1.69718	-1.66371	-1.65364	-1.64283	-1.61983	-1.57365	-1.54889	-1.5488	-1.45359	-1.35724	-1.3268	-1.27845	-1.21602	-1.16714	-1.1581	-1.15366	-1.13832	-1.09395	-1.06544
	1BNI	p.D12A	0.43	-5.47435	-5.37199	-5.11643	-4.80241	-4.459	-4.26413	-4.21318	-4.08964	-4.00471	-3.8452	-3.39333	-3.10239	-3.01237	-2.79635	-2.65057	-2.43733	-2.24449	-2.18331	-2.12216	-2.08739	-2.05245	-1.98263	-1.90053	-1.88876	-1.7668	-1.64467	-1.61759	-1.59076	-1.59107	-1.54109	-1.43871	-1.3725	-1.32538	-1.2922	-1.27293	-1.25386	-1.22482	-1.19556	-1.19575	-1.19593	-1.19632	-1.19095	-1.18539	-1.1536	-1.04832	-0.972067
	1BNI	p.G34H	-2.6	-4.4322	-4.26874	-4.15257	-3.96003	-3.75511	-3.46361	-3.26811	-3.12557	-3.05324	-3.07876	-3.09634	-3.03471	-2.9027	-2.77901	-2.71578	-2.69267	-2.62811	-2.58201	-2.48765	-2.34361	-2.28852	-2.2422	-2.19233	-2.19793	-2.20456	-2.1307	-2.04218	-1.9329	-1.79261	-1.74593	-1.75229	-1.76065	-1.76105	-1.74826	-1.69866	-1.66416	-1.66807	-1.6701	-1.67104	-1.67638	-1.63179	-1.57759	-1.53266	-1.49342	-1.496	-1.45049
	1BNI	p.T6H	-2.65	-4.9128	-4.81647	-4.71384	-4.54754	-3.94537	-3.36981	-3.23047	-3.13713	-2.80575	-2.51168	-2.45487	-2.40842	-2.31155	-2.21814	-2.12828	-2.08449	-2.08051	-2.0767	-2.02945	-1.98223	-1.94002	-1.89737	-1.79351	-1.68897	-1.67559	-1.62902	-1.55531	-1.51541	-1.5122	-1.4583	-1.40834	-1.40917	-1.37748	-1.34521	-1.3458	-1.34691	-1.32608	-1.2615	-1.17274	-1.12735	-1.12842	-1.12493	-1.1219	-1.1022	-1.05301	-1.02501
	1BNI	p.D54N	-2.65	-5.0124	-4.73619	-4.35662	-4.25533	-4.23634	-4.04345	-3.87284	-3.75721	-3.36417	-3.08796	-2.97166	-2.7546	-2.6385	-2.6249	-2.55643	-2.48079	-2.48455	-2.49521	-2.45391	-2.28372	-2.13611	-2.07671	-1.99371	-1.93077	-1.91675	-1.81803	-1.72028	-1.72562	-1.68213	-1.63793	-1.64099	-1.59145	-1.52209	-1.50227	-1.50227	-1.47743	-1.45293	-1.45574	-1.4459	-1.39684	-1.36033	-1.30784	-1.2133	-1.17162	-1.16863	-1.16581
	1BNI	p.W94L	-0.64	-5.00242	-4.54674	-4.38939	-4.28261	-4.1791	-4.04196	-3.66501	-3.42266	-3.4213	-3.29402	-3.11394	-2.99029	-2.83978	-2.75917	-2.65777	-2.46599	-2.3742	-2.35709	-2.27145	-2.17651	-2.10133	-2.05077	-1.9974	-1.94441	-1.84378	-1.74231	-1.73925	-1.68801	-1.55631	-1.42344	-1.35164	-1.31883	-1.3067	-1.30575	-1.26576	-1.22552	-1.17504	-1.12443	-1.12169	-1.1129	-1.10647	-1.10574	-1.10501	-1.062	-1.00142	-0.94946
	1BNI	p.G34H	-3.15	-4.32013	-4.00646	-4.02053	-3.66853	-3.26511	-3.04216	-2.88255	-2.90444	-2.93876	-2.97263	-2.91201	-2.85072	-2.78811	-2.69359	-2.66985	-2.63404	-2.59706	-2.54302	-2.48787	-2.44827	-2.4103	-2.40331	-2.34764	-2.26516	-2.23268	-2.24206	-2.24311	-2.2402	-2.24551	-2.15092	-2.05708	-2.06105	-2.06166	-1.96227	-1.79981	-1.74121	-1.71149	-1.67915	-1.68036	-1.68402	-1.63767	-1.59122	-1.58794	-1.58227	-1.54315	-1.50287
	1BNI	p.T6H	-1.56	-5.91706	-5.3166	-4.711	-4.41273	-4.01912	-3.63916	-3.24308	-3.08695	-2.96456	-2.89143	-2.83705	-2.71692	-2.58557	-2.52004	-2.49533	-2.41995	-2.37265	-2.22904	-2.08736	-1.99057	-1.88778	-1.8845	-1.83564	-1.7911	-1.79738	-1.7507	-1.70408	-1.65601	-1.60615	-1.6056	-1.5621	-1.50977	-1.456	-1.41131	-1.41227	-1.38086	-1.35	-1.3349	-1.31904	-1.31504	-1.26621	-1.22212	-1.2227	-1.22347	-1.22428	-1.2254
	1BNI	p.D54N	-2.32	-4.83313	-4.55531	-4.46068	-4.36217	-4.26003	-4.18628	-3.99146	-3.87335	-3.76198	-3.65029	-3.58688	-3.52245	-3.31265	-3.1056	-3.11638	-2.99884	-2.7817	-2.64224	-2.50595	-2.37686	-2.25214	-2.1648	-2.16519	-2.16736	-2.16995	-2.14877	-2.12227	-2.12213	-2.09424	-2.01355	-1.96533	-1.80983	-1.60148	-1.54863	-1.54573	-1.52427	-1.47771	-1.45115	-1.45394	-1.45703	-1.40968	-1.36104	-1.31211	-1.25979	-1.21511	-1.16887
	1BNI	p.D54A	-3.3	-4.87169	-4.26959	-4.25907	-4.24853	-4.21211	-4.17581	-4.09063	-4.00542	-4.00639	-4.00712	-3.8469	-3.68692	-3.53446	-3.24347	-3.10539	-3.10556	-3.01523	-2.84334	-2.67401	-2.54235	-2.37306	-2.24787	-2.18662	-2.11227	-2.09983	-1.9954	-1.891	-1.89149	-1.76914	-1.61917	-1.5918	-1.58926	-1.53972	-1.44039	-1.38809	-1.37426	-1.3604	-1.30767	-1.25498	-1.22578	-1.19667	-1.19127	-1.15368	-1.09867	-1.05774	-1.00762
	1BNI	p.D54N	-2.6	-5.24787	-5.13246	-5.02051	-5.02606	-4.85266	-4.68501	-4.69406	-4.5902	-4.48867	-4.49223	-4.38964	-4.20792	-4.10097	-3.98744	-3.72987	-3.21786	-2.74288	-2.55524	-2.42399	-2.27554	-2.21155	-2.12837	-2.04387	-2.04646	-2.04948	-2.05118	-2.00407	-1.95957	-1.94703	-1.931	-1.83128	-1.68605	-1.6418	-1.61983	-1.57273	-1.54929	-1.48729	-1.38861	-1.25968	-1.16277	-1.15968	-1.15554	-1.15161	-1.15298	-1.14893	-1.14454
	1BNI	p.E73A	-2.5	-4.71528	-4.71649	-4.49543	-4.27563	-4.27856	-4.28193	-4.24318	-4.20363	-4.13945	-4.07517	-4.04575	-3.85191	-3.68793	-3.65799	-3.3233	-2.90821	-2.74869	-2.69968	-2.69989	-2.70071	-2.66123	-2.58913	-2.55752	-2.53876	-2.48574	-2.40265	-2.30251	-2.20275	-2.1161	-2.07865	-2.06743	-2.05578	-2.00678	-1.90814	-1.74083	-1.59242	-1.5118	-1.41342	-1.35549	-1.26736	-1.18891	-1.1894	-1.17904	-1.14945	-1.10062	-1.06631
	1BNI	p.D75N	-5	-4.83603	-4.66431	-4.56401	-4.46623	-4.3391	-4.20928	-4.21387	-4.16464	-4.1155	-4.12225	-4.1311	-4.016	-3.78374	-3.39785	-3.01239	-2.79593	-2.67878	-2.6321	-2.60469	-2.55762	-2.50918	-2.51038	-2.46204	-2.4146	-2.29555	-2.17477	-2.1797	-2.18853	-2.19299	-2.17282	-2.15191	-2.15237	-2.11557	-2.07831	-2.01281	-1.85144	-1.70722	-1.65984	-1.61399	-1.56452	-1.5125	-1.46343	-1.45133	-1.40185	-1.36529	-1.36558
	1BNI	p.S91A	-1.38	-5.43187	-4.48425	-4.0323	-4.01695	-3.93593	-3.85661	-3.74484	-3.62925	-3.52093	-3.41487	-3.35332	-3.29265	-3.17155	-3.0527	-2.99945	-2.9464	-2.90967	-2.82431	-2.75016	-2.72489	-2.64462	-2.52514	-2.46829	-2.44916	-2.39771	-2.34806	-2.24608	-2.09386	-2.04243	-1.99063	-1.84993	-1.69877	-1.63591	-1.63352	-1.58098	-1.47926	-1.42791	-1.37615	-1.32293	-1.32037	-1.28777	-1.22754	-1.19796	-1.15557	-1.11353	-1.10787
	1BNI	p.S91A	-1.16	-5.9231	-5.55187	-4.61538	-4.02796	-3.94774	-3.62649	-3.25007	-3.06842	-2.97699	-2.87325	-2.80499	-2.79656	-2.7671	-2.62597	-2.5042	-2.48465	-2.46734	-2.39294	-2.24886	-2.17616	-2.16927	-2.11147	-2.01288	-1.90997	-1.85214	-1.84899	-1.80741	-1.76635	-1.75028	-1.73523	-1.68558	-1.63653	-1.58519	-1.53384	-1.53264	-1.50386	-1.47483	-1.47289	-1.39773	-1.32281	-1.28921	-1.18204	-1.0704	-1.02428	-0.965155	-0.914478
	1BNI	p.I88V	-1.47	-5.15406	-4.65192	-4.35458	-4.27706	-4.2026	-3.95801	-3.71591	-3.45127	-3.1866	-3.185	-3.12866	-3.07251	-2.90323	-2.60228	-2.46683	-2.46256	-2.45752	-2.45665	-2.40847	-2.26302	-2.15873	-2.15039	-2.14789	-2.09649	-2.04388	-1.99114	-1.93759	-1.9346	-1.91688	-1.81559	-1.73005	-1.72797	-1.69701	-1.66772	-1.66659	-1.59184	-1.4857	-1.4529	-1.45097	-1.40119	-1.35257	-1.29224	-1.2311	-1.22975	-1.18599	-1.12546
	1BNI	p.I96V	-1.18	-4.68806	-4.46223	-3.99616	-3.56021	-3.28346	-3.19931	-3.19734	-3.19544	-3.19271	-2.94065	-2.63835	-2.58637	-2.53413	-2.43048	-2.37567	-2.3728	-2.36689	-2.31644	-2.26377	-2.25799	-2.20558	-2.10342	-2.0508	-2.00381	-1.95505	-1.94614	-1.811	-1.62384	-1.56478	-1.54794	-1.5295	-1.5265	-1.42538	-1.27576	-1.2242	-1.18904	-1.15365	-1.13524	-1.11765	-1.11572	-1.11427	-1.10843	-1.07177	-0.990188	-0.924104	-0.85846
	1BNI	p.I96V	-1.17	-5.15406	-4.58832	-4.07717	-3.83245	-3.73965	-3.73032	-3.72561	-3.61324	-3.42004	-3.33844	-3.25988	-3.18206	-3.02991	-2.77798	-2.67567	-2.6228	-2.52096	-2.47101	-2.46187	-2.40709	-2.30908	-2.25614	-2.20584	-2.15743	-2.14936	-2.04215	-1.94123	-1.84976	-1.75818	-1.71921	-1.65763	-1.63339	-1.59497	-1.54231	-1.47625	-1.42404	-1.38989	-1.33916	-1.31951	-1.31718	-1.31494	-1.3144	-1.31325	-1.26135	-1.2106	-1.17546
	1BNI	p.I51V	-1.86	-5.36406	-5.14832	-4.80424	-4.44034	-4.0496	-3.65588	-3.38146	-3.21404	-3.08191	-3.07864	-2.97903	-2.87988	-2.87666	-2.82459	-2.77126	-2.71768	-2.61189	-2.55836	-2.55616	-2.45478	-2.30468	-2.20613	-2.14959	-2.09009	-2.03645	-1.99005	-1.94413	-1.93844	-1.93237	-1.91493	-1.78456	-1.61211	-1.53776	-1.52215	-1.52008	-1.51714	-1.46581	-1.36621	-1.31575	-1.27388	-1.23227	-1.18784	-1.1211	-1.06829	-1.03797	-1.03668
	1BNI	p.T26G	-2.08	-5.56584	-4.94954	-4.83567	-4.66392	-4.36248	-4.13458	-4.0363	-3.91383	-3.79109	-3.7043	-3.53553	-3.45276	-3.33387	-3.02893	-2.77777	-2.71229	-2.6795	-2.64707	-2.5786	-2.4596	-2.36884	-2.2744	-2.21352	-2.16146	-2.11077	-2.05549	-2.00538	-2.00508	-2.00451	-1.95915	-1.85883	-1.75309	-1.6912	-1.64098	-1.60214	-1.60157	-1.60069	-1.60028	-1.54509	-1.48977	-1.4445	-1.39924	-1.36876	-1.33828	-1.31814	-1.24804
	1BNI	p.S92A	-2.83	-5.56535	-5.04321	-4.68491	-4.23201	-3.90628	-3.62788	-3.37339	-3.25995	-3.20023	-3.19282	-2.96646	-2.60926	-2.47282	-2.46981	-2.46775	-2.4191	-2.3689	-2.3161	-2.21954	-2.1156	-2.05492	-2.00575	-1.95263	-1.94496	-1.89311	-1.80315	-1.76312	-1.76052	-1.75901	-1.7437	-1.67964	-1.61115	-1.56005	-1.42723	-1.32481	-1.29092	-1.2389	-1.2198	-1.20933	-1.15574	-1.11238	-1.11193	-1.10526	-1.09772	-1.05927	-1.00367
	1BNI	p.R83Q	-1.58	-4.58819	-4.28195	-3.99755	-3.7816	-3.59009	-3.53999	-3.56864	-3.41425	-3.18101	-3.11809	-2.92289	-2.6815	-2.62265	-2.57927	-2.48065	-2.41292	-2.39582	-2.33747	-2.28123	-2.2685	-2.27451	-2.2382	-2.171	-2.12603	-2.11074	-2.04093	-1.906	-1.82218	-1.80598	-1.73008	-1.65299	-1.60532	-1.531	-1.50669	-1.51036	-1.51323	-1.49285	-1.45713	-1.442	-1.41304	-1.38552	-1.3595	-1.31293	-1.29403	-1.24503	-1.19604
	1BNI	p.R69M	-2.86	-5.7213	-4.90616	-4.46517	-4.43801	-4.27818	-3.95029	-3.60675	-3.38941	-3.22546	-3.07051	-2.92459	-2.81774	-2.73487	-2.62943	-2.55773	-2.4973	-2.43045	-2.35585	-2.32591	-2.32131	-2.21719	-2.11195	-2.08837	-2.05502	-2.04355	-2.00064	-1.95725	-1.95192	-1.91716	-1.85654	-1.82175	-1.7677	-1.71453	-1.69518	-1.64166	-1.6029	-1.57055	-1.49961	-1.45699	-1.42437	-1.39316	-1.39054	-1.38557	-1.38201	-1.37859	-1.3743
	1BNI	p.D54N	-2.46	-4.5501	-4.33881	-4.21568	-4.14965	-4.10542	-4.11009	-4.07954	-4.04796	-3.45016	-2.85255	-2.85614	-2.70862	-2.51486	-2.47825	-2.44482	-2.40023	-2.25658	-2.10813	-2.1063	-2.10956	-2.11116	-2.02987	-1.92987	-1.91546	-1.91848	-1.76997	-1.62136	-1.62762	-1.58703	-1.54313	-1.54619	-1.54389	-1.52071	-1.50089	-1.42255	-1.31445	-1.28549	-1.28813	-1.27165	-1.20648	-1.16084	-1.15669	-1.14734	-1.14266	-1.10326	-1.06424
	1BNI	p.D54N	-2.66	-5.13581	-5.02606	-4.74766	-4.25165	-4.039	-3.9556	-3.87079	-3.87284	-3.69372	-3.30086	-3.09281	-2.77475	-2.45814	-2.46578	-2.47618	-2.47979	-2.44233	-2.40559	-2.40523	-2.28294	-2.14111	-2.11621	-2.07671	-1.99583	-1.95031	-1.93417	-1.91727	-1.92127	-1.82767	-1.69208	-1.65402	-1.64478	-1.63625	-1.63717	-1.617	-1.57537	-1.55471	-1.55537	-1.55675	-1.55918	-1.51033	-1.41054	-1.36175	-1.33037	-1.29851	-1.28145
	1BNI	p.D12G	-0.78	-5.33478	-5.06071	-4.66838	-4.50511	-4.50562	-4.35489	-3.95127	-3.20148	-2.61882	-2.53362	-2.42156	-2.20768	-2.00109	-1.7955	-1.69486	-1.69504	-1.65605	-1.61695	-1.60697	-1.59713	-1.59728	-1.59746	-1.55761	-1.51772	-1.50816	-1.49774	-1.44805	-1.33715	-1.23865	-1.19422	-1.14793	-1.10953	-1.1096	-1.10969	-1.10493	-1.09448	-1.08102	-1.07328	-1.05829	-1.02197	-0.985883	-0.971053	-0.959658	-0.905613	-0.863008	-0.832323
	1BNI	p.D8A	-0.69	-5.26919	-4.95579	-4.50423	-4.32378	-4.27926	-4.2804	-4.26744	-4.25469	-4.21806	-4.18167	-4.09628	-3.5577	-3.10579	-2.93469	-2.71891	-2.67486	-2.65535	-2.63574	-2.63581	-2.56844	-2.46657	-2.34112	-2.18869	-2.12755	-2.12807	-2.11497	-2.10203	-2.1026	-2.10301	-2.09858	-2.07659	-2.05944	-2.05967	-2.05982	-1.97707	-1.74442	-1.54462	-1.49468	-1.4281	-1.36155	-1.30895	-1.25628	-1.22707	-1.1603	-1.10667	-1.0908
	1BNI	p.I96V	-0.9	-5.35607	-5.00919	-4.50583	-4.34408	-4.33715	-4.26355	-3.95391	-3.60627	-3.34105	-3.0339	-2.81206	-2.73832	-2.70262	-2.61768	-2.56327	-2.51328	-2.40933	-2.30398	-2.20553	-2.15814	-2.15149	-2.0499	-1.93097	-1.83319	-1.71895	-1.68005	-1.6789	-1.65571	-1.58237	-1.53131	-1.52855	-1.52583	-1.52432	-1.44328	-1.34203	-1.27119	-1.2202	-1.2189	-1.18365	-1.13188	-1.07957	-1.04424	-1.0281	-1.01144	-1.00068	-0.989953
	1BNI	p.I88V	-1.1	-5.35101	-5.34213	-5.12485	-4.77863	-4.49069	-4.33155	-4.10691	-3.79919	-3.60043	-3.48518	-3.40127	-3.31915	-3.31641	-3.23807	-2.95936	-2.75654	-2.75227	-2.75069	-2.72744	-2.67468	-2.59328	-2.54033	-2.53697	-2.48763	-2.4379	-2.43104	-2.42387	-2.32765	-2.22859	-2.17548	-2.03076	-1.93398	-1.93084	-1.92895	-1.927	-1.92095	-1.91522	-1.8974	-1.80469	-1.71792	-1.65637	-1.60591	-1.60432	-1.55068	-1.49864	-1.35849
	1BNI	p.I96A	-3.2	-4.74213	-4.44868	-4.28459	-4.2874	-4.19976	-4.11426	-4.1191	-3.85953	-3.59776	-3.45407	-3.31028	-3.22872	-3.14753	-3.02459	-2.90161	-2.90207	-2.84247	-2.78293	-2.74148	-2.55665	-2.41454	-2.36544	-2.28217	-2.18337	-2.11846	-2.11947	-2.04795	-1.94912	-1.92225	-1.91897	-1.87436	-1.83324	-1.7796	-1.72575	-1.6762	-1.62664	-1.61454	-1.56953	-1.51099	-1.48588	-1.4559	-1.378	-1.28059	-1.20987	-1.18931	-1.16036
	1BNI	p.I88A	-3.9	-5.27503	-5.28052	-5.08427	-4.8845	-4.8867	-4.76136	-4.6351	-4.38092	-4.00368	-3.88188	-3.88267	-3.74131	-3.50393	-3.36047	-3.16188	-2.89651	-2.78252	-2.74078	-2.58916	-2.47952	-2.48125	-2.48276	-2.45023	-2.36779	-2.31821	-2.31853	-2.28517	-2.20779	-2.14213	-2.1216	-2.02297	-1.92346	-1.91953	-1.91583	-1.82091	-1.63025	-1.53035	-1.52631	-1.52699	-1.42758	-1.32803	-1.32855	-1.29833	-1.22829	-1.15987	-1.13075
	1BNI	p.L14A	-4.2	-4.55873	-4.07626	-3.83188	-3.58754	-3.38807	-3.19742	-3.04793	-2.91095	-2.83745	-2.79027	-2.74388	-2.72079	-2.65072	-2.5604	-2.50312	-2.49157	-2.3756	-2.26022	-2.22966	-2.16176	-2.1121	-2.09962	-2.01099	-1.91324	-1.88576	-1.82934	-1.70009	-1.60843	-1.6089	-1.56488	-1.5152	-1.5107	-1.46162	-1.41236	-1.41289	-1.36325	-1.31372	-1.21409	-1.1143	-1.11462	-1.09973	-1.04999	-1.01525	-1.01543	-1.00772	-0.958244
	1BNI	p.G53A	-3.4	-4.99357	-4.54147	-4.44617	-4.35303	-4.21506	-3.92312	-3.61388	-3.45816	-3.40386	-3.35074	-3.03343	-2.68829	-2.65693	-2.64561	-2.53804	-2.42408	-2.31836	-2.22791	-2.22604	-2.22352	-2.1702	-2.11852	-2.01765	-1.76706	-1.58563	-1.533	-1.50952	-1.44556	-1.34211	-1.2503	-1.1522	-1.10313	-1.09606	-1.09001	-1.08862	-1.08093	-1.07245	-1.03357	-0.996148	-0.985538	-0.974143	-0.939961	-0.906177	-0.905096	-0.839134	-0.722721
	1BNI	p.G52A	-5.3	-5.43217	-5.15892	-4.89252	-4.70282	-4.5088	-4.34502	-4.1835	-4.11605	-4.04846	-3.89384	-3.54314	-3.25861	-3.10555	-2.89561	-2.75225	-2.75122	-2.7295	-2.7062	-2.67483	-2.63452	-2.51152	-2.3598	-2.32025	-2.26932	-2.21741	-2.17069	-2.12002	-2.11365	-2.0115	-1.83931	-1.76723	-1.68266	-1.59714	-1.594	-1.59158	-1.53923	-1.48512	-1.38144	-1.18263	-1.08113	-1.07022	-1.02644	-0.988676	-0.985908	-0.974847	-0.952781
	1BNI	p.G53V	-7.8	-4.81807	-4.55698	-4.2487	-3.991	-3.78263	-3.69787	-3.25675	-2.8133	-2.6722	-2.64849	-2.62469	-2.51526	-2.45731	-2.46253	-2.43443	-2.35947	-2.31895	-2.32688	-2.29933	-2.27313	-2.26277	-2.19426	-2.14583	-2.10859	-2.06671	-2.07082	-2.07823	-1.93601	-1.77611	-1.72902	-1.69607	-1.69641	-1.63144	-1.48467	-1.35094	-1.2998	-1.30113	-1.29158	-1.28182	-1.22656	-1.14498	-1.07004	-1.01278	-1.00542	-0.966503	-0.925575
	1BNI	p.G52V	-8.4	-4.95881	-4.49705	-4.31249	-4.06276	-3.53694	-3.27843	-3.10121	-2.85439	-2.7571	-2.70603	-2.69017	-2.7113	-2.71241	-2.64868	-2.60632	-2.54806	-2.49024	-2.46364	-2.38498	-2.34414	-2.3538	-2.35794	-2.33005	-2.28395	-2.21199	-2.16027	-2.12121	-2.08277	-2.08777	-2.08764	-1.95126	-1.80703	-1.78422	-1.73514	-1.60049	-1.50273	-1.50508	-1.46896	-1.37648	-1.31698	-1.31668	-1.31905	-1.32024	-1.32316	-1.31112	-1.2648
	1BPI	p.F22A	-1.2	-5.02407	-4.82635	-4.82765	-4.66407	-4.37144	-4.18647	-3.59436	-2.85321	-2.62724	-2.44123	-2.2576	-2.20497	-2.14803	-2.10709	-2.08626	-2.08388	-2.03587	-1.93803	-1.79151	-1.6935	-1.69344	-1.69554	-1.65477	-1.61573	-1.61943	-1.61085	-1.56262	-1.52527	-1.47726	-1.42841	-1.40278	-1.35448	-1.33258	-1.32975	-1.32733	-1.28081	-1.23507	-1.22224	-1.20833	-1.17317	-1.13357	-1.12977	-1.11657	-1.10383	-1.07431	-1.0442
	1BPI	p.Y23A	-5.9	-5.9838	-5.48876	-4.85413	-4.7048	-4.70094	-4.6945	-4.53517	-4.37246	-4.25411	-3.84171	-3.46247	-3.38189	-3.30134	-3.22213	-3.21995	-3.16618	-3.06094	-2.93243	-2.85521	-2.85073	-2.79917	-2.7221	-2.60837	-2.50007	-2.43172	-2.34429	-2.30059	-2.29676	-2.23533	-2.14425	-2.0394	-1.96446	-1.96201	-1.9085	-1.85506	-1.80929	-1.76474	-1.70747	-1.59847	-1.52568	-1.42145	-1.27478	-1.21062	-1.17495	-1.12033	-1.06733
	1BPI	p.Y35G	-5	-6.05711	-5.66982	-4.98401	-4.51123	-4.23587	-3.98822	-3.6155	-3.2455	-3.1043	-2.92747	-2.7243	-2.6907	-2.68455	-2.68151	-2.62995	-2.57839	-2.54625	-2.51467	-2.48894	-2.46259	-2.41054	-2.29971	-2.23932	-2.16772	-2.07632	-2.05451	-2.0524	-2.0513	-2.04047	-2.02871	-1.88641	-1.74485	-1.71547	-1.68648	-1.66105	-1.58581	-1.53525	-1.48429	-1.4321	-1.43028	-1.38106	-1.32108	-1.27667	-1.24225	-1.21868	-1.19546
	1BPI	p.N43G	-5.7	-5.60252	-5.24403	-5.08766	-4.73592	-4.52814	-4.42049	-4.17552	-3.93597	-3.74751	-3.64834	-3.55795	-3.41403	-3.35449	-3.35166	-3.34883	-3.28242	-3.1153	-3.01192	-2.96025	-2.85693	-2.75057	-2.64507	-2.59154	-2.55967	-2.50319	-2.43066	-2.33361	-2.18106	-2.07971	-2.03424	-1.98868	-1.97982	-1.96872	-1.96649	-1.94917	-1.89684	-1.81192	-1.74569	-1.72745	-1.69027	-1.63811	-1.58585	-1.51206	-1.47362	-1.46072	-1.44513
	1BPI	p.F45A	-6.9	-5.22346	-5.22469	-5.0266	-4.83711	-4.67881	-4.3214	-4.13176	-3.89975	-3.66989	-3.62108	-3.57235	-3.42388	-3.18096	-3.09044	-2.88581	-2.68116	-2.66187	-2.64256	-2.64507	-2.45861	-2.19305	-2.11697	-2.11521	-2.06273	-2.01435	-2.01789	-1.87403	-1.72013	-1.67123	-1.62973	-1.63047	-1.621	-1.57205	-1.45615	-1.38019	-1.38067	-1.38139	-1.38265	-1.29582	-1.20846	-1.17427	-1.14113	-1.13718	-1.08718	-1.03301	-0.982868
	1BPI	p.Y35G	-5	-5.67566	-5.28315	-5.10192	-4.92218	-4.91763	-4.91153	-4.90506	-4.76995	-4.47229	-4.06779	-3.65587	-3.33323	-3.18099	-3.17926	-3.00833	-2.83681	-2.78118	-2.72396	-2.69138	-2.66141	-2.61179	-2.53249	-2.50206	-2.47918	-2.45529	-2.36318	-2.27201	-2.27071	-2.24994	-2.18716	-2.09269	-2.04112	-1.93919	-1.83717	-1.78602	-1.63486	-1.53408	-1.42349	-1.31268	-1.27888	-1.23794	-1.21398	-1.16296	-1.1258	-1.1224	-1.10073
	1BPI	p.G37A	-4.9	-5.41867	-4.96657	-4.52132	-4.43532	-4.21642	-3.9241	-3.61388	-3.41281	-3.20701	-3.04907	-3.04722	-2.9452	-2.80133	-2.75741	-2.75427	-2.73311	-2.68236	-2.64119	-2.58093	-2.48331	-2.41898	-2.36317	-2.27378	-2.22155	-2.21874	-2.21713	-2.17027	-2.11767	-2.04314	-1.94054	-1.90545	-1.83247	-1.72624	-1.69185	-1.69102	-1.6415	-1.59149	-1.58976	-1.55889	-1.52849	-1.52752	-1.52628	-1.50283	-1.41598	-1.35129	-1.3115
	1BPI	p.N43G	-5.7	-5.25252	-5.24403	-5.22551	-4.86219	-4.50499	-4.49043	-4.16798	-3.67043	-3.48547	-3.47882	-3.41587	-3.35337	-3.23189	-3.06365	-3.01292	-2.96023	-2.85895	-2.75672	-2.65425	-2.57429	-2.51634	-2.4848	-2.38513	-2.24307	-2.19381	-2.18869	-2.13148	-2.02888	-1.87839	-1.72262	-1.67085	-1.65528	-1.5531	-1.44256	-1.41734	-1.41533	-1.41405	-1.386	-1.30473	-1.25029	-1.24887	-1.19725	-1.1464	-1.14575	-1.12	-1.0659
	1BPI	p.N44G	-4.7	-5.59827	-5.09133	-4.7329	-4.42657	-3.93169	-3.53344	-3.52723	-3.39616	-3.21124	-3.10239	-3.0421	-2.98156	-2.92732	-2.87166	-2.8058	-2.64876	-2.50334	-2.45659	-2.38143	-2.35303	-2.32621	-2.25367	-2.20775	-2.20661	-2.19858	-2.14054	-2.08898	-2.08566	-2.03733	-1.99106	-1.99026	-1.98885	-1.96511	-1.90514	-1.86678	-1.79996	-1.73368	-1.69723	-1.64539	-1.62854	-1.58622	-1.54439	-1.39879	-1.20743	-1.15736	-1.1505
	1BPI	p.R1A	-0.5	-4.24064	-3.74966	-3.56689	-3.4666	-3.3893	-3.3122	-3.20942	-3.10649	-3.10606	-3.03606	-2.88584	-2.73528	-2.63517	-2.60509	-2.5247	-2.44435	-2.42454	-2.36336	-2.26331	-2.17766	-2.12754	-2.06745	-1.96716	-1.89259	-1.88126	-1.74221	-1.60323	-1.57192	-1.5218	-1.49789	-1.49282	-1.44778	-1.35259	-1.30242	-1.24163	-1.18076	-1.14138	-1.10204	-1.10197	-1.09689	-1.04684	-1.00179	-0.991775	-0.981731	-0.981638	-0.956576
	1BPI	p.P2A	-1.3	-5.38437	-5.01753	-4.87797	-4.73842	-4.44201	-3.83989	-3.44921	-3.36419	-3.29471	-3.12514	-2.87345	-2.72252	-2.60002	-2.44903	-2.37468	-2.31496	-2.25922	-2.18937	-2.09753	-1.97968	-1.83783	-1.72375	-1.60806	-1.51522	-1.51155	-1.50037	-1.44949	-1.40968	-1.3759	-1.32528	-1.28861	-1.23812	-1.15721	-1.10689	-1.10672	-1.10624	-1.10576	-1.10523	-1.10448	-1.07308	-0.993939	-0.945985	-0.92457	-0.88203	-0.831604	-0.802304
	1BPI	p.D3A	0.2	-5.47435	-5.47599	-5.3743	-5.27308	-4.95778	-4.50605	-4.32476	-4.27934	-4.2289	-3.93078	-3.53095	-3.37901	-3.06911	-2.71464	-2.67074	-2.65108	-2.60851	-2.58592	-2.41623	-2.18509	-2.12412	-2.11148	-2.09879	-2.09467	-2.07318	-2.05647	-1.98657	-1.904	-1.89166	-1.89168	-1.7418	-1.5922	-1.54735	-1.50231	-1.50258	-1.49806	-1.49339	-1.49344	-1.374	-1.22521	-1.19044	-1.18496	-1.13967	-1.0847	-1.07513	-1.07528
	1BPI	p.F4A	-3	-4.65526	-4.25354	-4.02547	-4.03591	-3.85162	-3.66347	-3.61133	-3.31394	-3.06984	-2.89823	-2.6918	-2.61398	-2.47455	-2.38266	-2.34675	-2.30836	-2.25347	-2.17192	-2.14787	-2.07441	-1.85157	-1.65267	-1.60288	-1.60481	-1.60671	-1.60846	-1.53974	-1.44248	-1.3659	-1.31705	-1.26734	-1.21855	-1.20505	-1.15662	-1.12402	-1.12074	-1.11766	-1.11985	-1.10729	-1.09459	-1.0648	-1.03484	-1.02623	-1.01282	-1.00966	-0.983618
	1BPI	p.L6A	-0.6	-4.43752	-3.92491	-3.51716	-3.35481	-3.32154	-3.13774	-2.91331	-2.72012	-2.60153	-2.55728	-2.5013	-2.44292	-2.39552	-2.35301	-2.28516	-2.22866	-2.19767	-2.14838	-2.0604	-1.9715	-1.91072	-1.90119	-1.88268	-1.82637	-1.74635	-1.65392	-1.55984	-1.51049	-1.45584	-1.40659	-1.37873	-1.35077	-1.28068	-1.21071	-1.2114	-1.21187	-1.21197	-1.16252	-1.11346	-1.11397	-1.06428	-0.999353	-0.984485	-0.949673	-0.819979	-0.720505
	1BPI	p.E7A	-1.5	-5.09346	-4.77481	-4.57272	-4.42576	-4.16996	-4.03291	-3.84034	-3.64758	-3.44955	-3.03875	-2.67295	-2.55177	-2.55311	-2.53471	-2.51641	-2.43294	-2.24952	-2.15001	-2.11467	-2.06782	-2.05671	-2.05749	-2.00825	-1.9093	-1.8601	-1.86125	-1.86215	-1.86297	-1.74588	-1.59721	-1.55629	-1.50856	-1.47202	-1.42155	-1.36118	-1.35211	-1.3532	-1.31465	-1.17527	-1.07568	-1.07604	-1.07622	-1.07639	-1.07071	-1.06556	-1.05545
	1BPI	p.P8A	-0.3	-5.02137	-4.87926	-4.7379	-4.73608	-4.73527	-4.73421	-4.53311	-4.23803	-4.00923	-3.78817	-3.46307	-3.22316	-3.22066	-3.16945	-3.06823	-2.91794	-2.81843	-2.75034	-2.57728	-2.39772	-2.3088	-2.29413	-2.20314	-2.07081	-2.02976	-2.02879	-1.95362	-1.78552	-1.65001	-1.60799	-1.56113	-1.51077	-1.49672	-1.48621	-1.44604	-1.40566	-1.40529	-1.37128	-1.33727	-1.32036	-1.2836	-1.23334	-1.15273	-1.10241	-1.10198	-1.10166
	1BPI	p.P9A	-0.8	-5.74609	-5.74195	-5.74037	-5.37608	-4.87506	-4.73625	-4.43987	-4.14403	-4.14311	-4.00739	-3.87119	-3.86875	-3.78195	-3.45959	-3.17247	-3.12228	-3.12196	-3.06984	-2.91878	-2.81859	-2.75131	-2.68496	-2.68455	-2.68349	-2.59912	-2.41924	-2.32356	-2.24027	-2.13371	-1.99516	-1.8454	-1.77849	-1.71948	-1.60436	-1.50171	-1.37794	-1.23767	-1.20662	-1.20619	-1.2061	-1.20561	-1.15484	-1.10414	-1.10369	-1.07238	-1.02206
	1BPI	p.Y10A	-1.2	-5.97809	-5.34506	-4.55721	-4.29531	-3.93517	-3.62149	-3.40744	-3.14117	-3.02626	-2.89725	-2.7707	-2.74206	-2.71255	-2.65693	-2.54964	-2.40775	-2.26206	-2.17256	-2.14164	-2.13794	-2.10997	-1.98178	-1.87926	-1.87556	-1.87128	-1.79151	-1.71103	-1.70791	-1.68307	-1.55892	-1.45654	-1.40474	-1.35288	-1.35108	-1.34722	-1.34279	-1.2915	-1.23995	-1.22278	-1.20525	-1.16715	-1.07967	-1.02851	-1.02842	-1.02713	-0.981654
	1BPI	p.T11A	0	-5.31828	-4.91994	-4.78328	-4.64656	-4.64597	-4.47696	-4.3079	-4.30747	-3.98605	-3.66476	-3.58592	-3.42821	-3.22768	-2.99661	-2.88685	-2.84603	-2.73198	-2.63151	-2.60425	-2.55394	-2.47113	-2.43848	-2.34559	-2.2275	-2.17398	-2.14555	-2.12348	-2.09768	-2.09367	-2.09348	-1.99719	-1.85789	-1.79143	-1.73434	-1.70067	-1.65061	-1.55048	-1.50039	-1.48555	-1.42839	-1.35219	-1.31829	-1.30901	-1.29977	-1.2847	-1.23457
	1BPI	p.G12A	-1.8	-5.22242	-4.99546	-4.98156	-4.9241	-4.86978	-4.67699	-4.48249	-4.39669	-4.31213	-4.24023	-3.95615	-3.74158	-3.58868	-3.43477	-3.38348	-3.24814	-2.9938	-2.82386	-2.78041	-2.67968	-2.5082	-2.35652	-2.31638	-2.26336	-2.16582	-2.11765	-2.1096	-1.93274	-1.76115	-1.75914	-1.6759	-1.59292	-1.56173	-1.51011	-1.43807	-1.38743	-1.37325	-1.32065	-1.27779	-1.23032	-1.18646	-1.12432	-1.0612	-1.02294	-0.984697	-0.972688
	1BPI	p.P13A	-1.2	-5.04823	-4.34566	-3.94195	-3.53736	-3.53284	-3.52937	-3.52739	-3.44373	-3.29334	-3.2254	-3.22435	-3.17284	-3.12144	-3.06946	-3.01824	-2.91872	-2.76907	-2.66788	-2.61701	-2.54546	-2.4001	-2.3119	-2.22843	-2.09569	-2.03251	-1.97696	-1.91597	-1.89516	-1.81289	-1.71917	-1.69218	-1.69167	-1.64963	-1.60776	-1.56109	-1.51419	-1.51014	-1.49574	-1.44529	-1.35546	-1.30508	-1.30465	-1.28454	-1.23398	-1.20316	-1.15294
	1BPI	p.K15A	-0.4	-5.39063	-5.17974	-4.61741	-4.24656	-4.05003	-3.85269	-3.85026	-3.84495	-3.77153	-3.69931	-3.60834	-3.5173	-3.46623	-3.114	-2.7832	-2.73055	-2.65464	-2.50356	-2.40094	-2.39926	-2.3975	-2.34891	-2.28143	-2.23164	-2.14999	-2.09748	-2.04354	-1.98316	-1.97307	-1.97173	-1.87863	-1.77577	-1.76706	-1.72164	-1.67667	-1.63111	-1.58611	-1.52983	-1.42231	-1.36957	-1.36806	-1.35156	-1.33338	-1.2933	-1.20489	-1.15278
	1BPI	p.R17A	-0.3	-5.70974	-5.30869	-4.90779	-4.777	-4.64594	-4.37603	-4.1062	-3.96727	-3.82838	-3.82813	-3.74565	-3.48658	-3.25735	-3.20475	-3.15458	-3.03462	-2.91325	-2.86166	-2.76269	-2.63367	-2.55352	-2.47317	-2.44279	-2.44269	-2.44249	-2.38121	-2.30315	-2.21748	-2.14875	-2.12556	-2.10236	-2.06547	-1.97801	-1.91475	-1.8909	-1.84281	-1.78403	-1.7621	-1.73017	-1.64997	-1.60158	-1.60135	-1.60121	-1.56994	-1.51486	-1.46324
	1BPI	p.I18A	-1.5	-5.28122	-5.08232	-4.75493	-4.45922	-4.29058	-4.20392	-4.1191	-3.85778	-3.59425	-3.49893	-3.35683	-3.31116	-3.23151	-3.15089	-3.08147	-3.0124	-3.01299	-2.95858	-2.75887	-2.51417	-2.41561	-2.31646	-2.18907	-2.13988	-2.0459	-1.97388	-1.94752	-1.92154	-1.91802	-1.81858	-1.72363	-1.69972	-1.67558	-1.63833	-1.56332	-1.42575	-1.32575	-1.32614	-1.32665	-1.2773	-1.22781	-1.22816	-1.17851	-1.12276	-1.11761	-1.06266
	1BPI	p.I19A	-2.1	-4.74624	-4.45348	-4.20117	-3.85227	-3.36338	-3.13966	-3.01736	-2.79298	-2.60574	-2.49648	-2.35687	-2.24103	-2.2265	-2.21107	-2.21176	-2.18486	-2.13638	-2.11534	-2.11558	-2.04345	-1.94467	-1.91802	-1.91821	-1.91489	-1.91195	-1.87092	-1.83006	-1.77723	-1.72383	-1.69977	-1.67588	-1.6511	-1.62615	-1.61422	-1.56957	-1.53259	-1.50676	-1.48558	-1.45543	-1.37748	-1.27998	-1.18057	-1.13108	-1.09348	-1.05601	-1.03244
	1BPI	p.R20A	-1.8	-5.30943	-4.60861	-4.06965	-3.83053	-3.82986	-3.74724	-3.56467	-3.3351	-3.2055	-3.1553	-3.10512	-3.03525	-2.96549	-2.91394	-2.86234	-2.83342	-2.75451	-2.65441	-2.52405	-2.42395	-2.40415	-2.36277	-2.3213	-2.30427	-2.28725	-2.19528	-2.01603	-1.91598	-1.83342	-1.73156	-1.69961	-1.69948	-1.65099	-1.60262	-1.57132	-1.52123	-1.5024	-1.45222	-1.35199	-1.30189	-1.26479	-1.22769	-1.22765	-1.22759	-1.21456	-1.15156
	1BPI	p.F22A	-2	-4.77346	-4.3713	-4.01878	-3.83274	-3.59654	-3.54715	-3.55044	-3.40448	-3.25697	-3.25796	-2.95396	-2.64997	-2.63493	-2.6218	-2.60245	-2.58277	-2.53587	-2.48803	-2.43898	-2.39065	-2.32873	-2.232	-2.17441	-2.1516	-2.15408	-2.15615	-2.13786	-2.12099	-2.11957	-2.11657	-2.11734	-2.01855	-1.9202	-1.82203	-1.72436	-1.71883	-1.7145	-1.71814	-1.67674	-1.58526	-1.51766	-1.46923	-1.43979	-1.44046	-1.415	-1.38977
	1BPI	p.N24A	-2.2	-5.00819	-4.99828	-4.86211	-4.72874	-4.43245	-3.8364	-3.4462	-3.29741	-3.07351	-2.86424	-2.81428	-2.81167	-2.7599	-2.7082	-2.68522	-2.63285	-2.45197	-2.3012	-2.26454	-2.16682	-2.00457	-1.90321	-1.90232	-1.90092	-1.89503	-1.83864	-1.72708	-1.62658	-1.58581	-1.57153	-1.52017	-1.48112	-1.47378	-1.42303	-1.37733	-1.32709	-1.27674	-1.27619	-1.27517	-1.27407	-1.22333	-1.17209	-1.17073	-1.16983	-1.1691	-1.1684
	1BPI	p.K26A	0	-4.83642	-4.63996	-4.43907	-4.04874	-3.85619	-3.64552	-3.43644	-3.37718	-3.26829	-3.21291	-3.21074	-3.2085	-2.98216	-2.73111	-2.70477	-2.59371	-2.39247	-2.25434	-2.20313	-2.20143	-2.20023	-2.15023	-2.09982	-2.04941	-1.99708	-1.98508	-1.97524	-1.95446	-1.86048	-1.73514	-1.62641	-1.47262	-1.376	-1.37326	-1.32153	-1.27153	-1.23023	-1.17844	-1.15526	-1.10677	-1.07016	-1.06917	-1.04937	-1.02865	-0.986538	-0.89677
	1BPI	p.G28A	-1	-4.69517	-4.08167	-3.78919	-3.6347	-3.48256	-3.47608	-3.46683	-3.40966	-3.10386	-2.78807	-2.72389	-2.68287	-2.59068	-2.53641	-2.48804	-2.44028	-2.42256	-2.40472	-2.36514	-2.27615	-2.22434	-2.2219	-2.17069	-2.11966	-2.11741	-2.11569	-2.11502	-2.11238	-2.04236	-1.93977	-1.75448	-1.57378	-1.53767	-1.50973	-1.48733	-1.43619	-1.37147	-1.35662	-1.31365	-1.27025	-1.22415	-1.17458	-1.16915	-1.11807	-1.06085	-1.01715
	1BPI	p.L29A	0	-5.67727	-5.31639	-4.83576	-4.44936	-4.18114	-4.1814	-4.08521	-3.74399	-3.49995	-3.43368	-3.33229	-3.29862	-3.14943	-3.00057	-2.92655	-2.73236	-2.56682	-2.52153	-2.50984	-2.45108	-2.36139	-2.31887	-2.31935	-2.22601	-2.133	-2.08186	-1.98023	-1.91989	-1.8909	-1.69669	-1.51614	-1.4615	-1.36215	-1.31277	-1.26395	-1.2143	-1.16567	-1.11773	-1.11632	-1.11501	-1.11543	-1.11577	-1.11603	-1.06612	-1.01612	-1.01652
	1BPI	p.Q31A	-1	-4.47733	-4.27909	-3.96116	-3.64381	-3.56409	-3.39822	-3.31328	-3.24932	-3.03402	-2.88301	-2.83492	-2.78684	-2.73731	-2.66765	-2.61802	-2.43973	-2.24002	-2.18915	-2.18937	-2.15984	-2.11008	-2.08999	-2.09017	-2.0405	-1.9459	-1.89618	-1.87648	-1.82676	-1.79207	-1.79264	-1.76764	-1.71572	-1.68927	-1.64168	-1.54908	-1.50422	-1.50464	-1.50012	-1.49031	-1.4438	-1.4023	-1.36969	-1.31661	-1.24622	-1.1965	-1.18086
	1BPI	p.T32A	-0.1	-4.92198	-4.78424	-4.37944	-4.11023	-3.97569	-3.84124	-3.75259	-3.58586	-3.42819	-3.34877	-3.17137	-2.9405	-2.88646	-2.84541	-2.75446	-2.55374	-2.40301	-2.35336	-2.30376	-2.25349	-2.1531	-2.10284	-2.09886	-2.02959	-1.96411	-1.93288	-1.90174	-1.8353	-1.68519	-1.60146	-1.55134	-1.5012	-1.4511	-1.30102	-1.15099	-1.10086	-1.10066	-1.10053	-1.05039	-0.990254	-0.96246	-0.922286	-0.894811	-0.844771	-0.777937	-0.756043
	1BPI	p.V34A	-1.2	-5.84674	-5.38691	-4.77486	-4.63774	-4.64655	-4.36026	-3.96977	-3.73909	-3.61203	-3.52466	-3.3794	-3.3352	-3.28159	-3.12802	-2.95111	-2.80388	-2.74026	-2.6778	-2.58029	-2.46449	-2.31566	-2.21631	-2.16806	-2.05423	-1.95598	-1.92172	-1.88846	-1.89075	-1.82779	-1.76701	-1.77058	-1.72393	-1.66393	-1.61303	-1.5742	-1.57431	-1.57554	-1.52787	-1.48021	-1.47702	-1.42918	-1.37576	-1.27797	-1.19089	-1.15327	-1.10525
	1BPI	p.Y35A	-1.1	-5.6585	-5.16531	-4.84971	-4.44225	-4.18517	-4.16891	-3.90353	-3.64349	-3.63356	-3.5759	-3.44734	-3.36707	-3.23591	-3.10693	-3.10459	-2.97211	-2.83959	-2.83637	-2.78462	-2.65864	-2.54587	-2.48668	-2.41814	-2.36993	-2.23837	-2.08548	-1.95994	-1.85753	-1.81143	-1.73198	-1.69524	-1.66872	-1.59387	-1.52142	-1.46949	-1.43865	-1.43859	-1.3848	-1.32959	-1.27958	-1.21342	-1.1602	-1.12327	-1.07134	-1.0134	-0.946106
	1BPI	p.G36A	-2.1	-4.37767	-4.36417	-4.28862	-4.21562	-4.21112	-4.1377	-4.06073	-4.05502	-3.90108	-3.54796	-3.34756	-3.26058	-3.10675	-2.93884	-2.83698	-2.77409	-2.71164	-2.67029	-2.42807	-2.22532	-2.22299	-2.17637	-2.12578	-2.11976	-2.05031	-1.94859	-1.91502	-1.84347	-1.77182	-1.76981	-1.68731	-1.57495	-1.54255	-1.51885	-1.49582	-1.4939	-1.4889	-1.4811	-1.41597	-1.35407	-1.31456	-1.27208	-1.21897	-1.16956	-1.11235	-1.00938
	1BPI	p.G37A	-2.3	-5.20863	-4.67424	-4.35009	-4.34932	-4.27866	-4.13968	-4.06978	-4.06426	-3.71015	-3.20372	-2.88622	-2.7232	-2.71983	-2.71713	-2.71464	-2.68294	-2.64284	-2.63199	-2.53513	-2.42224	-2.40319	-2.36237	-2.32267	-2.27064	-2.2183	-2.21624	-2.21502	-2.16894	-2.11748	-2.1095	-2.00623	-1.90433	-1.90132	-1.89765	-1.82466	-1.72042	-1.63709	-1.55679	-1.50394	-1.4307	-1.37914	-1.36553	-1.31446	-1.2721	-1.2249	-1.12397
	1BPI	p.R39A	0	-5.70924	-5.70873	-5.00837	-4.20784	-3.96869	-3.82985	-3.64759	-3.46535	-3.38809	-3.25831	-3.15554	-3.10528	-2.8551	-2.55495	-2.47455	-2.42443	-2.36326	-2.3218	-2.32157	-2.26272	-2.20398	-2.17698	-2.14999	-2.14986	-2.12658	-2.10332	-2.06641	-1.979	-1.92835	-1.91553	-1.90281	-1.85477	-1.80665	-1.78471	-1.73095	-1.6507	-1.55229	-1.5022	-1.46935	-1.41925	-1.38041	-1.33032	-1.30179	-1.2647	-1.21461	-1.20158
	1BPI	p.K41A	-0.4	-5.18465	-4.79927	-4.61526	-4.59981	-4.40679	-4.21829	-4.02865	-3.83777	-3.83216	-3.62112	-3.35889	-3.25114	-3.10411	-3.00861	-2.90851	-2.78023	-2.74848	-2.72115	-2.64606	-2.53436	-2.47064	-2.47064	-2.33295	-2.19526	-2.14226	-2.0377	-1.98484	-1.98232	-1.98025	-1.97146	-1.96174	-1.93741	-1.91412	-1.91189	-1.83378	-1.71086	-1.66594	-1.61866	-1.57138	-1.56537	-1.55387	-1.54807	-1.50125	-1.45285	-1.40006	-1.29713
	1BPI	p.R42A	-0.5	-5.00974	-4.30916	-4.20861	-4.10812	-3.96892	-3.74773	-3.56534	-3.33579	-3.15615	-2.98476	-2.86341	-2.86307	-2.834	-2.80516	-2.7551	-2.70502	-2.70492	-2.65481	-2.60469	-2.44641	-2.28816	-2.24628	-2.20435	-2.17731	-2.15027	-2.127	-2.10373	-2.06683	-1.97945	-1.92882	-1.91604	-1.90328	-1.90311	-1.89178	-1.88057	-1.84366	-1.78485	-1.6515	-1.54003	-1.52114	-1.49725	-1.49217	-1.49214	-1.4642	-1.33198	-1.22764
	1BPI	p.N44A	-3.3	-5.75904	-5.37288	-4.86023	-4.43619	-3.69159	-3.08245	-2.87423	-2.82421	-2.77295	-2.6992	-2.67616	-2.64569	-2.61559	-2.51352	-2.41171	-2.38763	-2.36308	-2.29981	-2.23592	-2.21904	-2.20256	-2.15609	-2.10989	-2.10347	-2.0468	-1.94982	-1.88309	-1.86199	-1.82649	-1.74512	-1.64474	-1.57568	-1.51842	-1.43913	-1.40112	-1.39159	-1.38214	-1.35879	-1.33526	-1.30747	-1.28011	-1.2298	-1.17894	-1.17684	-1.17427	-1.13166
	1BPI	p.K46A	0.1	-5.39063	-5.17671	-4.67719	-4.12437	-3.79883	-3.71921	-3.57524	-3.37718	-3.31652	-3.25946	-3.11133	-2.95773	-2.828	-2.75409	-2.72943	-2.70533	-2.65353	-2.60394	-2.60282	-2.5517	-2.50059	-2.50059	-2.48772	-2.47475	-2.47399	-2.43183	-2.29121	-2.19166	-2.14034	-2.04007	-1.98043	-1.96874	-1.94763	-1.85603	-1.68847	-1.58982	-1.57773	-1.566	-1.51916	-1.47253	-1.4038	-1.33606	-1.30095	-1.22341	-1.18049	-1.16961
	1BPI	p.S47A	-1.6	-5.56535	-5.19178	-4.83815	-4.37741	-4.26799	-3.96341	-3.65253	-3.53969	-3.2633	-3.03235	-2.96897	-2.92793	-2.8894	-2.83685	-2.73422	-2.63101	-2.52365	-2.39536	-2.31958	-2.24651	-2.17057	-2.11332	-2.06028	-2.05713	-2.00811	-1.95973	-1.95682	-1.94886	-1.85438	-1.76494	-1.74864	-1.73373	-1.68481	-1.63589	-1.61557	-1.56321	-1.53077	-1.52963	-1.52733	-1.47485	-1.4042	-1.38412	-1.3018	-1.16861	-1.07355	-1.02116
	1BPI	p.E49A	-0.2	-5.20863	-4.96196	-4.64706	-4.38853	-4.13107	-4.06544	-4.03607	-4.00653	-3.84454	-3.65046	-3.62231	-3.62719	-3.32401	-2.91104	-2.75083	-2.69929	-2.65959	-2.58809	-2.5372	-2.43461	-2.35211	-2.30232	-2.20318	-2.15533	-2.15642	-2.15812	-2.12146	-2.07205	-2.06052	-2.06115	-1.96242	-1.86339	-1.86471	-1.71571	-1.56654	-1.56787	-1.5692	-1.57047	-1.57127	-1.57168	-1.56151	-1.51376	-1.47641	-1.41481	-1.35345	-1.31453
	1BPI	p.D50A	-0.4	-5.26635	-5.26857	-5.11701	-4.80191	-4.64048	-4.64248	-4.64359	-4.50794	-4.3265	-4.28132	-4.26819	-4.13083	-3.84665	-3.53325	-3.38036	-3.24227	-3.01381	-2.84232	-2.76102	-2.76138	-2.76195	-2.6744	-2.50816	-2.33869	-2.24799	-2.18693	-2.0906	-1.98561	-1.91566	-1.78077	-1.64623	-1.64688	-1.61979	-1.59261	-1.59282	-1.59316	-1.59038	-1.5876	-1.54099	-1.4943	-1.4946	-1.42808	-1.32808	-1.29488	-1.24034	-1.1404
	1BPI	p.R53A	-0.1	-5.30887	-4.50826	-4.10774	-4.10738	-4.1067	-3.96762	-3.74655	-3.56428	-3.33492	-3.0857	-2.91422	-2.83365	-2.80475	-2.75465	-2.65457	-2.60448	-2.52407	-2.44359	-2.42373	-2.40395	-2.40386	-2.36244	-2.32099	-2.32092	-2.26217	-2.20336	-2.11641	-2.0295	-1.97885	-1.92815	-1.91535	-1.89139	-1.84319	-1.8062	-1.78428	-1.7305	-1.65024	-1.60187	-1.60182	-1.57052	-1.53919	-1.52037	-1.5016	-1.50154	-1.46868	-1.43584
	1BPI	p.T54A	-0.1	-5.18238	-4.4802	-4.31094	-4.21037	-4.11043	-3.97607	-3.84145	-3.67457	-3.50815	-3.35796	-3.15752	-3.10719	-3.05113	-2.94108	-2.88646	-2.88578	-2.88557	-2.8449	-2.7313	-2.58104	-2.47125	-2.42042	-2.40207	-2.32749	-2.25271	-2.22744	-2.17405	-2.12376	-2.09798	-1.99791	-1.90162	-1.85848	-1.7919	-1.76839	-1.76837	-1.73473	-1.70091	-1.65074	-1.58662	-1.53641	-1.50028	-1.50018	-1.48528	-1.43506	-1.39956	-1.39936
	1BPI	p.G56A	-0.2	-4.97617	-4.717	-4.43277	-4.34912	-3.91448	-3.47608	-3.41518	-3.3544	-3.3475	-3.25987	-3.10401	-3.03304	-2.93199	-2.78855	-2.72516	-2.67473	-2.58505	-2.37386	-2.22191	-2.16913	-2.04891	-1.98033	-1.9436	-1.90687	-1.8041	-1.65126	-1.60061	-1.57103	-1.54064	-1.51518	-1.38848	-1.28549	-1.18868	-1.09165	-1.08701	-1.0835	-1.08227	-1.07355	-1.06565	-1.00813	-0.950269	-0.927041	-0.904016	-0.901995	-0.884594	-0.843881
	1BPI	p.G57A	-0.2	-5.01942	-4.99917	-4.94252	-4.88803	-4.87961	-4.68142	-4.40087	-4.31216	-3.87585	-3.39162	-3.04884	-2.75371	-2.75093	-2.7289	-2.66719	-2.62653	-2.57585	-2.47752	-2.41357	-2.3086	-2.17305	-2.12511	-2.11836	-2.04408	-1.94171	-1.83814	-1.7666	-1.73226	-1.69711	-1.69288	-1.64215	-1.59043	-1.47423	-1.3224	-1.23304	-1.13494	-1.08419	-1.07956	-1.07161	-1.06415	-1.06318	-1.02644	-0.989259	-0.976891	-0.96475	-0.951788
	1BVC	p.W7F	-0.9	-4.84116	-4.16261	-3.5528	-3.21363	-2.90925	-2.86402	-2.75192	-2.53509	-2.32064	-2.20972	-2.21576	-2.20774	-2.19665	-2.1534	-2.08706	-2.03953	-2.01441	-2.0153	-1.96692	-1.86906	-1.82435	-1.80314	-1.77796	-1.77943	-1.75914	-1.69138	-1.64756	-1.61966	-1.58968	-1.5291	-1.46941	-1.47161	-1.47291	-1.44459	-1.39572	-1.37671	-1.32825	-1.27531	-1.22754	-1.18436	-1.1706	-1.12156	-1.08222	-1.04378	-1.01016	-0.924988
	1BVC	p.W14F	-1.1	-5.34181	-4.86329	-4.58048	-4.44649	-4.31433	-4.18045	-4.08305	-3.98558	-3.85839	-3.62687	-3.52673	-3.4705	-3.41534	-3.26974	-3.12346	-3.12603	-3.1278	-3.12902	-2.9607	-2.74726	-2.70632	-2.71077	-2.67983	-2.65052	-2.60775	-2.56469	-2.53945	-2.488	-2.41478	-2.36745	-2.22214	-2.07591	-2.02789	-1.98001	-1.93142	-1.78304	-1.68469	-1.65415	-1.60666	-1.57887	-1.56719	-1.56848	-1.53238	-1.49648	-1.39292	-1.28865
	1BVC	p.A130K	-2.1	-5.52114	-5.4803	-5.43813	-5.43318	-5.325	-5.21613	-5.10913	-4.89304	-4.61977	-4.42792	-4.39727	-4.38899	-4.34385	-4.03184	-3.45801	-3.00463	-2.78811	-2.71328	-2.68497	-2.65664	-2.6443	-2.64168	-2.60148	-2.46332	-2.32074	-2.23342	-2.15579	-2.11875	-2.11526	-2.11236	-2.10924	-2.10626	-2.10346	-2.07308	-2.04245	-2.04134	-2.00973	-1.90765	-1.71606	-1.59466	-1.59252	-1.58907	-1.55699	-1.50993	-1.49123	-1.47132
	1BVC	p.A130L	-0.9	-4.99431	-4.68081	-4.41945	-4.22029	-4.14767	-4.13568	-4.13568	-4.13042	-4.12516	-4.11846	-4.11191	-4.00713	-3.79721	-3.69781	-3.708	-3.11502	-2.52441	-2.53511	-2.53121	-2.52414	-2.5248	-2.5083	-2.46858	-2.37596	-2.21847	-2.08497	-2.04187	-2.03402	-2.01852	-2.01026	-2.00568	-2.00638	-2.00952	-1.96899	-1.89281	-1.86053	-1.86384	-1.86464	-1.83964	-1.81464	-1.81464	-1.81709	-1.81955	-1.82275	-1.82446	-1.67622
	1BVC	p.V68T	-0.6	-4.07278	-4.09147	-4.00647	-3.78647	-3.55885	-3.46402	-3.41123	-3.28246	-3.13687	-2.88954	-2.71644	-2.67465	-2.613	-2.54669	-2.50042	-2.50419	-2.47273	-2.44061	-2.42955	-2.41701	-2.3793	-2.33988	-2.30155	-2.18392	-2.10247	-2.07977	-2.00708	-1.91003	-1.79601	-1.7317	-1.70246	-1.67393	-1.62907	-1.56585	-1.55191	-1.51886	-1.40634	-1.3098	-1.29255	-1.2861	-1.23843	-1.19987	-1.20419	-1.2078	-1.21046	-1.21295
	1BVC	p.W7F	0.1	-5.68534	-5.36147	-4.88314	-4.59929	-4.4624	-4.32164	-3.94206	-3.71058	-3.71453	-3.61584	-3.45413	-3.32209	-3.17419	-3.09893	-3.05376	-3.00876	-2.892	-2.7744	-2.69698	-2.57265	-2.50259	-2.47956	-2.35405	-2.13158	-2.03791	-2.04233	-1.9452	-1.81727	-1.79131	-1.69299	-1.52636	-1.43189	-1.40528	-1.35875	-1.2904	-1.26573	-1.16661	-1.07342	-1.07538	-1.03825	-1.0004	-0.945231	-0.890057	-0.863453	-0.837428	-0.838799
	1BVC	p.W7F	-1.1	-5.68965	-5.36993	-4.89337	-4.75202	-4.36202	-3.97671	-3.84955	-3.71746	-3.55429	-3.39154	-3.39687	-3.20124	-3.00264	-2.95439	-2.8405	-2.6955	-2.56948	-2.50045	-2.47907	-2.48113	-2.46036	-2.35004	-2.24795	-2.19004	-2.1212	-2.1001	-2.08081	-2.06003	-2.01236	-1.91484	-1.8682	-1.84057	-1.64203	-1.42415	-1.32638	-1.22828	-1.18048	-1.13205	-1.08364	-1.08107	-1.03222	-0.973301	-0.929431	-0.900451	-0.871862	-0.843125
	1BVC	p.W14F	-0.6	-4.54416	-3.99911	-3.9223	-3.81299	-3.52411	-3.36702	-3.29712	-3.09783	-2.92276	-2.87519	-2.81122	-2.70071	-2.6566	-2.66127	-2.63444	-2.60578	-2.45779	-2.26868	-2.23171	-2.12627	-2.02114	-2.02623	-1.97843	-1.87954	-1.83104	-1.83699	-1.74307	-1.64482	-1.58455	-1.52426	-1.4903	-1.37701	-1.30083	-1.30666	-1.29105	-1.26758	-1.26428	-1.26588	-1.26737	-1.2252	-1.18271	-1.18483	-1.17294	-1.16054	-1.16143	-1.12192
	1BVC	p.W14F	-0.5	-5.6725	-5.18281	-4.55647	-4.27147	-4.04542	-3.83946	-3.61112	-3.51358	-3.52134	-3.31517	-3.0554	-3.00983	-2.96384	-2.84874	-2.78446	-2.78703	-2.78847	-2.66186	-2.53655	-2.53926	-2.5166	-2.3789	-2.20482	-2.14592	-2.09658	-2.04962	-2.05453	-2.00948	-1.91346	-1.86657	-1.84123	-1.79391	-1.6943	-1.59751	-1.56892	-1.55727	-1.52142	-1.33585	-1.13758	-1.08981	-1.08603	-1.08197	-1.03801	-0.994455	-0.980504	-0.935216
	1BVC	p.A130K	-1.2	-5.527	-5.51699	-5.1611	-4.64415	-4.45436	-4.42354	-4.41673	-4.40359	-4.3909	-4.26505	-4.13727	-4.04499	-3.94985	-3.4034	-2.78373	-2.70318	-2.69867	-2.67982	-2.64683	-2.59578	-2.4996	-2.43754	-2.43415	-2.30524	-2.14903	-2.11823	-2.11229	-2.10564	-2.072	-2.03889	-1.97813	-1.9172	-1.83038	-1.69948	-1.62237	-1.58937	-1.58702	-1.58508	-1.56896	-1.55206	-1.53416	-1.51594	-1.49928	-1.46697	-1.43096	-1.39372
	1BVC	p.A130K	-0.9	-5.247	-5.23727	-5.2328	-5.23194	-5.01629	-4.74624	-4.55353	-4.40864	-4.40171	-4.2763	-3.96973	-3.634	-3.4751	-3.31911	-3.16243	-3.00547	-2.8523	-2.79333	-2.7358	-2.72489	-2.71084	-2.69989	-2.69117	-2.68682	-2.67535	-2.64389	-2.55822	-2.46535	-2.39554	-2.31066	-2.26376	-2.26117	-2.2155	-2.17108	-2.13899	-2.10641	-2.10377	-2.10031	-2.09639	-2.06334	-1.97106	-1.8671	-1.77908	-1.65654	-1.57975	-1.54832
	1BVC	p.A130L	-1	-4.98556	-4.7953	-4.79997	-4.60342	-4.26049	-4.11919	-4.11393	-4.1095	-4.00639	-3.90176	-3.68899	-3.00914	-2.53346	-2.50151	-2.37831	-2.19276	-2.10758	-2.11207	-2.06696	-2.02123	-2.02477	-2.01451	-2.00282	-2.00212	-2.00279	-1.99454	-1.98815	-1.92077	-1.85152	-1.82844	-1.80536	-1.80765	-1.78239	-1.70245	-1.65028	-1.59949	-1.53401	-1.51955	-1.51955	-1.51987	-1.52019	-1.52107	-1.52251	-1.51199	-1.44342	-1.36642
	1BVC	p.A130L	0.1	-5.17806	-5.10956	-5.04217	-5.05119	-4.93764	-4.69551	-4.49368	-4.41602	-4.26968	-4.12266	-4.1238	-3.79278	-3.28661	-2.81157	-2.51378	-2.51847	-2.51225	-2.51067	-2.51547	-2.51713	-2.52108	-2.51073	-2.50075	-2.47254	-2.40924	-2.3748	-2.37578	-2.29972	-2.17904	-2.13994	-2.09926	-2.04183	-2.0299	-2.03001	-2.02535	-2.01858	-2.01711	-2.01764	-1.91614	-1.81464	-1.81464	-1.81464	-1.81464	-1.66944	-1.52275	-1.5236
	1BVC	p.V68T	-0.4	-4.89025	-4.91818	-4.80636	-4.6893	-4.41384	-4.13889	-3.91385	-3.68567	-3.52818	-3.30131	-3.11576	-2.99607	-2.99784	-2.8247	-2.51723	-2.38924	-2.31408	-2.23709	-2.2425	-2.22368	-2.16666	-2.12935	-2.10629	-2.06475	-1.99741	-1.85942	-1.7685	-1.77251	-1.75509	-1.73631	-1.74039	-1.74438	-1.71753	-1.68973	-1.69206	-1.64313	-1.59484	-1.58334	-1.50381	-1.32035	-1.18908	-1.17709	-1.14431	-1.10958	-1.10635	-1.10463
	1BVC	p.V68T	-0.2	-5.6184	-4.98541	-4.20109	-4.07077	-3.9841	-3.88879	-3.90439	-3.91996	-3.68409	-3.39867	-3.27848	-3.21138	-3.14485	-2.96453	-2.74077	-2.6017	-2.49879	-2.23066	-2.04607	-2.02284	-1.94873	-1.85024	-1.80269	-1.80933	-1.8152	-1.75209	-1.68576	-1.65876	-1.58289	-1.5239	-1.47878	-1.44635	-1.45158	-1.42383	-1.39448	-1.37805	-1.31304	-1.26177	-1.21642	-1.16044	-1.11345	-1.03404	-0.98723	-0.975423	-0.937111	-0.90424
	1BVC	p.D44A	-0.15	-5.4738	-5.47751	-5.4818	-5.48378	-5.06432	-4.50837	-4.32662	-4.28098	-4.26805	-4.25484	-3.81683	-3.2407	-3.10322	-3.104	-3.01349	-2.92298	-2.92372	-2.84309	-2.76189	-2.71751	-2.67336	-2.67391	-2.67423	-2.65448	-2.61185	-2.51049	-2.34158	-2.18977	-2.115	-2.09702	-2.07505	-1.9875	-1.9174	-1.90511	-1.89299	-1.89326	-1.89333	-1.89353	-1.77125	-1.62137	-1.59415	-1.54458	-1.49481	-1.44232	-1.34242	-1.2462
	1BVC	p.K56A	-0.25	-5.20962	-4.38316	-3.67478	-3.57815	-3.52276	-3.35987	-3.15679	-3.05394	-2.94205	-2.80192	-2.74491	-2.61959	-2.51842	-2.5047	-2.4921	-2.45267	-2.40989	-2.36026	-2.31065	-2.29073	-2.27081	-2.26858	-2.23496	-2.20302	-2.15201	-2.04943	-1.98847	-1.97964	-1.83681	-1.63955	-1.53615	-1.48516	-1.48024	-1.47582	-1.47566	-1.4098	-1.26	-1.17477	-1.17354	-1.17131	-1.15967	-1.11497	-1.07855	-1.07051	-1.06253	-1.04673
	1BVC	p.D60A	-0.1	-5.21705	-4.96139	-4.8002	-4.45708	-4.22478	-4.0882	-3.84168	-3.38959	-3.09941	-2.92855	-2.71238	-2.62482	-2.58203	-2.58331	-2.54038	-2.49708	-2.46309	-2.33799	-2.18546	-2.11088	-2.09376	-2.07247	-1.98489	-1.90213	-1.76749	-1.61798	-1.58799	-1.58532	-1.58589	-1.58633	-1.54433	-1.49777	-1.49335	-1.42688	-1.32718	-1.27448	-1.22549	-1.19052	-1.18507	-1.15327	-1.12154	-1.10832	-1.08518	-1.03548	-0.985899	-0.973421
	1BVC	p.E18A	-0.7	-5.09468	-4.85019	-4.72123	-4.65454	-4.58772	-4.44029	-4.15213	-3.81735	-3.45196	-3.28257	-3.04166	-2.74948	-2.62514	-2.53391	-2.38098	-2.19733	-2.14899	-2.11211	-2.07473	-2.0755	-2.06512	-2.05434	-2.05483	-2.00593	-1.90678	-1.85788	-1.85873	-1.85922	-1.86076	-1.71205	-1.56315	-1.56381	-1.56434	-1.56556	-1.56697	-1.51779	-1.4189	-1.37027	-1.27087	-1.17148	-1.15287	-1.13401	-1.08598	-1.03795	-0.979651	-0.899667
	1BVC	p.E4A	-0.7	-5.20846	-5.09485	-4.62763	-4.27563	-4.23746	-4.20031	-4.13574	-4.03812	-4.00894	-3.84741	-3.65582	-3.12039	-2.58204	-2.53243	-2.48029	-2.44796	-2.39939	-2.35047	-2.30161	-2.20334	-2.10517	-2.05651	-2.05771	-2.05945	-1.96093	-1.74302	-1.62488	-1.59434	-1.5638	-1.56443	-1.518	-1.41874	-1.35763	-1.23931	-1.09993	-1.05151	-1.002	-0.971091	-0.972008	-0.962706	-0.953601	-0.949305	-0.945013	-0.933366	-0.898981	-0.827989
	1BVC	p.K77A	-0.05	-5.19463	-4.80351	-4.61769	-4.24085	-3.79761	-3.63041	-3.53477	-3.52834	-3.41879	-3.16284	-3.01527	-2.88493	-2.7311	-2.70645	-2.65855	-2.56009	-2.50563	-2.45244	-2.39982	-2.3987	-2.3975	-2.34662	-2.29524	-2.29455	-2.27521	-2.22303	-2.18794	-2.13578	-2.08444	-2.03375	-1.95444	-1.92245	-1.84283	-1.76248	-1.71684	-1.67253	-1.67253	-1.6258	-1.57907	-1.57806	-1.52186	-1.4163	-1.36371	-1.36035	-1.35868	-1.2657
	1BVC	p.D44A	-0.2	-5.47435	-5.05519	-4.4548	-4.2756	-4.27726	-4.26458	-4.21392	-4.09065	-3.84427	-3.68406	-3.39299	-3.10192	-2.93033	-2.71472	-2.65107	-2.60807	-2.58526	-2.58586	-2.41595	-2.18448	-2.12321	-2.11048	-2.07578	-1.98418	-1.90207	-1.88987	-1.89034	-1.76842	-1.64628	-1.64658	-1.61917	-1.59188	-1.59208	-1.54705	-1.49738	-1.49284	-1.44035	-1.3737	-1.23988	-1.12015	-1.12038	-1.10456	-1.08856	-1.08173	-1.07496	-1.05731
	1BVC	p.K56A	-0.2	-5.19038	-4.67381	-4.36458	-4.35455	-3.94744	-3.43272	-3.32579	-3.32268	-3.26829	-3.21291	-3.11524	-3.0175	-2.9589	-2.82856	-2.7311	-2.70645	-2.70254	-2.6524	-2.55282	-2.40152	-2.25	-2.14877	-2.0967	-2.04514	-1.99354	-1.98928	-1.98545	-1.98422	-1.87656	-1.72632	-1.63141	-1.57323	-1.52223	-1.4755	-1.47477	-1.42365	-1.37253	-1.35531	-1.30357	-1.26806	-1.26706	-1.2665	-1.22185	-1.17608	-1.1744	-1.16353
	1BVC	p.D60A	-0.15	-5.37147	-5.26915	-5.11758	-4.80248	-4.50378	-4.36893	-4.27355	-3.77733	-3.23925	-3.01063	-2.92066	-2.70812	-2.46052	-2.42658	-2.4272	-2.33626	-2.18383	-2.12259	-2.12271	-2.1097	-2.09241	-2.07122	-1.98389	-1.90126	-1.8893	-1.76727	-1.61784	-1.59113	-1.58839	-1.5855	-1.5389	-1.49252	-1.44034	-1.38788	-1.37409	-1.32686	-1.24463	-1.19021	-1.15293	-1.10508	-1.08215	-1.07531	-1.0754	-1.03537	-0.985364	-0.975479
	1BVC	p.E18A	-0.5	-5.09618	-4.85525	-4.46665	-4.20795	-3.74196	-3.03231	-2.79075	-2.74076	-2.6919	-2.65372	-2.58321	-2.53418	-2.48123	-2.39889	-2.35089	-2.35185	-2.35254	-2.3529	-2.30247	-2.16499	-2.07873	-2.06783	-2.05666	-2.05786	-2.00881	-1.90993	-1.861	-1.83157	-1.71281	-1.59347	-1.55355	-1.50407	-1.3656	-1.21721	-1.11834	-1.06927	-1.05161	-1.00252	-0.971613	-0.962094	-0.94741	-0.930908	-0.896857	-0.87521	-0.863156	-0.851509
	1BVC	p.E4A	-0.55	-4.9795	-4.84869	-4.45433	-4.12743	-4.06286	-3.83773	-3.61452	-3.62063	-3.45323	-3.14956	-2.81626	-2.61677	-2.43154	-2.19682	-2.14859	-2.09894	-2.04939	-2.04975	-2.04988	-2.00027	-1.90178	-1.85349	-1.85459	-1.85557	-1.85642	-1.70788	-1.55873	-1.5591	-1.51147	-1.46383	-1.40284	-1.30155	-1.22335	-1.18525	-1.12566	-1.06571	-1.06656	-1.0498	-1.03269	-1.03331	-0.992784	-0.947387	-0.930258	-0.917954	-0.918345	-0.897053
	1BVC	p.K77A	-0.02	-5.20413	-4.69555	-4.38761	-4.12895	-3.67237	-3.46049	-3.45456	-3.45023	-3.38969	-3.12521	-2.9201	-2.84232	-2.76351	-2.7372	-2.51467	-2.29743	-2.27529	-2.24336	-2.20937	-2.20562	-2.20226	-2.1505	-2.04991	-1.99941	-1.99708	-1.89459	-1.78614	-1.73405	-1.64432	-1.5914	-1.53264	-1.47871	-1.47694	-1.42602	-1.36011	-1.34406	-1.31	-1.27477	-1.27354	-1.23123	-1.18023	-1.17153	-1.15878	-1.11011	-1.07419	-1.07083
	1BVC	p.Q8A	1.07	-4.91605	-4.79809	-4.48042	-4.28146	-4.05144	-3.73422	-3.56604	-3.39945	-3.3141	-3.24995	-3.08276	-2.88329	-2.71718	-2.64765	-2.61802	-2.48838	-2.33978	-2.26775	-2.21666	-2.04409	-1.89929	-1.89953	-1.8997	-1.87993	-1.86024	-1.80006	-1.73993	-1.74024	-1.66591	-1.59167	-1.59189	-1.54695	-1.49719	-1.48761	-1.48291	-1.44132	-1.39672	-1.39391	-1.34409	-1.2942	-1.24443	-1.19474	-1.19498	-1.19514	-1.17947	-1.1638
	1BVC	p.Q8A	0.89	-5.29561	-4.79665	-4.67805	-4.6787	-4.4802	-4.28134	-4.18374	-3.95419	-3.82304	-3.73623	-3.56766	-3.40112	-3.05146	-2.7174	-2.56776	-2.46492	-2.41538	-2.34005	-2.21046	-2.12969	-2.10954	-2.08943	-2.03966	-1.94499	-1.8953	-1.84039	-1.79071	-1.76573	-1.66602	-1.54173	-1.4453	-1.36609	-1.31326	-1.29331	-1.24361	-1.19381	-1.1941	-1.14427	-1.09442	-1.0946	-1.09481	-1.09501	-1.08834	-1.08169	-1.03898	-0.946314
	1BVC	p.Q8G	-0.63	-5.32061	-4.93074	-4.81843	-4.70674	-4.40674	-4.10662	-3.88139	-3.55262	-3.21081	-2.93032	-2.88787	-2.84598	-2.80407	-2.75386	-2.67974	-2.65566	-2.62905	-2.55265	-2.50245	-2.50235	-2.38352	-2.23327	-2.05183	-1.88679	-1.83666	-1.80152	-1.80137	-1.76846	-1.73563	-1.66805	-1.60059	-1.60059	-1.60052	-1.55547	-1.5054	-1.50035	-1.50032	-1.49527	-1.44525	-1.40017	-1.28505	-1.13497	-1.09485	-1.05104	-1.00589	-0.989451
	1BVC	p.Q8G	-0.5	-4.61949	-4.20762	-3.96664	-3.46639	-2.99823	-2.84804	-2.75579	-2.70522	-2.70485	-2.68102	-2.63093	-2.51455	-2.42436	-2.42412	-2.42368	-2.36623	-2.28716	-2.23402	-2.17327	-2.12322	-2.05242	-2.00221	-1.95703	-1.9119	-1.9067	-1.90152	-1.88644	-1.87119	-1.83604	-1.8009	-1.80079	-1.80071	-1.76794	-1.71297	-1.6455	-1.55532	-1.50029	-1.49029	-1.44527	-1.40019	-1.35014	-1.30014	-1.30012	-1.25242	-1.18733	-1.16987
	1BVC	p.E109A	0.36	-5.09926	-4.98532	-4.98705	-4.85844	-4.72824	-4.73022	-4.73412	-4.6657	-4.59677	-4.40783	-4.21947	-4.22392	-4.15888	-4.09264	-4.09383	-4.06236	-3.86641	-3.25477	-2.71435	-2.62201	-2.62268	-2.59082	-2.55953	-2.56086	-2.54209	-2.49017	-2.40788	-2.3591	-2.35971	-2.35995	-2.31018	-2.21077	-2.16381	-2.12805	-2.07926	-2.06877	-2.0195	-1.97062	-1.92161	-1.87207	-1.87236	-1.87258	-1.84295	-1.69334	-1.47373	-1.36575
	1BVC	p.E109A	0.17	-5.21118	-5.09889	-4.85414	-4.65386	-4.58406	-4.39452	-4.20632	-4.20874	-4.14412	-4.04833	-4.01967	-3.82664	-3.32674	-3.02312	-3.02413	-2.86199	-2.70049	-2.66126	-2.58844	-2.5371	-2.48468	-2.45165	-2.40287	-2.3033	-2.2536	-2.25531	-2.1572	-2.00824	-1.90886	-1.85947	-1.71015	-1.56052	-1.56118	-1.56181	-1.5151	-1.417	-1.36615	-1.35711	-1.34832	-1.34951	-1.31057	-1.23236	-1.18271	-1.12191	-1.0727	-1.06843
	1BVC	p.K140A	0.6	-4.90923	-4.33946	-4.26133	-4.06385	-3.80888	-3.64579	-3.50179	-3.44488	-3.38091	-3.26828	-3.11851	-3.01858	-3.01697	-2.88833	-2.58673	-2.41323	-2.36139	-2.29073	-2.23778	-2.2053	-2.10322	-2.00226	-1.99342	-1.98458	-1.98358	-1.96127	-1.86895	-1.74698	-1.6934	-1.64699	-1.59491	-1.53471	-1.48105	-1.47815	-1.42697	-1.37606	-1.37538	-1.35693	-1.30508	-1.21739	-1.16104	-1.15838	-1.15695	-1.14501	-1.13449	-1.09857
	1BVC	p.K140A	0.35	-4.71592	-4.33202	-4.25667	-4.06385	-3.80888	-3.3971	-3.00067	-2.85897	-2.74709	-2.66793	-2.56507	-2.51172	-2.50953	-2.45673	-2.35632	-2.3076	-2.25324	-2.10024	-1.99816	-1.98886	-1.95903	-1.86812	-1.79708	-1.79634	-1.7428	-1.68719	-1.68439	-1.63866	-1.58776	-1.58129	-1.57844	-1.52477	-1.47326	-1.42108	-1.36929	-1.31818	-1.26762	-1.22397	-1.17113	-1.15048	-1.08617	-0.995259	-0.956642	-0.951316	-0.899228	-0.817229
	1BVC	p.I28L	-0.6	-5.46412	-5.0273	-4.4811	-4.19377	-3.88098	-3.63271	-3.53118	-3.42679	-3.32513	-3.30689	-3.24582	-3.12501	-3.057	-3.05019	-2.94915	-2.84637	-2.79429	-2.68793	-2.53865	-2.4451	-2.43181	-2.41668	-2.41299	-2.40249	-2.24199	-2.08968	-2.07539	-2.03216	-1.92668	-1.85243	-1.84764	-1.83882	-1.79118	-1.74754	-1.74604	-1.74459	-1.73975	-1.6909	-1.64496	-1.64279	-1.63397	-1.62371	-1.61711	-1.61094	-1.60604	-1.55289
	1BVC	p.I28V	0	-5.36406	-5.14624	-4.64609	-4.35439	-4.34171	-4.26633	-4.04104	-3.80079	-3.71324	-3.60384	-3.45108	-3.40287	-3.23102	-3.06314	-2.96498	-2.86413	-2.85705	-2.80421	-2.59662	-2.43962	-2.34275	-2.24083	-2.18547	-2.03471	-1.93138	-1.92934	-1.91186	-1.81046	-1.67468	-1.62307	-1.5862	-1.535	-1.51874	-1.51765	-1.48302	-1.43128	-1.41315	-1.36241	-1.31178	-1.31074	-1.31013	-1.25995	-1.20787	-1.17138	-1.12045	-1.10214
	1BVC	p.I28A	-1.3	-4.74559	-4.45422	-4.28783	-4.20214	-3.70647	-3.03404	-2.72927	-2.69039	-2.69246	-2.65025	-2.54136	-2.47596	-2.47773	-2.47842	-2.44555	-2.41275	-2.41358	-2.3643	-2.26454	-2.16507	-2.11646	-2.01741	-1.9177	-1.87174	-1.826	-1.72273	-1.62063	-1.62264	-1.61127	-1.59978	-1.56698	-1.52947	-1.42508	-1.32508	-1.29409	-1.26309	-1.24476	-1.17675	-1.12721	-1.12235	-0.973106	-0.829204	-0.798075	-0.748597	-0.730673	-0.73083
	1BVC	p.I111L	-0.6	-5.65439	-5.13934	-4.59313	-4.10849	-3.7016	-3.43694	-3.2725	-3.20702	-3.1942	-3.0235	-2.76203	-2.55844	-2.45049	-2.38928	-2.33957	-2.33418	-2.22197	-2.10694	-2.10229	-2.09246	-2.04749	-2.01161	-2.01161	-2.00887	-1.93948	-1.87066	-1.85702	-1.84213	-1.79793	-1.75578	-1.74965	-1.69375	-1.63608	-1.58122	-1.48282	-1.3975	-1.35663	-1.33457	-1.31802	-1.31664	-1.26762	-1.2107	-1.20028	-1.19657	-1.18017	-1.12331
	1BVC	p.I111A	-1.8	-5.0754	-4.88011	-4.75904	-4.25352	-3.63668	-3.35227	-3.30666	-3.22654	-3.07674	-3.00784	-3.00815	-2.95444	-2.6893	-2.39474	-2.31182	-2.31217	-2.27863	-2.22911	-2.1858	-2.13706	-2.017	-1.91818	-1.9188	-1.91497	-1.91135	-1.87018	-1.82887	-1.82969	-1.7761	-1.72297	-1.72407	-1.67493	-1.61332	-1.56809	-1.53529	-1.53113	-1.52664	-1.50546	-1.45408	-1.37613	-1.32862	-1.3292	-1.32973	-1.33007	-1.299	-1.26775
	1BVC	p.I142L	0.6	-4.99215	-4.58206	-4.34242	-4.30088	-4.15692	-3.9337	-3.74164	-3.47872	-3.30119	-3.17495	-3.05704	-2.95214	-2.85225	-2.79888	-2.71855	-2.68	-2.64299	-2.56118	-2.46798	-2.37446	-2.31139	-2.29181	-2.18617	-2.08158	-2.07134	-2.06917	-2.05747	-1.95549	-1.86454	-1.86454	-1.85026	-1.83527	-1.78942	-1.74247	-1.74032	-1.73863	-1.73221	-1.68134	-1.63541	-1.63528	-1.62608	-1.61688	-1.61497	-1.61016	-1.55531	-1.48493
	1BVC	p.I142V	-0.1	-5.15406	-4.65632	-4.29585	-4.06581	-3.63259	-3.27645	-3.19734	-3.19498	-3.18919	-3.03268	-2.87765	-2.82477	-2.72172	-2.66871	-2.6143	-2.51397	-2.46205	-2.45451	-2.44704	-2.44315	-2.39212	-2.29019	-2.1927	-2.14757	-2.14553	-2.13892	-2.03233	-1.91587	-1.89846	-1.81173	-1.69732	-1.60922	-1.54852	-1.54695	-1.53131	-1.48356	-1.44962	-1.43157	-1.38327	-1.33197	-1.26177	-1.21109	-1.1756	-1.12429	-1.10251	-1.09622
	1BVC	p.I142A	-1.1	-4.94453	-4.4473	-4.28048	-3.83334	-3.25557	-3.05741	-2.9359	-2.82452	-2.724	-2.63876	-2.44629	-2.29844	-2.30023	-2.26662	-2.21777	-2.15304	-2.10527	-2.10819	-2.03671	-1.96575	-1.94075	-1.90992	-1.90598	-1.90652	-1.86517	-1.76979	-1.71648	-1.71721	-1.7175	-1.6935	-1.64466	-1.62056	-1.55015	-1.47926	-1.44953	-1.42009	-1.37259	-1.32512	-1.32591	-1.27658	-1.22704	-1.20686	-1.15754	-1.06732	-1.00621	-1.00646
	1BVC	p.L29V	-1.7	-4.7927	-4.78761	-4.78145	-4.59843	-3.99424	-3.51128	-3.40589	-3.35779	-3.2647	-3.0584	-2.89355	-2.84433	-2.8438	-2.79299	-2.7414	-2.71358	-2.68667	-2.61256	-2.48866	-2.43845	-2.42514	-2.37383	-2.29711	-2.24448	-2.23057	-2.12851	-2.02619	-1.97465	-1.91453	-1.88092	-1.79083	-1.72496	-1.72417	-1.66919	-1.61446	-1.61051	-1.55974	-1.51292	-1.51289	-1.48124	-1.44882	-1.42935	-1.4104	-1.38979	-1.36907	-1.36735
	1BVC	p.L29A	-2.4	-5.18977	-4.54093	-4.3759	-4.27823	-3.83555	-3.42292	-3.31963	-3.19879	-3.11245	-3.05115	-2.91481	-2.76801	-2.65072	-2.54861	-2.4915	-2.4016	-2.31167	-2.28686	-2.2304	-2.16248	-2.12587	-2.1266	-2.0246	-1.91219	-1.90323	-1.90419	-1.90525	-1.90631	-1.75746	-1.56411	-1.51494	-1.51055	-1.50623	-1.42844	-1.35574	-1.33478	-1.26432	-1.21535	-1.21495	-1.21462	-1.16473	-1.09986	-1.05012	-1.00025	-0.950255	-0.915689
	1BVC	p.L69V	-0.1	-4.60918	-4.21417	-3.87733	-3.74935	-3.6562	-3.46405	-3.27137	-3.06335	-2.94562	-2.89673	-2.79721	-2.74433	-2.59293	-2.42953	-2.37833	-2.30237	-2.20606	-2.14249	-2.08765	-1.97994	-1.89763	-1.87247	-1.87169	-1.80509	-1.72464	-1.6697	-1.62472	-1.61944	-1.53851	-1.45726	-1.43709	-1.39689	-1.34532	-1.31446	-1.26579	-1.2152	-1.21209	-1.16477	-1.11778	-1.09395	-1.06958	-1.02835	-0.987605	-0.98713	-0.986614	-0.973286
	1BVC	p.L69A	-1.2	-4.56075	-4.07719	-3.98188	-3.98374	-3.98452	-3.98702	-3.84008	-3.59523	-3.43076	-3.32881	-3.14616	-2.99736	-2.87309	-2.74912	-2.57429	-2.39932	-2.33125	-2.19556	-2.11576	-2.06585	-1.97767	-1.92756	-1.91761	-1.90803	-1.90905	-1.90968	-1.89115	-1.87242	-1.83467	-1.7972	-1.79752	-1.79787	-1.7554	-1.66339	-1.56904	-1.52397	-1.51953	-1.51533	-1.51075	-1.46101	-1.41639	-1.36694	-1.31724	-1.31724	-1.3174	-1.31783
	1BVC	p.L135V	-2.2	-5.4317	-5.06731	-4.92363	-4.77812	-4.38448	-3.87033	-3.59698	-3.44448	-3.4399	-3.43808	-3.39088	-3.2552	-3.1044	-2.94299	-2.8414	-2.73988	-2.63906	-2.63845	-2.58845	-2.43819	-2.29978	-2.24791	-2.23369	-2.23263	-2.18635	-2.1393	-2.13339	-2.12884	-1.99645	-1.79739	-1.71524	-1.69923	-1.69816	-1.65682	-1.61549	-1.61495	-1.56446	-1.48211	-1.43182	-1.3631	-1.31228	-1.26365	-1.21544	-1.16304	-1.11035	-1.10923
	1BVC	p.G129A	1.1	-5.41105	-5.39657	-5.18397	-4.97724	-4.92293	-4.59248	-4.31392	-4.24159	-4.10572	-3.73848	-3.13698	-2.83549	-2.83364	-2.7406	-2.58695	-2.47995	-2.43356	-2.41572	-2.39791	-2.35889	-2.3199	-2.26852	-2.17196	-2.12011	-2.11297	-2.1116	-2.04373	-1.94197	-1.90631	-1.9033	-1.9013	-1.89998	-1.82864	-1.72575	-1.6411	-1.55918	-1.50607	-1.41813	-1.31472	-1.27535	-1.2238	-1.11622	-1.05839	-1.02086	-0.984447	-0.982197
	1BVC	p.V66A	0.8	-5.83916	-5.38691	-4.91781	-4.78069	-4.64655	-4.49518	-4.21349	-3.98248	-3.74942	-3.62431	-3.62811	-3.53484	-3.4408	-3.3939	-3.27917	-3.16791	-3.12396	-3.08002	-2.95267	-2.80838	-2.69549	-2.63262	-2.61686	-2.58438	-2.50306	-2.45552	-2.45932	-2.40984	-2.31213	-2.2174	-2.16876	-2.16983	-2.1709	-2.17303	-2.1295	-2.07961	-2.02496	-1.91229	-1.7671	-1.67327	-1.57679	-1.48232	-1.419	-1.36644	-1.36955	-1.28241
	1BVC	p.P88A	0.6	-5.38194	-5.01565	-4.87737	-4.73866	-4.5371	-4.33497	-4.23913	-4.14403	-3.63711	-3.03055	-2.92875	-2.82647	-2.72539	-2.70791	-2.60651	-2.41256	-2.30284	-2.30047	-2.25771	-2.21656	-2.16601	-2.07522	-1.97462	-1.89908	-1.88391	-1.88227	-1.84613	-1.77943	-1.74713	-1.72001	-1.65117	-1.60915	-1.56245	-1.51217	-1.50786	-1.49645	-1.41239	-1.33868	-1.32166	-1.28548	-1.26541	-1.23462	-1.2039	-1.20332	-1.153	-1.10278
	1BVC	p.H116A	0.2	-4.77134	-4.58309	-4.51296	-4.19351	-3.89219	-3.58505	-3.33995	-3.34678	-3.25703	-3.16985	-3.0084	-2.84617	-2.70569	-2.48862	-2.42218	-2.39699	-2.36759	-2.32357	-2.24088	-2.19708	-2.09118	-1.99503	-1.99891	-2.00462	-1.8085	-1.61019	-1.51288	-1.37348	-1.33387	-1.25116	-1.17265	-1.17817	-1.16563	-1.15495	-1.15983	-1.12558	-1.08969	-1.09162	-1.08183	-1.07443	-1.01931	-0.962707	-0.953897	-0.899924	-0.857151	-0.822802
	1BVC	p.V13A	-0.7	-5.23076	-4.46946	-4.19234	-4.07719	-4.08993	-3.86103	-3.62988	-3.54	-3.32677	-3.15926	-3.06252	-2.93664	-2.86117	-2.80467	-2.69133	-2.64323	-2.64523	-2.63029	-2.58087	-2.46449	-2.36066	-2.29631	-2.21806	-2.18423	-2.17098	-2.11292	-2.07086	-2.02014	-1.91727	-1.86768	-1.8689	-1.87143	-1.72303	-1.52908	-1.48089	-1.47671	-1.47688	-1.42805	-1.38085	-1.3843	-1.37646	-1.3284	-1.2923	-1.24398	-1.15653	-1.10933
	1BVC	p.T67A	-0.3	-5.71507	-5.1816	-4.6485	-4.64722	-4.47808	-4.30876	-4.2084	-4.10847	-4.10729	-3.80613	-3.30565	-2.99605	-2.79581	-2.68169	-2.6312	-2.55385	-2.50359	-2.50344	-2.47105	-2.4386	-2.43826	-2.37025	-2.27736	-2.25225	-2.17703	-2.10185	-2.10181	-2.0979	-1.99779	-1.90155	-1.90145	-1.90133	-1.83483	-1.76837	-1.76834	-1.68461	-1.60086	-1.6007	-1.55049	-1.50033	-1.48555	-1.47077	-1.47073	-1.47071	-1.43519	-1.3926
	1BVC	p.S117A	-0.3	-4.85788	-4.18271	-3.62649	-3.3181	-3.09894	-2.88613	-2.8281	-2.79404	-2.63067	-2.4901	-2.48364	-2.43344	-2.38365	-2.35649	-2.25427	-2.17712	-2.07527	-1.97237	-1.95361	-1.80126	-1.66462	-1.64222	-1.61938	-1.58479	-1.54954	-1.4777	-1.40684	-1.37424	-1.34163	-1.30859	-1.24764	-1.17701	-1.09256	-1.04152	-1.00101	-0.968172	-0.947792	-0.919674	-0.868807	-0.825898	-0.825009	-0.793952	-0.762606	-0.761172	-0.734371	-0.683153
	1BVC	p.L11A	-0.4	-4.53735	-4.37029	-4.27265	-4.07946	-3.83521	-3.6859	-3.59046	-3.49592	-3.39342	-3.29229	-3.20802	-3.05883	-2.99626	-2.99741	-2.92364	-2.84919	-2.80004	-2.68098	-2.61084	-2.61119	-2.5658	-2.50914	-2.45075	-2.33524	-2.23629	-2.20552	-2.16887	-2.11936	-2.10696	-2.06891	-2.03048	-2.03084	-1.97045	-1.91003	-1.91082	-1.89257	-1.83607	-1.75562	-1.61304	-1.43489	-1.35712	-1.33618	-1.26533	-1.16546	-1.11512	-1.11595
	1BVC	p.L9A	-0.4	-4.82686	-4.71032	-4.346	-3.98255	-3.83495	-3.68745	-3.59388	-3.49903	-3.43076	-3.36378	-3.3657	-3.3318	-3.29736	-3.21097	-2.98664	-2.79943	-2.75019	-2.72531	-2.7002	-2.70173	-2.65833	-2.56829	-2.52297	-2.4651	-2.40787	-2.36582	-2.29743	-2.27189	-2.2409	-2.21068	-2.16152	-2.11187	-2.07365	-2.03539	-1.98519	-1.93477	-1.92493	-1.91524	-1.91566	-1.91601	-1.8972	-1.84076	-1.66524	-1.52224	-1.51746	-1.51302
	1BVC	p.G23A	-1.1	-4.73382	-4.44274	-4.28158	-3.99792	-3.62961	-3.46702	-3.40908	-3.10523	-2.80481	-2.73833	-2.7161	-2.71215	-2.62037	-2.48353	-2.41967	-2.31409	-2.18016	-2.13297	-2.13108	-2.1256	-2.11961	-2.11823	-2.04986	-1.98091	-1.94587	-1.90962	-1.90726	-1.83597	-1.76365	-1.72908	-1.69519	-1.59361	-1.49149	-1.48831	-1.48536	-1.43442	-1.28803	-1.18596	-1.13229	-1.08403	-1.08016	-1.03402	-0.989217	-0.977055	-0.954694	-0.880285
	1BVC	p.L137A	-1.8	-5.31129	-4.95117	-4.46736	-3.73727	-3.49187	-3.38807	-3.19793	-3.1122	-3.11296	-3.11604	-3.05588	-2.87004	-2.74672	-2.72161	-2.69708	-2.6529	-2.60816	-2.55092	-2.49369	-2.44702	-2.30032	-2.20119	-2.16468	-2.12817	-2.12909	-2.11687	-2.10484	-2.00577	-1.90638	-1.75759	-1.60851	-1.60894	-1.60954	-1.56503	-1.52106	-1.51212	-1.50265	-1.45803	-1.41346	-1.36397	-1.2648	-1.21488	-1.16624	-1.11643	-1.11473	-1.11512
	1BVC	p.V114A	-1.4	-4.59567	-4.08483	-3.47323	-3.33144	-3.22075	-3.06541	-2.9695	-2.97369	-2.78547	-2.59486	-2.5817	-2.53445	-2.42522	-2.35745	-2.33867	-2.27257	-2.23056	-2.13356	-1.98689	-1.94022	-1.90584	-1.87262	-1.84551	-1.78514	-1.70618	-1.60688	-1.5578	-1.56068	-1.51776	-1.47626	-1.47862	-1.47955	-1.46969	-1.46088	-1.41766	-1.36385	-1.35443	-1.31612	-1.27887	-1.23062	-1.18173	-1.14282	-1.10669	-1.11083	-1.10256	-1.09544
	1BVC	p.T51A	-1.4	-5.71409	-5.7131	-5.3164	-4.61463	-4.20993	-4.10997	-3.97484	-3.83981	-3.75193	-3.66387	-3.66315	-3.58441	-3.50556	-3.50477	-3.42544	-3.34628	-3.27486	-3.04422	-2.79398	-2.65308	-2.55273	-2.47025	-2.27016	-2.09838	-2.09429	-2.09406	-1.95475	-1.81543	-1.79191	-1.73485	-1.70115	-1.70104	-1.63698	-1.53693	-1.50084	-1.50073	-1.50063	-1.50056	-1.48569	-1.47071	-1.43512	-1.39957	-1.39233	-1.35138	-1.31747	-1.30806
	1BVC	p.L149A	-1.6	-5.31036	-4.94932	-4.95243	-4.95521	-4.83624	-4.54844	-4.28047	-3.93339	-3.52126	-3.32311	-3.20335	-3.05467	-2.99257	-2.9937	-2.91927	-2.79511	-2.74572	-2.72068	-2.69534	-2.60613	-2.51741	-2.51857	-2.39117	-2.26394	-2.234	-2.20349	-2.16686	-2.13007	-2.13093	-2.11926	-2.01718	-1.92807	-1.91833	-1.90841	-1.90907	-1.89044	-1.87176	-1.83438	-1.79716	-1.64976	-1.45714	-1.41264	-1.41329	-1.41383	-1.38574	-1.33639
	1BVC	p.I142A	-1.9	-5.07402	-4.58348	-4.20537	-4.11834	-4.11919	-3.99917	-3.73726	-3.59796	-3.50402	-3.40804	-3.40833	-3.40966	-3.36386	-3.31693	-3.31728	-3.23525	-2.96845	-2.78514	-2.78679	-2.70187	-2.57392	-2.47549	-2.33597	-2.23677	-2.1936	-2.16582	-2.0724	-1.95166	-1.92434	-1.92476	-1.92554	-1.92181	-1.87663	-1.83554	-1.83591	-1.78248	-1.72875	-1.72905	-1.60808	-1.48724	-1.30334	-1.08777	-1.04421	-0.931985	-0.832064	-0.782142
	1C2R	p.K14E	-1.3	-5.5528	-5.1589	-4.78147	-4.77807	-4.75118	-4.48921	-4.24885	-4.04441	-3.67975	-3.51761	-3.46462	-3.11317	-2.81162	-2.78606	-2.75642	-2.71908	-2.63452	-2.58154	-2.5314	-2.38015	-2.25689	-2.19942	-2.10985	-2.01001	-1.9576	-1.9507	-1.94994	-1.93043	-1.91095	-1.90985	-1.84063	-1.75679	-1.74155	-1.70805	-1.62544	-1.55824	-1.50795	-1.45712	-1.43805	-1.40284	-1.35148	-1.29204	-1.22285	-1.1965	-1.1654	-1.13339
	1C2R	p.K32E	0.2	-5.16713	-4.35827	-3.92739	-3.91446	-3.84365	-3.66441	-3.54885	-3.48941	-3.42553	-3.36644	-3.31074	-3.2588	-3.00919	-2.78606	-2.73394	-2.64805	-2.4875	-2.31819	-2.2502	-2.24874	-2.21377	-2.17714	-2.12138	-2.06727	-2.02133	-1.97394	-1.94792	-1.92237	-1.92092	-1.85183	-1.78178	-1.73112	-1.68191	-1.66494	-1.61557	-1.5827	-1.51316	-1.44354	-1.40935	-1.3582	-1.29676	-1.24552	-1.21917	-1.16892	-1.13771	-1.13771
	1C9O	p.R3E	-2.75	-5.5655	-4.84858	-4.39743	-4.1472	-4.00662	-4.00126	-3.92007	-3.8418	-3.74905	-3.65417	-3.55775	-3.4037	-3.22251	-3.04784	-2.8919	-2.65862	-2.52862	-2.48063	-2.37409	-2.31278	-2.26144	-2.11057	-2.00522	-1.95009	-1.89713	-1.7943	-1.69286	-1.69003	-1.68865	-1.64426	-1.59174	-1.58361	-1.58124	-1.57403	-1.56335	-1.55696	-1.5212	-1.47408	-1.41217	-1.36157	-1.36096	-1.31792	-1.26632	-1.24214	-1.19027	-1.154
	1C9O	p.R3K	-0.19	-5.93476	-5.53485	-5.00925	-4.87219	-4.66493	-4.45774	-4.22757	-4.00033	-3.9206	-3.73835	-3.63352	-3.63062	-3.54061	-3.33003	-3.20806	-3.14365	-3.07672	-3.0263	-2.93714	-2.84441	-2.77392	-2.64213	-2.51059	-2.48884	-2.48484	-2.34997	-2.19893	-2.17936	-2.17597	-2.1327	-2.01564	-1.9393	-1.93848	-1.93706	-1.90033	-1.74282	-1.62097	-1.59092	-1.55606	-1.50506	-1.43515	-1.38338	-1.3544	-1.3147	-1.27559	-1.24898
	1C9O	p.R3A	-1.89	-3.75024	-3.66736	-3.49026	-3.31335	-3.3129	-3.20994	-3.10713	-3.03722	-2.96722	-2.96698	-2.91521	-2.86341	-2.78447	-2.68554	-2.6354	-2.50528	-2.40515	-2.36374	-2.32228	-2.30531	-2.21968	-2.15092	-2.15082	-2.12754	-2.0674	-2.03041	-1.9671	-1.90383	-1.90377	-1.89254	-1.84444	-1.7855	-1.73152	-1.69953	-1.69944	-1.65102	-1.5713	-1.52117	-1.49728	-1.4921	-1.46416	-1.43629	-1.41909	-1.3148	-1.22765	-1.20389
	1C9O	p.Y15F	-0.05	-5.60567	-4.89079	-4.70911	-4.5347	-4.52999	-4.04367	-3.46934	-3.37785	-3.32193	-3.1483	-2.90287	-2.71182	-2.59648	-2.48602	-2.35539	-2.281	-2.25137	-2.12723	-2.02116	-2.00978	-2.00557	-1.99869	-1.95067	-1.88292	-1.857	-1.85294	-1.82173	-1.78885	-1.7339	-1.66155	-1.63976	-1.60834	-1.57755	-1.48863	-1.39842	-1.36753	-1.30293	-1.2174	-1.15754	-1.10927	-1.0648	-1.05931	-1.05802	-1.01174	-0.960742	-0.929744
	1C9O	p.T31S	0.17	-6.66313	-5.88609	-5.50572	-5.14444	-4.8357	-4.7024	-4.26162	-3.6281	-3.41961	-3.33474	-3.06489	-2.84683	-2.77685	-2.67445	-2.60951	-2.5955	-2.57863	-2.56031	-2.44948	-2.3202	-2.28837	-2.25495	-2.22122	-2.14829	-2.07162	-2.03264	-1.99186	-1.94727	-1.91452	-1.85436	-1.78854	-1.77614	-1.76844	-1.66516	-1.5572	-1.55065	-1.54737	-1.52133	-1.49622	-1.39945	-1.30363	-1.29892	-1.29418	-1.2389	-1.18195	-1.15429
	1C9O	p.E46A	-0.22	-4.84643	-4.49433	-4.23453	-3.93284	-3.63908	-3.60864	-3.43786	-3.13361	-3.00404	-3.00726	-2.90011	-2.79439	-2.70441	-2.61637	-2.58751	-2.55576	-2.53702	-2.51801	-2.48401	-2.40061	-2.35187	-2.35263	-2.30232	-2.25287	-2.20538	-2.10751	-2.05824	-2.00886	-1.90947	-1.70995	-1.56098	-1.51469	-1.46663	-1.46623	-1.46816	-1.41962	-1.37045	-1.36171	-1.31311	-1.27442	-1.20649	-1.13794	-1.10729	-1.07671	-1.0771	-1.07247
	1C9O	p.V64T	-0.26	-5.25091	-4.77075	-4.65678	-4.53045	-4.39778	-4.16382	-3.9305	-3.64555	-3.35971	-3.36814	-3.37656	-3.30372	-3.107	-2.9849	-2.9878	-2.99457	-2.94229	-2.88757	-2.89309	-2.89745	-2.82584	-2.70888	-2.59075	-2.48572	-2.38838	-2.32773	-2.29207	-2.25671	-2.26336	-2.25445	-2.24646	-1.99223	-1.73737	-1.70778	-1.67854	-1.6312	-1.5828	-1.57117	-1.52294	-1.48971	-1.39149	-1.28486	-1.18994	-1.09682	-1.09359	-1.06183
	1C9O	p.R3E	-1	-5.94027	-5.91758	-5.53246	-5.15137	-5.01268	-4.87588	-4.67174	-4.36737	-4.26315	-4.25756	-4.11376	-3.89721	-3.46091	-3.04784	-2.9925	-2.98982	-2.88922	-2.7575	-2.63804	-2.48615	-2.40351	-2.37864	-2.33745	-2.26653	-2.16171	-2.08982	-2.04329	-1.99176	-1.97113	-1.91987	-1.88242	-1.84484	-1.78756	-1.71711	-1.66696	-1.6239	-1.58027	-1.57826	-1.57738	-1.53087	-1.47266	-1.43452	-1.38339	-1.30808	-1.2408	-1.22413
	1C9O	p.R3K	-0.14	-5.05483	-4.9114	-4.8967	-4.58557	-4.27321	-4.14248	-3.93604	-3.85376	-3.6011	-3.298	-3.04433	-2.83961	-2.81601	-2.70933	-2.58988	-2.53594	-2.46939	-2.40251	-2.3813	-2.37931	-2.34075	-2.30136	-2.2655	-2.21067	-2.07569	-1.92472	-1.78787	-1.68678	-1.6853	-1.65934	-1.60443	-1.50043	-1.39969	-1.37286	-1.36956	-1.32986	-1.27952	-1.26525	-1.26413	-1.21331	-1.16213	-1.16054	-1.1091	-1.05682	-1.00322	-0.90051
	1C9O	p.R3A	-1.05	-5.30895	-4.9081	-4.77717	-4.6463	-4.47637	-4.20662	-4.10652	-4.10628	-3.88506	-3.26359	-2.83421	-2.73524	-2.5549	-2.4445	-2.4444	-2.42465	-2.40487	-2.40474	-2.36328	-2.23628	-2.12754	-2.10438	-2.01696	-1.9057	-1.84492	-1.8079	-1.78588	-1.68364	-1.60333	-1.55324	-1.47036	-1.42032	-1.38136	-1.28114	-1.19186	-1.13679	-1.09243	-1.03734	-0.892286	-0.802237	-0.772112	-0.721972	-0.701892	-0.701797	-0.696727	-0.666686
	1C9O	p.Y15F	0.07	-5.72451	-5.02428	-4.7214	-4.5486	-4.42827	-4.30345	-4.28905	-4.05528	-3.82393	-3.81993	-3.74265	-3.65981	-3.64933	-3.39242	-3.07178	-3.00143	-2.87265	-2.63887	-2.53216	-2.49101	-2.42995	-2.40718	-2.33425	-2.24125	-2.21094	-2.1495	-2.03634	-1.97346	-1.9264	-1.88197	-1.78019	-1.67834	-1.67755	-1.65542	-1.55146	-1.43129	-1.3924	-1.39186	-1.37794	-1.34755	-1.3307	-1.2953	-1.25952	-1.25824	-1.25624	-1.23474
	1C9O	p.T31S	0.19	-5.83263	-5.38331	-5.00876	-4.84971	-4.69128	-4.65449	-4.64105	-4.40531	-4.07491	-3.91357	-3.73393	-3.61409	-3.45072	-3.22235	-3.06606	-2.97306	-2.93839	-2.90423	-2.86662	-2.82477	-2.74646	-2.643	-2.5694	-2.5155	-2.4685	-2.43287	-2.41849	-2.39067	-2.27455	-2.16827	-2.10209	-2.03494	-1.92675	-1.77629	-1.72223	-1.7021	-1.64478	-1.59027	-1.57467	-1.52679	-1.48123	-1.47433	-1.44582	-1.34241	-1.25243	-1.18326
	1C9O	p.E46A	-0.12	-4.57168	-4.57439	-4.57763	-4.43034	-4.28148	-4.24212	-4.20324	-3.93991	-3.67835	-3.34368	-3.00926	-3.01367	-2.90445	-2.79455	-2.79535	-2.74359	-2.6524	-2.61446	-2.58321	-2.55471	-2.55937	-2.54123	-2.5232	-2.49054	-2.40739	-2.35837	-2.2591	-2.10947	-2.05971	-2.0603	-2.01132	-1.91169	-1.86262	-1.86384	-1.71498	-1.56612	-1.55674	-1.54749	-1.51179	-1.42382	-1.27226	-1.17241	-1.15433	-1.10611	-1.07648	-1.05961
	1C9O	p.V64T	-0.19	-5.6184	-5.25841	-4.77009	-4.51677	-4.1341	-3.65243	-3.36803	-3.06528	-2.69995	-2.57054	-2.5575	-2.5106	-2.43136	-2.34112	-2.28135	-2.24707	-2.15645	-2.07921	-2.03473	-2.01061	-2.01265	-2.01514	-1.96575	-1.87072	-1.78095	-1.71853	-1.66841	-1.5907	-1.54424	-1.54768	-1.49999	-1.45244	-1.42536	-1.39761	-1.38174	-1.3676	-1.34473	-1.30014	-1.27404	-1.26777	-1.22865	-1.18971	-1.19237	-1.19432	-1.18402	-1.17396
	1CSP	p.F27A	-0.69	-5.22346	-5.0253	-4.46758	-4.07095	-4.03648	-4.0408	-3.79854	-3.41144	-3.17235	-2.98875	-2.90299	-2.90873	-2.7	-2.45686	-2.4116	-2.3982	-2.40008	-2.276	-2.15151	-2.12762	-2.10359	-2.00542	-1.90854	-1.91092	-1.91183	-1.81414	-1.70855	-1.65991	-1.62007	-1.6234	-1.62564	-1.57941	-1.51029	-1.48761	-1.45959	-1.405	-1.35557	-1.33026	-1.28111	-1.23469	-1.18664	-1.1384	-1.13362	-1.12905	-1.08514	-1.03112
	1CSP	p.F17A	-1.34	-4.72407	-4.16672	-4.10838	-4.06821	-3.8378	-3.34742	-2.96302	-2.88228	-2.88677	-2.80914	-2.69414	-2.63748	-2.59896	-2.53244	-2.44025	-2.3968	-2.35512	-2.31413	-2.23437	-2.13378	-2.11023	-2.00712	-1.80929	-1.71193	-1.70512	-1.69803	-1.65745	-1.57087	-1.52348	-1.41945	-1.27169	-1.21168	-1.19802	-1.16376	-1.12955	-1.11159	-1.09361	-1.0633	-1.03343	-1.02424	-1.01494	-0.984255	-0.895716	-0.839054	-0.790143	-0.741118
	1CSP	p.F15A	-1.67	-4.82469	-4.82635	-4.77996	-4.43082	-4.08538	-4.04606	-3.86073	-3.67425	-3.67926	-3.6292	-3.42785	-3.28026	-3.1	-2.8382	-2.75959	-2.76124	-2.70256	-2.64361	-2.64507	-2.64594	-2.57836	-2.48086	-2.43379	-2.37435	-2.30979	-2.25437	-2.2221	-2.17483	-2.07746	-2.0285	-1.97899	-1.92993	-1.83203	-1.68283	-1.63266	-1.58653	-1.54082	-1.53951	-1.51717	-1.49713	-1.46893	-1.38786	-1.33512	-1.27395	-1.17839	-1.14436
	1CSP	p.F38A	0.31	-5.03018	-4.78394	-4.73733	-4.74255	-4.63	-4.38158	-4.14692	-3.80419	-3.41579	-3.26613	-3.08345	-2.90432	-2.79305	-2.65853	-2.61803	-2.5982	-2.55008	-2.45195	-2.36025	-2.31759	-2.2957	-2.27455	-2.2418	-2.18438	-2.16118	-2.13844	-2.11616	-2.11888	-2.02178	-1.9244	-1.77597	-1.62704	-1.62862	-1.62965	-1.55993	-1.49013	-1.49126	-1.43739	-1.35956	-1.33364	-1.27013	-1.21	-1.17573	-1.14107	-1.14251	-1.13975
	1CYO	p.V45T	-0.96	-5.66978	-5.17529	-4.54231	-4.16732	-3.68127	-3.31399	-3.18658	-3.11871	-3.05262	-3.01415	-2.91719	-2.86269	-2.86897	-2.87302	-2.87952	-2.88854	-2.81843	-2.74721	-2.75138	-2.68786	-2.47427	-2.26634	-2.17038	-2.11475	-2.06913	-1.99591	-1.83073	-1.7162	-1.68847	-1.61063	-1.54944	-1.50219	-1.47109	-1.47428	-1.36748	-1.26014	-1.26139	-1.2244	-1.18617	-1.18705	-1.18794	-1.17471	-1.16149	-1.12166	-1.08432	-1.05244
	1CYO	p.F35L	-1.87	-5.09708	-4.73714	-4.63428	-4.47253	-4.31212	-4.31057	-4.01114	-3.65093	-3.43789	-3.13116	-2.8793	-2.68905	-2.5699	-2.54378	-2.51672	-2.34223	-2.1947	-2.19457	-2.15035	-2.10607	-2.10563	-2.0993	-2.03777	-1.98222	-1.93749	-1.89269	-1.79582	-1.69198	-1.68466	-1.63779	-1.59083	-1.59046	-1.59014	-1.57931	-1.56847	-1.5284	-1.45098	-1.40067	-1.34263	-1.29728	-1.29709	-1.29201	-1.25823	-1.22917	-1.2289	-1.20746
	1DDR	p.V88A	0.2	-4.20221	-3.82588	-3.69922	-3.47369	-3.16849	-2.96237	-2.88905	-2.81279	-2.70657	-2.54558	-2.41158	-2.33125	-2.34209	-2.33812	-2.27556	-2.18273	-2.13706	-2.09669	-2.05607	-2.06016	-2.06285	-2.05906	-1.94108	-1.79453	-1.76185	-1.71464	-1.61767	-1.56961	-1.57119	-1.57211	-1.52402	-1.4706	-1.42253	-1.38155	-1.33599	-1.26905	-1.22009	-1.15195	-1.10491	-1.0975	-1.08487	-1.0374	-1.00536	-0.987461	-0.969165	-0.899101
	1DDR	p.V75A	-0.2	-5.36416	-4.77093	-4.46802	-4.17759	-3.95464	-3.72982	-3.50755	-3.29429	-3.08025	-2.98441	-2.84	-2.69844	-2.6366	-2.54425	-2.46878	-2.3718	-2.32056	-2.24572	-2.17139	-2.15989	-2.14606	-2.10253	-2.05428	-2.00073	-1.91693	-1.88325	-1.8867	-1.87835	-1.81713	-1.6674	-1.51862	-1.4653	-1.46262	-1.42031	-1.36653	-1.35671	-1.31788	-1.28174	-1.26551	-1.21754	-1.14952	-1.09999	-1.02204	-0.954839	-0.926958	-0.899416
	1DDR	p.E139Q	-1.36	-5.5923	-5.01642	-4.92898	-4.71063	-4.50238	-4.19769	-3.79428	-3.5536	-3.3395	-3.24396	-3.21735	-3.15681	-3.09083	-3.0784	-3.0361	-2.993	-2.97304	-2.94118	-2.86405	-2.8032	-2.75912	-2.71943	-2.71593	-2.57493	-2.43361	-2.43235	-2.4043	-2.37002	-2.25852	-2.14874	-2.14044	-2.02272	-1.90783	-1.85191	-1.75302	-1.67404	-1.61267	-1.58545	-1.5338	-1.46282	-1.44164	-1.41029	-1.37893	-1.35859	-1.29741	-1.24158
	1HFY	p.A30T	0.06	-5.26122	-5.24946	-4.97949	-4.54016	-4.35981	-4.34934	-4.28723	-4.15623	-4.07911	-4.07394	-3.90792	-3.7439	-3.7427	-3.73001	-3.71699	-3.38444	-2.87955	-2.70576	-2.69499	-2.67171	-2.63978	-2.58916	-2.55662	-2.4644	-2.37273	-2.37179	-2.26177	-2.15233	-2.12237	-2.0919	-2.0786	-1.98257	-1.89851	-1.89723	-1.89183	-1.88518	-1.7517	-1.59976	-1.57848	-1.54109	-1.49025	-1.47598	-1.46548	-1.41449	-1.33738	-1.28607
	1HFY	p.A30I	0.3	-5.00067	-4.99515	-4.98771	-4.9387	-4.84488	-4.79014	-4.73851	-4.62259	-4.54353	-4.52897	-4.35286	-4.10777	-4.02762	-3.94233	-3.73216	-3.47664	-3.22589	-2.96926	-2.82488	-2.81125	-2.79787	-2.78462	-2.77762	-2.73362	-2.69561	-2.69185	-2.66258	-2.63412	-2.62573	-2.61976	-2.52823	-2.39823	-2.35864	-2.35557	-2.35256	-2.27776	-2.17468	-2.08938	-1.97035	-1.82783	-1.7468	-1.7078	-1.66728	-1.66196	-1.65965	-1.64715
	1IOB	p.T9A	-0.8	-5.01457	-4.31309	-3.91269	-3.43298	-3.23199	-3.10997	-2.9997	-2.88953	-2.88926	-2.84811	-2.75681	-2.7066	-2.70641	-2.65591	-2.55536	-2.4727	-2.3224	-2.20452	-2.08542	-1.93514	-1.90354	-1.86012	-1.79355	-1.76995	-1.76973	-1.73578	-1.65195	-1.60188	-1.55182	-1.50169	-1.50149	-1.50133	-1.48654	-1.43648	-1.39414	-1.34404	-1.28584	-1.27067	-1.23549	-1.15033	-1.09525	-1.09017	-1.09003	-1.04491	-0.98977	-0.961864
	1IOB	p.T9Q	-1.9	-5.09713	-4.79134	-4.48503	-4.10645	-3.72631	-3.64034	-3.55624	-3.55589	-3.55543	-3.43094	-3.0565	-2.75579	-2.69295	-2.64244	-2.6041	-2.56352	-2.49845	-2.37968	-2.2441	-2.20249	-2.20174	-2.20103	-2.10077	-2.00019	-1.99952	-1.99913	-1.9489	-1.79853	-1.64829	-1.54829	-1.39816	-1.298	-1.29763	-1.27182	-1.22133	-1.19614	-1.19595	-1.14613	-1.09515	-1.09379	-1.09337	-1.07024	-1.04734	-1.01985	-0.992364	-0.942222
	1IOB	p.T9G	-2.6	-5.56441	-5.05989	-4.77636	-4.36249	-4.22995	-4.22774	-4.1311	-4.03389	-3.82661	-3.61874	-3.53507	-3.28471	-3.04106	-2.96488	-2.90288	-2.84118	-2.74399	-2.52937	-2.36111	-2.31017	-2.26563	-2.11507	-1.9631	-1.91724	-1.91652	-1.91094	-1.8907	-1.79059	-1.69357	-1.6428	-1.60379	-1.55838	-1.50812	-1.50289	-1.49768	-1.4923	-1.44679	-1.40148	-1.37083	-1.32021	-1.29996	-1.29884	-1.29763	-1.29732	-1.24808	-1.19854
	1IOB	p.K97R	-0.5	-4.42782	-4.06232	-4.06537	-3.96903	-3.87174	-3.63142	-3.32207	-3.22772	-3.20234	-3.2053	-3.12828	-3.04891	-2.99233	-2.83972	-2.69368	-2.64511	-2.6477	-2.64978	-2.50196	-2.3032	-2.25557	-2.21909	-2.16966	-2.10961	-2.01106	-1.9175	-1.8681	-1.72487	-1.57507	-1.56421	-1.56485	-1.53657	-1.41472	-1.25383	-1.18735	-1.18836	-1.1567	-1.09848	-1.07249	-1.07383	-1.07437	-1.0344	-0.995191	-0.976646	-0.918044	-0.828872
	1IOB	p.K97G	-1.2	-4.2864	-4.29889	-4.3173	-4.18526	-3.79183	-3.4891	-3.43707	-3.36329	-3.29794	-3.26504	-3.22201	-3.17569	-3.13353	-3.09325	-2.89569	-2.7492	-2.70878	-2.64938	-2.5596	-2.48821	-2.44748	-2.31361	-2.21818	-2.21432	-2.17358	-2.13243	-2.13047	-2.02749	-1.92994	-1.8824	-1.78339	-1.71728	-1.67667	-1.65542	-1.65893	-1.61221	-1.56524	-1.56624	-1.5729	-1.48047	-1.38309	-1.38598	-1.35767	-1.25932	-1.19048	-1.1925
	1LRP	p.G46A	0.66	-5.43217	-5.20892	-4.93822	-4.4802	-3.92608	-3.56724	-3.35669	-3.26779	-3.11363	-2.94384	-2.84198	-2.84095	-2.83905	-2.79491	-2.72825	-2.70453	-2.67371	-2.64137	-2.63977	-2.63009	-2.5699	-2.47272	-2.42605	-2.32058	-2.21433	-2.21257	-2.21141	-2.16446	-2.11131	-2.1033	-2.1003	-1.99733	-1.89391	-1.79009	-1.6867	-1.68527	-1.63593	-1.55666	-1.52658	-1.5047	-1.48046	-1.42872	-1.32349	-1.26693	-1.22346	-1.17436
	1LRP	p.G48A	0.87	-5.02617	-4.77032	-4.51799	-4.43102	-4.27808	-3.98968	-3.48628	-3.13076	-2.91715	-2.77365	-2.75043	-2.72448	-2.63083	-2.53913	-2.49032	-2.38842	-2.28364	-2.23036	-2.18214	-2.13115	-2.05671	-1.95427	-1.92078	-1.84972	-1.74469	-1.66059	-1.60885	-1.60482	-1.55199	-1.49736	-1.49274	-1.44238	-1.34149	-1.28659	-1.23994	-1.19727	-1.19179	-1.18495	-1.13343	-1.08132	-1.07207	-0.984667	-0.888659	-0.848421	-0.823324	-0.787176
	1LRP	p.K4Q	0.43	-5.27331	-5.046	-4.71233	-4.41545	-4.13395	-4.04489	-3.91059	-3.6635	-3.4469	-3.34134	-3.30033	-3.20407	-3.15176	-3.10512	-2.90377	-2.75264	-2.65647	-2.46033	-2.36348	-2.35551	-2.25671	-2.16924	-2.17137	-2.15509	-2.10651	-2.07546	-2.07556	-2.02584	-1.97641	-1.97838	-1.93038	-1.85942	-1.83898	-1.83994	-1.76167	-1.68355	-1.68459	-1.59273	-1.49599	-1.4881	-1.44224	-1.40093	-1.34899	-1.297	-1.29841	-1.25809
	1LRP	p.A49V	-1.22	-5.27532	-4.99273	-4.60457	-4.46313	-4.39078	-4.22915	-3.98104	-3.53395	-3.06321	-2.86719	-2.82385	-2.65668	-2.35912	-2.22038	-2.21022	-2.10753	-2.00715	-2.00302	-1.99268	-1.86515	-1.71473	-1.68147	-1.66885	-1.65832	-1.6583	-1.61922	-1.57929	-1.57786	-1.56834	-1.55853	-1.55527	-1.51387	-1.4533	-1.43084	-1.39549	-1.36	-1.35008	-1.30567	-1.2695	-1.25156	-1.18491	-1.12584	-1.09162	-1.06672	-1.04174	-1.01685
	1LRP	p.A66T	-2.99	-4.73248	-4.72278	-4.56893	-4.41697	-4.39088	-4.30987	-4.01915	-3.34481	-2.90366	-2.8145	-2.69663	-2.65862	-2.61952	-2.5453	-2.4514	-2.39961	-2.28889	-2.14812	-2.10539	-2.0512	-1.9637	-1.91737	-1.78567	-1.65371	-1.63339	-1.61233	-1.57138	-1.51749	-1.50307	-1.50267	-1.5024	-1.45164	-1.39011	-1.37751	-1.36722	-1.35732	-1.33624	-1.25206	-1.18656	-1.17541	-1.12843	-1.08607	-1.07994	-1.07041	-1.01397	-0.958801
	1LRP	p.G48N	0.79	-4.54385	-4.03447	-3.90914	-3.6375	-3.43115	-3.45833	-3.28733	-3.09187	-3.00302	-2.83846	-2.76532	-2.70414	-2.60318	-2.54654	-2.53349	-2.5551	-2.54855	-2.48269	-2.4343	-2.43408	-2.35628	-2.26785	-2.19995	-2.10973	-2.08252	-2.08382	-1.99384	-1.90054	-1.89946	-1.86008	-1.76358	-1.70857	-1.71449	-1.67039	-1.62251	-1.62478	-1.62705	-1.59795	-1.54889	-1.53243	-1.5383	-1.54183	-1.54506	-1.55226	-1.41226	-1.27249
	1LZ1	p.R21A	1.32	-5.30936	-4.77835	-4.37787	-4.108	-3.9688	-3.82961	-3.64722	-3.38806	-3.2583	-3.08579	-2.91441	-2.86274	-2.83387	-2.73495	-2.66482	-2.58476	-2.45468	-2.40459	-2.36316	-2.32172	-2.26294	-2.17732	-2.15025	-2.12692	-2.06685	-1.97935	-1.91605	-1.85529	-1.78537	-1.76341	-1.68309	-1.60281	-1.5477	-1.49263	-1.4926	-1.46461	-1.4366	-1.43647	-1.41908	-1.38022	-1.35862	-1.33006	-1.30149	-1.26436	-1.16423	-1.05116
	1LZ1	p.Y38A	-2.49	-5.0169	-5.01086	-4.86346	-4.71606	-4.7085	-4.54836	-4.3871	-4.27551	-4.16746	-4.02496	-3.87867	-3.86313	-3.742	-3.57614	-3.37355	-3.22033	-3.16835	-3.06341	-2.88477	-2.68397	-2.57022	-2.53262	-2.5114	-2.44382	-2.35594	-2.31343	-2.30886	-2.28494	-2.22364	-2.17832	-2.14226	-2.03799	-1.91214	-1.75876	-1.65693	-1.60452	-1.45198	-1.3472	-1.30949	-1.27527	-1.25741	-1.22387	-1.20716	-1.17005	-1.08228	-1.03035
	1LZ1	p.Y38G	-2.32	-4.96141	-4.94912	-4.80905	-4.3946	-3.98476	-3.75015	-3.57406	-3.34947	-3.14732	-3.09354	-2.97053	-2.84768	-2.76235	-2.62855	-2.54819	-2.51368	-2.48719	-2.41364	-2.32076	-2.21849	-2.12733	-2.09634	-2.0657	-1.99367	-1.90222	-1.84086	-1.78926	-1.72172	-1.66972	-1.59426	-1.5419	-1.5392	-1.53736	-1.53677	-1.53542	-1.51024	-1.45908	-1.38167	-1.32048	-1.27653	-1.24306	-1.24148	-1.23313	-1.21038	-1.1398	-1.08367
	1LZ1	p.R50A	0.43	-4.37905	-3.97013	-3.83089	-3.74799	-3.56527	-3.46522	-3.38837	-3.00876	-2.68575	-2.6655	-2.63535	-2.52493	-2.42487	-2.36365	-2.32206	-2.30507	-2.28795	-2.15908	-1.9672	-1.89277	-1.88156	-1.8446	-1.80762	-1.7857	-1.7319	-1.6999	-1.65149	-1.60307	-1.60297	-1.57163	-1.51652	-1.4649	-1.43702	-1.36976	-1.2525	-1.19162	-1.18076	-1.1414	-1.10199	-1.10189	-1.06368	-1.02545	-1.02543	-1.02539	-1.02532	-1.01343
	1LZ1	p.Q58A	0.91	-5.67713	-5.67869	-5.29836	-4.91775	-4.91963	-4.50382	-3.58548	-3.0848	-3.08517	-3.08555	-2.86682	-2.54489	-2.41525	-2.31638	-2.24418	-2.21669	-2.13918	-2.0893	-2.03947	-1.98976	-1.98995	-1.99026	-1.94557	-1.8809	-1.72623	-1.53632	-1.48171	-1.43741	-1.36349	-1.33441	-1.31423	-1.29399	-1.24425	-1.19456	-1.19483	-1.09503	-0.995309	-0.99559	-0.99582	-0.996043	-0.986248	-0.936474	-0.896841	-0.847059	-0.797229	-0.787491
	1LZ1	p.H78A	-0.14	-4.96809	-4.43654	-3.68193	-3.46392	-3.37758	-3.21779	-3.15356	-3.16253	-2.99856	-2.61597	-2.30168	-2.16244	-2.06863	-2.01772	-1.9808	-1.95901	-1.87472	-1.77729	-1.78224	-1.78417	-1.7854	-1.7894	-1.7923	-1.7949	-1.69863	-1.55062	-1.50219	-1.49809	-1.49334	-1.45473	-1.41713	-1.41948	-1.42196	-1.32783	-1.23803	-1.24532	-1.2489	-1.25394	-1.25862	-1.2272	-1.1438	-1.0845	-1.07509	-1.07642	-1.06692	-1.05669
	1LZ1	p.N118A	0.19	-5.38004	-4.99051	-4.98387	-4.98087	-4.65427	-4.33005	-4.0049	-3.60228	-3.31884	-3.00971	-2.8577	-2.80847	-2.65732	-2.50506	-2.43058	-2.32986	-2.30071	-2.24916	-2.19766	-2.15113	-2.0002	-1.89424	-1.87753	-1.82552	-1.78915	-1.63779	-1.44463	-1.39279	-1.38296	-1.33215	-1.28179	-1.28072	-1.22872	-1.1779	-1.17688	-1.13485	-1.09257	-1.083	-1.07314	-1.07174	-1.05617	-1.04076	-1.00474	-0.968608	-0.903857	-0.772769
	1LZ1	p.N118G	0.05	-5.02504	-4.00157	-3.89732	-3.88224	-3.70069	-3.45931	-3.27695	-3.05268	-2.94629	-2.94247	-2.9334	-2.86429	-2.80126	-2.79772	-2.75397	-2.66234	-2.58284	-2.48159	-2.38143	-2.35176	-2.32634	-2.25553	-2.20844	-2.15251	-2.09526	-2.04655	-1.99898	-1.99566	-1.98733	-1.96534	-1.94907	-1.91291	-1.87328	-1.86943	-1.80209	-1.68528	-1.63565	-1.59957	-1.56225	-1.55417	-1.51392	-1.46683	-1.45326	-1.43029	-1.3776	-1.34513
	1LZ1	p.G37A	-0.29	-5.17242	-4.89546	-4.61759	-4.34932	-4.27866	-3.98968	-3.76368	-3.75373	-3.74717	-3.59221	-3.39279	-3.34309	-3.25653	-2.96211	-2.64305	-2.46988	-2.31836	-2.22872	-2.18214	-2.13032	-2.12255	-2.12049	-2.11907	-2.11765	-2.11628	-2.04703	-1.97799	-1.94155	-1.8358	-1.6838	-1.5725	-1.45799	-1.33394	-1.294	-1.28784	-1.28249	-1.28082	-1.23618	-1.19176	-1.09285	-0.983832	-0.938633	-0.889016	-0.872578	-0.870177	-0.867681
	1LZ1	p.I23V	-0.36	-4.30175	-3.98961	-3.74745	-3.47495	-3.20028	-3.19468	-3.19191	-2.99019	-2.78752	-2.76445	-2.60906	-2.42688	-2.37666	-2.32659	-2.22573	-2.11852	-2.05982	-2.05851	-2.00675	-1.93809	-1.92046	-1.83005	-1.68897	-1.60134	-1.56242	-1.54638	-1.52844	-1.49346	-1.3944	-1.28563	-1.23419	-1.18978	-1.13758	-1.11968	-1.08267	-1.04617	-1.02964	-1.0134	-0.978099	-0.942382	-0.925769	-0.860097	-0.808822	-0.806867	-0.776623	-0.745915
	1LZ1	p.I56V	-1.2	-4.66014	-4.30232	-4.07509	-3.72313	-3.51846	-3.46631	-3.42036	-3.30512	-3.18924	-3.13087	-2.97648	-2.87724	-2.82262	-2.74871	-2.64488	-2.50906	-2.45221	-2.40317	-2.35384	-2.29915	-2.24489	-2.1948	-2.14357	-2.14056	-2.08784	-1.99144	-1.94459	-1.93777	-1.91531	-1.89769	-1.89596	-1.89436	-1.8921	-1.80741	-1.67193	-1.61958	-1.58168	-1.52944	-1.41477	-1.31504	-1.31391	-1.31248	-1.2691	-1.16761	-1.10283	-1.0964
	1LZ1	p.I59V	-1.1	-5.02223	-4.5264	-4.36385	-4.28095	-3.85528	-3.50468	-3.42191	-3.26427	-3.13047	-3.07275	-2.97541	-2.87812	-2.8235	-2.72034	-2.61651	-2.51515	-2.4583	-2.35564	-2.25481	-2.20415	-2.15219	-2.1449	-2.09197	-1.9935	-1.94053	-1.93459	-1.84339	-1.75226	-1.74131	-1.7301	-1.72762	-1.69777	-1.59384	-1.51789	-1.48405	-1.45092	-1.43262	-1.41448	-1.4131	-1.38007	-1.32867	-1.30903	-1.2668	-1.22353	-1.2135	-1.20231
	1LZ1	p.I89V	-0.48	-4.94406	-4.81223	-4.68007	-4.44944	-4.06265	-3.89819	-3.88903	-3.69299	-3.41844	-3.26184	-3.03408	-2.81206	-2.65828	-2.57528	-2.57352	-2.52175	-2.46852	-2.36508	-2.26075	-2.25528	-2.25084	-2.20006	-2.09837	-2.04398	-1.99466	-1.94372	-1.92042	-1.82813	-1.7426	-1.73093	-1.72923	-1.72796	-1.72645	-1.62534	-1.52228	-1.48687	-1.38606	-1.31833	-1.31765	-1.31588	-1.27357	-1.2324	-1.18789	-1.12208	-1.10077	-1.05405
	1LZ1	p.I106V	-0.72	-4.65823	-4.3724	-4.29585	-4.21295	-4.04815	-3.88875	-3.88511	-3.79919	-3.52452	-3.335	-3.33261	-3.25419	-3.1199	-2.91511	-2.7443	-2.69078	-2.60683	-2.55548	-2.50634	-2.45196	-2.34972	-2.24883	-2.1998	-2.14889	-2.14106	-2.08804	-2.03505	-1.98459	-1.93403	-1.80575	-1.67692	-1.67473	-1.61221	-1.53557	-1.48652	-1.40533	-1.337	-1.27558	-1.23339	-1.22317	-1.17955	-1.12848	-1.1101	-1.05861	-1.00861	-0.997644
	1LZ1	p.I56T	-3.64	-4.75797	-4.18517	-3.96745	-3.66335	-3.40313	-3.28564	-3.17059	-3.03348	-2.97622	-2.8852	-2.73651	-2.63809	-2.54937	-2.5022	-2.36299	-2.21176	-2.15017	-2.10071	-2.10158	-2.10222	-2.10305	-2.00385	-1.90476	-1.90539	-1.90627	-1.89573	-1.8507	-1.81708	-1.81761	-1.81806	-1.76447	-1.66081	-1.61118	-1.60781	-1.55308	-1.50217	-1.5024	-1.4577	-1.41342	-1.39177	-1.34178	-1.31409	-1.31432	-1.27508	-1.22547	-1.21546
	1LZ1	p.V2A	-1.51	-5.06881	-4.18218	-4.06618	-3.96437	-3.73302	-3.60981	-3.4653	-3.31558	-3.31902	-3.25945	-3.20728	-3.12142	-3.02774	-2.95657	-2.87767	-2.87883	-2.76595	-2.54897	-2.41713	-2.36711	-2.34732	-2.26862	-2.19086	-2.1781	-2.0148	-1.81602	-1.7689	-1.72384	-1.66565	-1.65625	-1.61829	-1.5255	-1.47248	-1.42946	-1.33663	-1.28674	-1.23761	-1.19053	-1.14395	-1.0969	-1.08355	-1.03192	-0.981998	-0.970029	-0.899042	-0.81161
	1LZ1	p.V74A	-0.36	-4.74621	-4.46406	-4.31252	-4.19441	-3.96608	-3.86541	-3.8695	-3.64429	-3.24977	-3.08506	-3.09012	-3.04637	-2.80856	-2.6101	-2.51297	-2.42757	-2.39766	-2.37008	-2.30866	-2.21047	-2.11753	-2.05369	-2.00225	-1.9561	-1.92286	-1.87471	-1.86383	-1.8674	-1.85301	-1.8389	-1.8061	-1.62361	-1.42425	-1.37542	-1.36723	-1.32063	-1.28367	-1.28407	-1.28553	-1.28693	-1.26801	-1.25003	-1.22278	-1.14484	-1.08125	-1.03313
	1LZ1	p.V93A	-0.74	-5.83157	-5.85433	-5.39281	-4.61678	-4.32023	-4.33589	-4.22208	-3.99521	-3.89369	-3.8982	-3.76932	-3.64439	-3.55519	-3.34663	-3.04712	-2.86867	-2.80587	-2.69474	-2.63437	-2.62094	-2.62419	-2.5926	-2.55951	-2.51068	-2.46185	-2.40769	-2.27512	-2.1974	-2.1324	-2.06768	-2.0195	-1.97262	-1.9742	-1.93981	-1.90724	-1.84518	-1.73339	-1.58979	-1.48529	-1.4767	-1.4324	-1.38869	-1.34304	-1.29584	-1.29754	-1.28026
	1LZ1	p.V99A	-0.98	-4.88916	-4.76896	-4.47143	-4.31983	-4.32973	-4.10545	-3.74817	-3.61931	-3.52591	-3.44054	-3.3958	-3.344	-3.34781	-3.29247	-3.13056	-2.95111	-2.87616	-2.88224	-2.81779	-2.70524	-2.6054	-2.55306	-2.50423	-2.42185	-2.39061	-2.3936	-2.37608	-2.3574	-2.31348	-2.21983	-2.12687	-2.08363	-2.02891	-1.91031	-1.84659	-1.75235	-1.61974	-1.58284	-1.58553	-1.58774	-1.59066	-1.59335	-1.5528	-1.50191	-1.44964	-1.39846
	1LZ1	p.V100A	-0.26	-5.35657	-4.75379	-4.62236	-4.46796	-4.31289	-4.20088	-3.97936	-3.8796	-3.75376	-3.62877	-3.5371	-3.39391	-3.10191	-2.74908	-2.58207	-2.47957	-2.43256	-2.33555	-2.20405	-2.11402	-2.00311	-1.95073	-1.95248	-1.90423	-1.84098	-1.82727	-1.79491	-1.70255	-1.60369	-1.52126	-1.47936	-1.47604	-1.47151	-1.46914	-1.46647	-1.41165	-1.35677	-1.31899	-1.23127	-1.18202	-1.14468	-1.09813	-1.09275	-1.09625	-1.09871	-1.05138
	1LZ1	p.V110A	0.53	-5.37567	-4.77483	-4.64422	-4.65661	-4.50247	-4.34703	-4.11747	-3.65793	-3.37874	-3.26265	-3.15187	-3.06027	-3.01791	-2.94558	-2.86767	-2.86966	-2.87382	-2.80903	-2.67839	-2.53029	-2.39106	-2.33723	-2.33956	-2.2022	-2.05836	-2.05376	-2.0578	-2.0622	-2.06255	-2.01525	-1.9695	-1.93549	-1.90041	-1.90193	-1.88865	-1.85984	-1.84612	-1.84793	-1.76716	-1.63397	-1.53807	-1.44024	-1.33955	-1.27121	-1.25166	-1.25411
	1LZ1	p.V121A	-1.44	-4.75379	-4.33561	-3.94887	-3.85558	-3.51884	-3.07818	-2.9834	-2.84006	-2.69689	-2.6533	-2.61292	-2.62055	-2.60604	-2.59683	-2.48007	-2.36177	-2.36476	-2.30282	-2.19197	-2.10136	-2.05899	-2.06191	-1.97281	-1.88407	-1.87172	-1.70911	-1.56255	-1.56484	-1.52098	-1.4724	-1.46362	-1.41469	-1.32044	-1.25236	-1.2338	-1.23391	-1.20476	-1.17665	-1.12887	-1.08062	-1.06673	-1.05226	-1.05622	-1.02541	-0.991827	-0.98823
	1LZ1	p.V125A	-1.32	-5.38642	-4.92659	-4.7906	-4.48871	-3.96198	-3.2984	-2.80408	-2.60972	-2.61317	-2.61726	-2.60342	-2.59105	-2.5962	-2.57242	-2.4909	-2.40759	-2.37661	-2.37896	-2.36248	-2.30101	-2.25718	-2.20848	-2.1604	-2.11264	-2.01538	-1.91719	-1.81954	-1.72384	-1.67585	-1.66651	-1.65829	-1.61946	-1.57969	-1.53598	-1.48215	-1.47307	-1.419	-1.32616	-1.28931	-1.29112	-1.2736	-1.25538	-1.1877	-1.12026	-1.11118	-1.10184
	1LZ1	p.V130A	-0.84	-5.83916	-5.38888	-4.77682	-4.3539	-4.078	-4.08514	-3.84993	-3.51593	-3.25364	-3.08786	-3.09167	-2.96925	-2.78205	-2.72845	-2.66457	-2.51297	-2.39666	-2.30182	-2.24022	-2.20872	-2.17606	-2.16281	-2.10544	-2.05778	-2.05423	-2.05552	-2.00839	-1.96068	-1.8989	-1.7424	-1.60936	-1.57104	-1.52704	-1.48472	-1.47717	-1.46793	-1.42474	-1.33407	-1.28951	-1.29212	-1.29288	-1.24486	-1.1474	-1.10059	-1.05598	-1.00981
	1LZ1	p.A47P	0.1	-4.85461	-4.77868	-4.69767	-4.67442	-4.5798	-4.48799	-4.41067	-4.33626	-4.33116	-4.32347	-4.20182	-4.07622	-3.60769	-3.14431	-3.07874	-3.00399	-2.99384	-2.99311	-2.93532	-2.87573	-2.87305	-2.87085	-2.8541	-2.80833	-2.73836	-2.64028	-2.58174	-2.50805	-2.42923	-2.35355	-2.267	-2.24902	-2.24199	-2.23408	-2.23038	-2.21136	-2.13425	-2.04777	-2.0195	-1.88107	-1.72856	-1.70507	-1.69628	-1.6361	-1.54168	-1.50731
	1LZ1	p.I23V	-0.41	-4.94214	-4.93432	-4.79777	-4.66007	-4.42985	-4.04845	-3.69934	-3.50544	-3.45971	-3.41297	-3.40808	-3.29406	-3.17991	-3.17853	-3.12172	-2.91937	-2.74954	-2.72758	-2.69231	-2.65283	-2.59629	-2.49466	-2.4433	-2.38765	-2.28448	-2.18279	-2.07877	-2.02796	-1.97684	-1.9255	-1.92356	-1.90551	-1.81385	-1.73841	-1.73602	-1.72428	-1.62715	-1.54041	-1.54011	-1.52357	-1.50713	-1.47545	-1.42532	-1.37569	-1.32562	-1.30591
	1LZ1	p.I56V	-1.34	-5.15406	-4.80824	-4.51303	-4.3472	-4.2706	-3.95801	-3.71671	-3.56499	-3.37452	-3.335	-3.33316	-3.25543	-3.02597	-2.87302	-2.87038	-2.81561	-2.75811	-2.75595	-2.73351	-2.68087	-2.64891	-2.5963	-2.49057	-2.43409	-2.43045	-2.33354	-2.23711	-2.18841	-2.1396	-2.13308	-2.07645	-1.97527	-1.92284	-1.92121	-1.90338	-1.81232	-1.73731	-1.69856	-1.6606	-1.63738	-1.61391	-1.57738	-1.52638	-1.5105	-1.50911	-1.50647
	1LZ1	p.I59V	-0.93	-4.65383	-4.36087	-4.13083	-3.81806	-3.57758	-3.42233	-3.25154	-3.08199	-3.07852	-3.07545	-3.07198	-2.92362	-2.75528	-2.70302	-2.56738	-2.41468	-2.36087	-2.30514	-2.20328	-2.10293	-2.0047	-1.9513	-1.94427	-1.94287	-1.84036	-1.71122	-1.68189	-1.68006	-1.62007	-1.54483	-1.49645	-1.4636	-1.44471	-1.42663	-1.37506	-1.32346	-1.28065	-1.23816	-1.22851	-1.1835	-1.13195	-1.11508	-1.11325	-1.11175	-1.11108	-1.10504
	1LZ1	p.I89V	-0.35	-5.02414	-4.6804	-4.67185	-4.66007	-4.49473	-3.91821	-3.50019	-3.49835	-3.49497	-3.44718	-3.36287	-3.32224	-3.31446	-3.23409	-2.93733	-2.71483	-2.70996	-2.62674	-2.49624	-2.44653	-2.43924	-2.43173	-2.38194	-2.28387	-2.22965	-2.22484	-2.22286	-2.17821	-2.134	-2.13271	-2.07648	-2.02025	-1.96785	-1.91616	-1.91453	-1.82346	-1.69436	-1.63292	-1.60967	-1.57215	-1.53513	-1.53495	-1.53396	-1.51873	-1.503	-1.46792
	1LZ1	p.I106V	-0.98	-5.14815	-4.80193	-4.66471	-4.5012	-4.1176	-3.80501	-3.60891	-3.49927	-3.4966	-3.41445	-3.20079	-3.06755	-2.91902	-2.67214	-2.52288	-2.46718	-2.45418	-2.35098	-2.20553	-2.15384	-2.14719	-2.09399	-2.04106	-1.98919	-1.93691	-1.93551	-1.91762	-1.90026	-1.89931	-1.8141	-1.72879	-1.70046	-1.61177	-1.535	-1.48595	-1.43633	-1.32732	-1.22658	-1.18328	-1.13188	-1.11442	-1.11373	-1.11238	-1.10639	-1.10108	-1.02004
	1LZ1	p.V2A	-1.51	-5.38298	-4.62082	-4.31899	-3.95823	-3.60047	-3.50969	-3.36078	-3.3085	-3.20076	-3.09387	-3.05046	-2.92904	-2.78752	-2.72945	-2.66657	-2.56596	-2.53472	-2.53905	-2.49256	-2.34547	-2.21339	-2.16573	-2.1072	-2.06366	-2.06219	-2.0614	-1.97929	-1.88158	-1.85213	-1.8374	-1.83936	-1.80768	-1.71496	-1.65776	-1.62062	-1.58155	-1.53795	-1.49739	-1.49729	-1.44438	-1.39531	-1.38578	-1.3774	-1.38118	-1.34452	-1.25568
	1LZ1	p.V74A	-0.43	-4.30896	-3.93066	-3.82784	-3.48368	-3.14252	-3.16338	-3.1334	-3.08846	-3.04993	-2.92981	-2.78567	-2.67535	-2.63124	-2.62359	-2.57572	-2.39207	-2.19556	-2.10549	-1.97342	-1.77255	-1.66135	-1.66313	-1.65295	-1.60264	-1.5648	-1.52102	-1.47331	-1.4706	-1.46619	-1.41705	-1.37332	-1.32531	-1.27631	-1.27742	-1.27823	-1.27904	-1.26007	-1.21124	-1.18424	-1.18622	-1.18693	-1.18845	-1.19111	-1.15441	-1.11796	-1.05992
	1LZ1	p.V93A	-1	-4.92691	-3.93066	-3.69529	-3.41558	-3.27335	-3.22035	-3.11646	-2.87324	-2.57873	-2.43334	-2.2884	-2.19369	-2.14919	-2.11177	-2.12056	-2.0768	-1.98273	-1.90233	-1.83967	-1.77872	-1.64606	-1.54781	-1.55014	-1.50806	-1.46633	-1.46411	-1.46369	-1.46213	-1.36434	-1.27083	-1.27157	-1.25341	-1.154	-1.07525	-1.06153	-1.01235	-0.979743	-0.977603	-0.976102	-0.964482	-0.951592	-0.923815	-0.89694	-0.856864	-0.815877	-0.810185
	1LZ1	p.V99A	-0.89	-4.73862	-4.32413	-4.04331	-4.04914	-3.95767	-3.73286	-3.45451	-3.3085	-3.25368	-3.0982	-2.85347	-2.71347	-2.62051	-2.52802	-2.48056	-2.43273	-2.40316	-2.27249	-2.15989	-2.10311	-2.05603	-2.05306	-2.00423	-1.95575	-1.92172	-1.88801	-1.877	-1.81598	-1.76727	-1.70768	-1.6089	-1.56983	-1.52483	-1.47696	-1.4692	-1.34964	-1.23508	-1.20709	-1.18079	-1.1431	-1.09357	-1.08466	-1.07238	-1.02483	-0.991827	-0.989275
	1LZ1	p.V100A	-0.57	-4.90604	-4.93167	-4.94175	-4.80702	-4.67421	-4.51556	-4.35672	-4.36689	-4.24812	-4.12276	-4.01927	-3.91709	-3.78835	-3.5704	-3.42187	-3.30185	-3.24056	-3.19431	-3.09816	-2.97212	-2.82718	-2.71358	-2.6493	-2.63344	-2.5502	-2.41102	-2.35831	-2.2656	-2.12649	-2.07735	-2.02326	-1.9387	-1.90327	-1.87551	-1.84782	-1.81293	-1.77916	-1.73421	-1.68943	-1.69164	-1.68261	-1.57835	-1.44056	-1.39788	-1.35022	-1.28164
	1LZ1	p.V110A	0.07	-5.37567	-4.77483	-4.63774	-4.24908	-3.73087	-3.51034	-3.42037	-3.36637	-3.25076	-3.14387	-3.09905	-3.10809	-3.06637	-2.9448	-2.79872	-2.68367	-2.58606	-2.53672	-2.49139	-2.44489	-2.44781	-2.39631	-2.34365	-2.26575	-2.12227	-2.00911	-1.96255	-1.93043	-1.89617	-1.89658	-1.86835	-1.83983	-1.80701	-1.67525	-1.57653	-1.52846	-1.47527	-1.47249	-1.47657	-1.43355	-1.38995	-1.34365	-1.29702	-1.2988	-1.28122	-1.26351
	1LZ1	p.V121A	-1.75	-5.83157	-5.37933	-4.77679	-4.47577	-4.08503	-3.63609	-3.36078	-3.31118	-3.25636	-3.14679	-3.10451	-3.06432	-2.93746	-2.86513	-2.79872	-2.68267	-2.63657	-2.58606	-2.53589	-2.54039	-2.54489	-2.44281	-2.33956	-2.34306	-2.26657	-2.18876	-2.19369	-2.19713	-2.13757	-2.07359	-2.07058	-1.95698	-1.84198	-1.8442	-1.84717	-1.75404	-1.57527	-1.4933	-1.49402	-1.49183	-1.44288	-1.39618	-1.39005	-1.34351	-1.30623	-1.3087
	1LZ1	p.V125A	-1.6	-4.61084	-4.33368	-3.94389	-3.84639	-3.72579	-3.4514	-3.30528	-3.24732	-3.13899	-3.045	-2.78445	-2.53943	-2.51231	-2.44058	-2.2929	-2.19457	-2.10502	-2.04848	-1.96289	-1.86284	-1.85073	-1.83806	-1.72958	-1.59839	-1.51185	-1.45876	-1.45837	-1.41683	-1.37253	-1.36345	-1.31677	-1.2794	-1.22898	-1.18051	-1.14509	-1.10874	-1.04486	-0.981453	-0.969412	-0.956904	-0.957959	-0.959026	-0.931959	-0.905885	-0.866532	-0.809391
	1LZ1	p.V130A	-1.12	-5.83916	-5.86925	-5.40855	-4.63478	-4.33924	-4.22305	-3.8623	-3.52971	-3.13666	-2.8387	-2.77784	-2.61769	-2.4709	-2.43002	-2.43273	-2.3789	-2.28206	-2.2408	-2.24431	-2.24723	-2.19839	-2.10544	-2.05778	-2.00481	-1.92137	-1.87242	-1.84526	-1.80105	-1.76955	-1.72178	-1.67605	-1.62615	-1.5292	-1.48531	-1.48659	-1.48235	-1.47305	-1.47091	-1.42982	-1.38599	-1.3367	-1.2672	-1.22151	-1.14684	-1.09883	-1.085
	1LZ1	p.Y20F	-0.5	-5.35817	-4.85564	-4.54168	-4.52379	-4.40824	-4.28719	-4.04715	-3.74151	-3.51099	-3.35404	-3.25265	-3.1452	-3.02164	-2.90329	-2.79443	-2.68437	-2.65537	-2.62635	-2.53467	-2.44271	-2.43932	-2.43473	-2.37002	-2.30767	-2.30282	-2.29569	-2.29259	-2.26345	-2.16021	-2.08611	-2.08475	-2.03048	-1.97005	-1.86863	-1.77342	-1.72128	-1.66918	-1.66611	-1.64237	-1.61938	-1.61831	-1.5876	-1.55539	-1.55325	-1.50161	-1.4499
	1LZ1	p.Y38F	-0.19	-5.91176	-5.32855	-5.1414	-4.72782	-4.31022	-4.1614	-4.01927	-3.92278	-3.68679	-3.54281	-3.39967	-3.08351	-2.87381	-2.83914	-2.79279	-2.71515	-2.65844	-2.54116	-2.38759	-2.29728	-2.26557	-2.25973	-2.2542	-2.22935	-2.19843	-2.1863	-2.18259	-2.18056	-2.03161	-1.88468	-1.86054	-1.83448	-1.83255	-1.83113	-1.73163	-1.60271	-1.52185	-1.46614	-1.42525	-1.37598	-1.34687	-1.33187	-1.2948	-1.23774	-1.18674	-1.15524
	1LZ1	p.Y45F	0.07	-5.06426	-4.90105	-4.88405	-4.7007	-4.41287	-4.29375	-4.2842	-4.05528	-3.82393	-3.74294	-3.60566	-3.44995	-3.25482	-3.08183	-3.00806	-2.95539	-2.9019	-2.89844	-2.86387	-2.8303	-2.82816	-2.82453	-2.82182	-2.72132	-2.61804	-2.5227	-2.41106	-2.38454	-2.33296	-2.28832	-2.28696	-2.18482	-2.03404	-1.98222	-1.92698	-1.87199	-1.84793	-1.79793	-1.76722	-1.71294	-1.61187	-1.47398	-1.38491	-1.37124	-1.28724	-1.18574
	1LZ1	p.Y54F	-0.96	-6.29724	-5.88653	-5.48822	-5.48459	-5.47806	-5.4647	-5.26975	-4.68285	-4.14443	-3.8358	-3.66003	-3.64898	-3.58399	-3.26649	-3.00806	-3.00539	-2.95364	-2.87029	-2.83518	-2.7323	-2.57788	-2.46468	-2.40343	-2.35961	-2.31512	-2.31081	-2.28099	-2.25185	-2.2205	-2.09579	-1.98958	-1.91259	-1.84599	-1.84375	-1.84032	-1.80997	-1.73101	-1.68041	-1.67795	-1.6716	-1.56272	-1.42522	-1.39151	-1.37708	-1.34787	-1.33062
	1LZ1	p.Y63F	-0.24	-6.27201	-6.24496	-6.23459	-5.8536	-5.29327	-4.96982	-4.65665	-4.48651	-4.24145	-3.99497	-3.89922	-3.79805	-3.79196	-3.71585	-3.38928	-3.0685	-2.99929	-2.94765	-2.81745	-2.63188	-2.46489	-2.40276	-2.35762	-2.31259	-2.27921	-2.22329	-2.1923	-2.13923	-2.09138	-2.03206	-1.9305	-1.88625	-1.88365	-1.82941	-1.72527	-1.67271	-1.65185	-1.63185	-1.59971	-1.56526	-1.50701	-1.45109	-1.4503	-1.41702	-1.38313	-1.35424
	1LZ1	p.Y124F	-0.36	-5.88439	-5.31016	-5.12333	-4.98407	-4.84374	-4.83205	-4.54986	-4.27722	-4.1393	-3.99746	-3.89968	-3.7182	-3.63162	-3.6308	-3.62962	-3.47717	-3.32285	-3.26897	-3.16626	-3.04619	-2.97513	-2.92021	-2.83404	-2.79708	-2.74724	-2.69746	-2.66343	-2.60501	-2.48663	-2.37792	-2.31688	-2.22167	-2.1645	-2.11257	-2.01487	-1.91201	-1.8598	-1.83595	-1.73089	-1.62797	-1.5769	-1.4919	-1.40362	-1.35712	-1.3272	-1.27549
	1LZ1	p.I23A	-2.54	-5.07882	-4.75409	-4.63324	-4.63789	-4.38174	-3.86059	-3.50111	-3.40681	-3.36112	-3.31418	-3.23193	-3.1509	-2.96861	-2.78498	-2.74331	-2.65863	-2.57237	-2.50639	-2.48398	-2.40094	-2.28484	-2.20799	-2.14259	-2.12098	-2.04899	-1.94962	-1.91847	-1.91489	-1.91507	-1.81968	-1.67481	-1.55414	-1.48295	-1.45256	-1.42251	-1.42284	-1.37492	-1.32762	-1.32855	-1.27938	-1.2299	-1.20953	-1.15428	-1.08765	-1.04356	-1.03124
	1LZ1	p.I56A	-3.71	-4.23333	-3.713	-3.48034	-3.34185	-3.21405	-3.13426	-3.0661	-2.88527	-2.77487	-2.73362	-2.69147	-2.60506	-2.49642	-2.39107	-2.30815	-2.2585	-2.16022	-2.01183	-1.91235	-1.90886	-1.90594	-1.81114	-1.69162	-1.64282	-1.6183	-1.57364	-1.52938	-1.52577	-1.49995	-1.40027	-1.27252	-1.20248	-1.18189	-1.18198	-1.1824	-1.15369	-1.11935	-1.08252	-1.05112	-1.03936	-1.02765	-0.993161	-0.943792	-0.929487	-0.879978	-0.83023
	1LZ1	p.I59A	-1.72	-4.5754	-4.19206	-4.10759	-3.9877	-3.62706	-3.34338	-3.14638	-2.94241	-2.89113	-2.89392	-2.83572	-2.77681	-2.73608	-2.69432	-2.65185	-2.51037	-2.41159	-2.41194	-2.32847	-2.24522	-2.24713	-2.24846	-2.23317	-2.18978	-2.14115	-2.12072	-2.02135	-1.92207	-1.92225	-1.91867	-1.91527	-1.76997	-1.62468	-1.62498	-1.61349	-1.60189	-1.56399	-1.52647	-1.50559	-1.40607	-1.29642	-1.24688	-1.1789	-1.12391	-1.11883	-1.08705
	1LZ1	p.I89A	-2.7	-5.08133	-4.58593	-4.20519	-3.99722	-3.73302	-3.49612	-3.08691	-2.73254	-2.69314	-2.65104	-2.60833	-2.56529	-2.46665	-2.36165	-2.31229	-2.2787	-2.2301	-2.16544	-2.11577	-2.01588	-1.917	-1.91802	-1.91864	-1.91497	-1.91135	-1.81642	-1.72151	-1.72283	-1.69891	-1.63723	-1.56698	-1.53407	-1.52968	-1.47335	-1.37402	-1.32642	-1.29492	-1.24542	-1.20717	-1.10823	-1.02955	-1.0186	-1.00782	-0.984295	-0.895673	-0.830752
	1LZ1	p.I106A	-0.93	-5.27503	-5.28052	-5.08427	-4.5869	-4.0803	-3.63306	-3.26883	-3.14349	-3.02087	-2.89677	-2.8375	-2.77922	-2.78089	-2.73962	-2.69828	-2.6559	-2.54716	-2.4484	-2.41558	-2.41595	-2.3176	-2.21924	-2.16988	-2.02016	-1.92089	-1.91732	-1.91356	-1.76859	-1.57797	-1.42875	-1.29348	-1.26265	-1.22408	-1.18537	-1.15685	-1.12833	-1.12851	-1.12306	-1.11773	-1.07412	-1.01909	-1.00819	-1.00864	-0.970164	-0.93189	-0.882252
	1MBG	p.V103A	-2.32	-5.35657	-4.59943	-4.30604	-4.08431	-3.86729	-3.87776	-3.75518	-3.62797	-3.63141	-3.6345	-3.54397	-3.39937	-3.34781	-3.35792	-3.29601	-3.18156	-3.13472	-3.14022	-3.09489	-2.89999	-2.75393	-2.68948	-2.62503	-2.62769	-2.54685	-2.43014	-2.3779	-2.36072	-2.31689	-2.22217	-2.17344	-2.13201	-2.08958	-2.08557	-2.08191	-2.084	-2.03807	-1.9559	-1.92257	-1.92506	-1.863	-1.75229	-1.69626	-1.59781	-1.45031	-1.35355
	1PGA	p.D47A	0.36	-5.47435	-5.05577	-4.50108	-4.30713	-3.96539	-3.52969	-3.23864	-3.10119	-3.01145	-2.92141	-2.8405	-2.71503	-2.6511	-2.63161	-2.60829	-2.54144	-2.4984	-2.49892	-2.49941	-2.46513	-2.43101	-2.43201	-2.34125	-2.2502	-2.17557	-2.09624	-2.07465	-2.05782	-1.97523	-1.76997	-1.64755	-1.57525	-1.49829	-1.49375	-1.49396	-1.49411	-1.44156	-1.38901	-1.34177	-1.29454	-1.29478	-1.29495	-1.29505	-1.2463	-1.1918	-1.18619
	1PGA	p.V54A	-0.1	-5.23076	-4.63188	-4.34344	-4.05645	-4.06676	-4.07587	-3.97829	-3.6474	-3.42424	-3.31001	-3.09321	-2.99792	-2.80715	-2.62602	-2.61493	-2.59683	-2.51419	-2.39766	-2.34991	-2.29164	-2.21398	-2.12103	-2.05836	-2.0054	-1.95806	-1.9614	-1.92929	-1.89603	-1.89603	-1.86685	-1.83876	-1.80544	-1.77151	-1.67303	-1.5292	-1.47484	-1.42048	-1.32829	-1.28221	-1.28402	-1.26387	-1.21446	-1.1382	-1.07589	-1.06253	-1.00894
	1PGA	p.K50A	-0.45	-4.48191	-4.28265	-4.08657	-3.82084	-3.74645	-3.65307	-3.56183	-3.50799	-3.44925	-3.38576	-3.27764	-3.07091	-2.86925	-2.79371	-2.69151	-2.55417	-2.44879	-2.34146	-2.24225	-2.20993	-2.15841	-2.05674	-2.00432	-1.99548	-1.96515	-1.87106	-1.79131	-1.73946	-1.63941	-1.53712	-1.48833	-1.48221	-1.47856	-1.47633	-1.4258	-1.36	-1.34338	-1.30754	-1.27231	-1.27069	-1.26583	-1.21259	-1.15207	-1.09928	-1.04345	-1.02828
	1PGA	p.T49A	-0.86	-5.31759	-4.6159	-4.31079	-4.21008	-3.88869	-3.66661	-3.66607	-3.66579	-3.58652	-3.50717	-3.50665	-3.35621	-3.20582	-3.09969	-2.93977	-2.88567	-2.74492	-2.55421	-2.50389	-2.50358	-2.47099	-2.43848	-2.42009	-2.40167	-2.40139	-2.35158	-2.13297	-1.93293	-1.83545	-1.76895	-1.73524	-1.65152	-1.60142	-1.55133	-1.50126	-1.50119	-1.501	-1.50084	-1.5007	-1.50057	-1.48582	-1.4357	-1.40028	-1.40018	-1.39305	-1.35213
	1PGA	p.D46A	-1.36	-4.61385	-4.27017	-4.25873	-4.24668	-4.24818	-4.24995	-4.21318	-4.17632	-4.1775	-4.09207	-3.84549	-3.39333	-3.10201	-3.01167	-2.79519	-2.6697	-2.62702	-2.5054	-2.3358	-2.1834	-2.10905	-2.09175	-2.07021	-2.0533	-1.98315	-1.90038	-1.88829	-1.73877	-1.58908	-1.58925	-1.58653	-1.54224	-1.44333	-1.2897	-1.19388	-1.15676	-1.11924	-1.11937	-1.10351	-1.08774	-1.08806	-1.06339	-1.03866	-1.00643	-0.974102	-0.974191
	1POH	p.S46A	-0.9	-5.91548	-5.54284	-5.17528	-5.16347	-5.01457	-4.56539	-4.11644	-3.96865	-3.88805	-3.70944	-3.50814	-3.34971	-3.28852	-3.23597	-3.11705	-2.96243	-2.87301	-2.81914	-2.74314	-2.6399	-2.43561	-2.30833	-2.23457	-2.16064	-2.15736	-2.14979	-2.14254	-2.09024	-1.98727	-1.93337	-1.93057	-1.91456	-1.86295	-1.78824	-1.68701	-1.52295	-1.42093	-1.4198	-1.39983	-1.37959	-1.34778	-1.31564	-1.26452	-1.21352	-1.21237	-1.1613
	1POH	p.K49E	1.9	-5.54456	-4.92587	-4.33187	-4.32847	-4.12328	-3.84499	-3.51338	-3.05582	-2.79506	-2.68244	-2.62515	-2.56219	-2.49835	-2.45304	-2.34366	-2.24061	-2.19998	-2.14587	-2.09009	-2.033	-1.97897	-1.84249	-1.70568	-1.70152	-1.67972	-1.62532	-1.57335	-1.55426	-1.51967	-1.468	-1.44994	-1.41358	-1.36063	-1.30071	-1.25739	-1.23036	-1.20332	-1.13537	-1.05362	-0.988908	-0.862004	-0.785623	-0.784822	-0.760402	-0.73595	-0.735046
	1POH	p.S46A	-1.1	-4.90539	-3.78584	-3.58304	-3.36396	-3.24165	-3.17003	-3.09769	-3.08911	-3.03361	-2.87067	-2.72951	-2.69601	-2.64108	-2.58856	-2.54565	-2.50318	-2.48527	-2.46779	-2.46546	-2.38966	-2.24373	-2.1646	-2.10594	-2.05306	-2.00528	-1.95806	-1.95108	-1.89386	-1.84163	-1.80219	-1.70033	-1.61787	-1.59655	-1.56343	-1.5309	-1.50181	-1.45018	-1.42569	-1.37434	-1.32322	-1.32271	-1.29003	-1.1879	-1.11746	-1.11553	-1.11417
	1POH	p.K49E	2.1	-5.53633	-5.15067	-4.77807	-4.76699	-4.59291	-4.1525	-3.56838	-3.15612	-2.94028	-2.82365	-2.76696	-2.66395	-2.55382	-2.40226	-2.29366	-2.23849	-2.14573	-2.03811	-1.96705	-1.94965	-1.81032	-1.66747	-1.66105	-1.65767	-1.62387	-1.57246	-1.55388	-1.51919	-1.46673	-1.44845	-1.41432	-1.37871	-1.36063	-1.34403	-1.30133	-1.25112	-1.19298	-1.13619	-1.09872	-1.06652	-1.06562	-1.05192	-1.03807	-0.937713	-0.836499	-0.835498
	1RN1	p.E58A	-0.77	-5.20846	-4.96161	-4.64452	-4.57676	-4.42956	-4.28122	-4.24246	-4.20305	-4.13805	-4.04065	-3.84716	-3.68703	-3.68793	-3.65703	-3.15869	-2.59899	-2.50695	-2.50826	-2.47522	-2.44273	-2.39669	-2.34963	-2.3507	-2.30081	-2.2509	-2.20283	-2.15484	-2.1558	-2.10629	-2.05739	-2.00905	-1.91027	-1.86188	-1.86298	-1.86408	-1.74639	-1.54915	-1.41933	-1.3693	-1.37097	-1.32196	-1.27246	-1.23351	-1.19473	-1.19515	-1.18625
	1RN1	p.Y11F	-2.11	-5.73926	-5.03283	-4.61583	-4.19875	-4.05099	-3.85255	-3.60416	-3.54152	-3.39675	-3.20012	-3.14941	-2.9937	-2.79329	-2.74786	-2.71551	-2.68059	-2.6522	-2.57553	-2.48442	-2.44246	-2.42182	-2.40176	-2.32705	-2.22874	-2.1964	-2.18673	-2.13934	-2.09238	-2.03203	-1.9705	-1.82454	-1.68062	-1.67912	-1.67656	-1.65413	-1.60271	-1.57185	-1.57114	-1.4815	-1.32776	-1.20491	-1.10898	-1.06891	-1.06174	-1.05574	-1.05474
	1RN1	p.Y42F	1.14	-6.29724	-5.89081	-5.4925	-5.31027	-4.59639	-3.94922	-3.7639	-3.62875	-3.42141	-3.22264	-3.17229	-3.09773	-3.01647	-3.00899	-2.95806	-2.90364	-2.90015	-2.86679	-2.78801	-2.74187	-2.73895	-2.70453	-2.64554	-2.56793	-2.45762	-2.39481	-2.34696	-2.30079	-2.26656	-2.20646	-2.17728	-2.17482	-2.02904	-1.88222	-1.85662	-1.83027	-1.82771	-1.79978	-1.72043	-1.66793	-1.64686	-1.59686	-1.56412	-1.56084	-1.55931	-1.40653
	1RN1	p.Y56F	-0.78	-5.91176	-5.49923	-5.17646	-4.69492	-4.52037	-4.50747	-4.38714	-4.2775	-4.27493	-4.26545	-4.12718	-3.89398	-3.35149	-2.90852	-2.90713	-2.82742	-2.74754	-2.71494	-2.68116	-2.65316	-2.57474	-2.52007	-2.47761	-2.43587	-2.41309	-2.29096	-2.19036	-2.0929	-1.92173	-1.82052	-1.74095	-1.66718	-1.64365	-1.61041	-1.57741	-1.52499	-1.47342	-1.47271	-1.46585	-1.42472	-1.38919	-1.38741	-1.38609	-1.37241	-1.34142	-1.28625
	1RN1	p.Y57F	-0.5	-5.53676	-5.50105	-5.30578	-5.11492	-4.97794	-4.67054	-4.4925	-4.38186	-4.26895	-4.12996	-3.89968	-3.79851	-3.71696	-3.49085	-3.33886	-3.28479	-3.23166	-3.22845	-3.17631	-3.05703	-2.85579	-2.6927	-2.6342	-2.51685	-2.40593	-2.28983	-2.18934	-2.08738	-1.98203	-1.97221	-1.90547	-1.83833	-1.80833	-1.7277	-1.62456	-1.57271	-1.52114	-1.46418	-1.45597	-1.40794	-1.36148	-1.3607	-1.30952	-1.25824	-1.20624	-1.15474
	1RN1	p.Y68F	-1.36	-4.28224	-3.90971	-3.74959	-3.6086	-3.51154	-3.35422	-3.23412	-3.17913	-3.10899	-3.03622	-2.98465	-2.84945	-2.70697	-2.59898	-2.50556	-2.46039	-2.36854	-2.27758	-2.25387	-2.17795	-2.07346	-2.02007	-2.01736	-1.94412	-1.84212	-1.76056	-1.65749	-1.60179	-1.5927	-1.5326	-1.47586	-1.44083	-1.39433	-1.32941	-1.27641	-1.25499	-1.23413	-1.23342	-1.23128	-1.19836	-1.16686	-1.15936	-1.15108	-1.14833	-1.14484	-1.14292
	1RN1	p.S12A	-1.23	-5.9231	-5.90727	-5.20023	-4.25308	-4.00753	-3.56551	-3.12345	-3.06225	-3.00363	-2.96	-2.84243	-2.76188	-2.72663	-2.64407	-2.58929	-2.54522	-2.50219	-2.48632	-2.27391	-2.07537	-2.07275	-2.06804	-2.01924	-1.9723	-1.94947	-1.79166	-1.6544	-1.63291	-1.60975	-1.57315	-1.53838	-1.53682	-1.50951	-1.43917	-1.36364	-1.33057	-1.32899	-1.29662	-1.26411	-1.2626	-1.23386	-1.16376	-1.1208	-1.11906	-1.11257	-1.10709
	1RN1	p.S17A	0.67	-4.87297	-4.51255	-4.50023	-4.48488	-4.36961	-4.12697	-3.91421	-3.73743	-3.63054	-3.46584	-3.30499	-3.24904	-3.19272	-3.0738	-2.92121	-2.81153	-2.65772	-2.53767	-2.49544	-2.47701	-2.45961	-2.45632	-2.31088	-2.06527	-1.95547	-1.93055	-1.91253	-1.90918	-1.87155	-1.8356	-1.79579	-1.7565	-1.75483	-1.75307	-1.68965	-1.62517	-1.62322	-1.57256	-1.5209	-1.49284	-1.46523	-1.44052	-1.39713	-1.34596	-1.28232	-1.25045
	1RN1	p.S64A	-1.44	-5.57297	-4.75715	-4.00023	-3.58489	-3.42114	-3.35601	-3.28783	-3.10818	-2.94791	-2.9054	-2.74878	-2.59158	-2.58551	-2.5829	-2.54077	-2.48512	-2.42224	-2.34521	-2.28924	-2.26123	-2.214	-2.16633	-2.1579	-2.15004	-2.09676	-2.04408	-1.99743	-1.94338	-1.92016	-1.86822	-1.79087	-1.74981	-1.73443	-1.67152	-1.62251	-1.52118	-1.41979	-1.39952	-1.34774	-1.26515	-1.16465	-1.11364	-1.11234	-1.11009	-1.066	-1.02301
	1RN1	p.N9A	-0.9	-3.80904	-3.62908	-3.46531	-3.25894	-3.03185	-2.92602	-2.9225	-2.87336	-2.75312	-2.67913	-2.64749	-2.46639	-2.26559	-2.21352	-2.16586	-2.11428	-2.05667	-2.00418	-2.00272	-2.00086	-1.95421	-1.90309	-1.89716	-1.88084	-1.78318	-1.70046	-1.64578	-1.59166	-1.49892	-1.37559	-1.31692	-1.23667	-1.18348	-1.1414	-1.09935	-1.08823	-1.07656	-1.06061	-1.00988	-0.974216	-0.973904	-0.97303	-0.971241	-0.96003	-0.941802	-0.887304
	1RN1	p.N36A	0.03	-4.75419	-4.55192	-4.34874	-4.24661	-4.14432	-4.00802	-3.7777	-3.67679	-3.59476	-3.43275	-3.28546	-3.22109	-3.21947	-3.21777	-3.16188	-3.10451	-3.03687	-2.88524	-2.74836	-2.69713	-2.64647	-2.54537	-2.44397	-2.39301	-2.36947	-2.31793	-2.28836	-2.28685	-2.25168	-2.20142	-2.18572	-2.1391	-2.08576	-2.07843	-2.07749	-1.97731	-1.87717	-1.87651	-1.87555	-1.85944	-1.76132	-1.66478	-1.61002	-1.56932	-1.56871	-1.56793
	1RN1	p.N44A	-2.08	-5.7618	-5.75188	-5.36555	-4.97833	-4.84554	-4.7163	-4.51932	-4.22488	-3.99377	-3.85917	-3.85597	-3.85371	-3.75633	-3.65888	-3.65829	-3.65716	-3.49578	-3.27203	-3.20803	-3.15213	-3.03141	-2.88004	-2.7437	-2.69301	-2.69232	-2.64078	-2.48956	-2.38804	-2.36401	-2.34116	-2.26364	-2.14011	-2.03812	-1.98192	-1.98083	-1.97972	-1.97835	-1.91278	-1.84713	-1.84655	-1.81139	-1.77574	-1.77453	-1.72772	-1.66718	-1.65235
	1RN1	p.N81A	-2.87	-5.76619	-5.75792	-5.36787	-4.85319	-4.52659	-4.33005	-4.23083	-3.9969	-3.86003	-3.85695	-3.5993	-3.34254	-3.15885	-2.88938	-2.73193	-2.63076	-2.55026	-2.49949	-2.44868	-2.39709	-2.37297	-2.34947	-2.3212	-2.24301	-2.04197	-1.83915	-1.727	-1.61308	-1.55921	-1.52255	-1.48562	-1.47741	-1.46871	-1.468	-1.43011	-1.39269	-1.36206	-1.33091	-1.30246	-1.27438	-1.22422	-1.17384	-1.17233	-1.17086	-1.12861	-1.0774
	1RN1	p.A21C	-0.74	-1.99505	-1.99505	-1.99505	-1.99505	-1.99505	-1.99505	-1.99505	-1.99468	-1.99432	-1.99321	-1.99099	-1.98988	-1.98988	-1.98877	-1.98581	-1.98323	-1.98101	-1.97731	-1.97509	-1.97214	-1.96807	-1.96511	-1.96252	-1.94483	-1.92713	-1.92602	-1.91091	-1.8947	-1.89211	-1.87663	-1.83389	-1.80478	-1.78893	-1.75908	-1.72961	-1.67287	-1.63013	-1.61465	-1.59843	-1.58258	-1.54021	-1.49747	-1.48126	-1.45104	-1.42082	-1.3906
	1RN1	p.A21D	0.33	-1.91103	-1.91103	-1.91103	-1.91103	-1.91103	-1.91103	-1.911	-1.91061	-1.91016	-1.90995	-1.90971	-1.90945	-1.90929	-1.90914	-1.90902	-1.90898	-1.89391	-1.86382	-1.84856	-1.84066	-1.8178	-1.79509	-1.78742	-1.77228	-1.74964	-1.74188	-1.73422	-1.72651	-1.71863	-1.7033	-1.68059	-1.6353	-1.52157	-1.38279	-1.19004	-1.05203	-1.05069	-1.04961	-1.02147	-0.993331	-0.937503	-0.881419	-0.852899	-0.824443	-0.796115	-0.767978
	1RN1	p.A21G	-0.9	-4.63759	-4.60519	-4.544	-4.4829	-4.39153	-4.33094	-4.30215	-4.26312	-4.23278	-4.1108	-4.00974	-4.01035	-3.85751	-3.61929	-3.39882	-3.1292	-2.86021	-2.72661	-2.59314	-2.4593	-2.32563	-2.13016	-2.0707	-2.07233	-2.07392	-2.07559	-2.07905	-2.08283	-2.08309	-2.08371	-2.08367	-2.07261	-2.02881	-1.9791	-1.94518	-1.92847	-1.92897	-1.92954	-1.91348	-1.87374	-1.85062	-1.85119	-1.80069	-1.75021	-1.69997	-1.65002
	1RN1	p.A21I	-0.44	-5.00338	-4.99705	-4.94472	-4.849	-4.7588	-4.6634	-4.61209	-4.59715	-4.57156	-4.55148	-4.53792	-4.52039	-4.49783	-4.25275	-4.01018	-3.42752	-2.85214	-2.83927	-2.82589	-2.82488	-2.81813	-2.811	-2.80375	-2.79687	-2.77586	-2.74534	-2.73457	-2.70437	-2.66732	-2.51191	-2.32583	-2.28724	-2.24989	-2.21057	-2.20506	-2.20151	-2.20146	-2.19542	-2.18586	-2.18084	-2.15433	-2.12933	-2.12482	-2.09454	-2.06804	-2.04153
	1RN1	p.A21K	-0.51	-5.1406	-4.76159	-4.7031	-4.70112	-4.56229	-4.42206	-4.41384	-4.40538	-4.36936	-4.15381	-3.97042	-3.72643	-3.17867	-2.78832	-2.68717	-2.66878	-2.6264	-2.39566	-2.20467	-2.16939	-2.13241	-2.12949	-2.12808	-2.12406	-2.11968	-2.1162	-2.11102	-2.07742	-1.94678	-1.8007	-1.67947	-1.60261	-1.60123	-1.60123	-1.6006	-1.59995	-1.58363	-1.56701	-1.55106	-1.52	-1.46786	-1.40689	-1.38256	-1.36932	-1.35584	-1.35205
	1RN1	p.A21L	-0.13	-5.03881	-4.79736	-4.4786	-4.28176	-4.16101	-4.16319	-4.13502	-3.89852	-3.69131	-3.69176	-3.57818	-3.29404	-2.8136	-2.49528	-2.47542	-2.44284	-2.42182	-2.426	-2.43663	-2.40871	-2.33934	-2.30452	-2.26258	-2.11371	-2.00697	-2.00697	-2.00734	-2.00146	-1.99383	-1.99041	-1.95336	-1.88565	-1.82794	-1.8042	-1.80567	-1.80743	-1.80968	-1.78123	-1.75208	-1.69958	-1.58086	-1.51464	-1.51464	-1.51784	-1.51955	-1.48705
	1RN1	p.A21N	0.34	-5.10593	-4.65442	-4.57871	-4.48841	-4.38999	-4.07163	-3.59604	-3.13146	-2.83317	-2.79163	-2.74755	-2.72158	-2.6988	-2.6976	-2.68602	-2.66433	-2.65301	-2.55192	-2.39791	-2.29116	-2.23702	-2.20134	-2.12766	-2.08827	-2.08707	-2.00767	-1.92812	-1.92691	-1.92539	-1.92372	-1.91279	-1.90243	-1.85019	-1.72666	-1.63749	-1.6014	-1.58298	-1.56212	-1.54003	-1.49178	-1.42016	-1.38727	-1.32598	-1.27298	-1.27272	-1.2722
	1RN1	p.A21Q	-0.26	-5.7417	-5.5074	-5.20882	-4.90573	-4.89075	-4.85692	-4.79398	-4.68487	-4.59152	-4.55326	-4.3142	-4.09191	-4.07228	-3.71572	-3.22971	-3.02155	-2.93453	-2.89173	-2.85171	-2.78218	-2.72769	-2.71822	-2.64561	-2.57849	-2.45287	-2.32923	-2.31497	-2.29658	-2.28621	-2.27501	-2.26607	-2.25371	-2.20605	-2.13117	-2.09559	-2.08736	-2.07761	-2.03662	-1.99714	-1.99273	-1.98832	-1.94922	-1.90913	-1.83137	-1.70146	-1.64803
	1RN1	p.A21S	-0.49	-4.89273	-4.43388	-4.36055	-4.34561	-4.34422	-4.34418	-4.2731	-3.79121	-3.38038	-3.14519	-2.81187	-2.60023	-2.48996	-2.44928	-2.31288	-2.17902	-2.12843	-2.11404	-2.11181	-2.08593	-2.02312	-1.94792	-1.90926	-1.90792	-1.90771	-1.90506	-1.90242	-1.90238	-1.90194	-1.75991	-1.6172	-1.60009	-1.58405	-1.58321	-1.51766	-1.41313	-1.36589	-1.35806	-1.35763	-1.3375	-1.30447	-1.2412	-1.18571	-1.18054	-1.18019	-1.14573
	1RN1	p.A21T	-0.57	-5.26453	-5.25395	-4.98577	-4.54656	-4.36908	-4.30852	-4.25181	-4.17696	-3.93811	-3.25259	-2.73094	-2.56841	-2.40554	-2.29643	-2.16573	-2.14353	-2.14129	-2.1381	-2.13597	-2.12823	-2.11963	-2.1173	-2.06242	-2.00681	-1.96424	-1.91683	-1.90947	-1.90727	-1.8549	-1.80321	-1.72232	-1.62192	-1.60133	-1.60005	-1.54896	-1.48524	-1.43119	-1.38952	-1.38721	-1.37691	-1.35991	-1.35133	-1.35113	-1.33129	-1.29655	-1.28087
	1RN1	p.A21V	-0.66	-4.52339	-4.50605	-4.47329	-4.07887	-3.4795	-3.09425	-2.93054	-2.88213	-2.83708	-2.82094	-2.80284	-2.78257	-2.62621	-2.368	-2.12944	-2.00953	-2.00874	-2.0013	-1.98937	-1.83265	-1.67593	-1.63237	-1.59258	-1.58915	-1.5769	-1.50787	-1.44798	-1.43612	-1.42309	-1.42077	-1.38608	-1.3174	-1.27923	-1.25935	-1.24287	-1.24223	-1.232	-1.22104	-1.19606	-1.1516	-1.10194	-1.04775	-1.02149	-1.01276	-1.00268	-0.999278
	1RN1	p.A21Y	-0.39	-4.9582	-4.14772	-4.06898	-4.08739	-4.07599	-4.06293	-4.06366	-4.06936	-4.03528	-4.00043	-4.01644	-3.8032	-3.4156	-3.25876	-3.08317	-2.82081	-2.6896	-2.61545	-2.59376	-2.5984	-2.59608	-2.37472	-2.16088	-2.16534	-2.10827	-2.05069	-2.05264	-2.01869	-1.98404	-1.9354	-1.88769	-1.87749	-1.86739	-1.77498	-1.63423	-1.58155	-1.5777	-1.57989	-1.58288	-1.58117	-1.53278	-1.49031	-1.49189	-1.45156	-1.4123	-1.41354
	1RN1	p.A21D	-0.71	-1.91103	-1.91103	-1.91103	-1.91103	-1.91103	-1.91103	-1.911	-1.91082	-1.90315	-1.89561	-1.89548	-1.88025	-1.86504	-1.83476	-1.80461	-1.79705	-1.7745	-1.7595	-1.7519	-1.72162	-1.69112	-1.66079	-1.6307	-1.61559	-1.60789	-1.58016	-1.55238	-1.52446	-1.44176	-1.38662	-1.35898	-1.33104	-1.27499	-1.13652	-1.02612	-0.970559	-0.914151	-0.83018	-0.718841	-0.66263	-0.661355	-0.605272	-0.522198	-0.472934	-0.44436	-0.429723
	1RN1	p.A21Q	-0.4	-5.93955	-5.6931	-5.45396	-5.10845	-4.7816	-4.77577	-4.71305	-4.59615	-4.52444	-4.30487	-4.09225	-4.07434	-4.05656	-4.02037	-3.95169	-3.89637	-3.71314	-3.42648	-3.11098	-2.90214	-2.88688	-2.80362	-2.65071	-2.50066	-2.41837	-2.3715	-2.31373	-2.29658	-2.2841	-2.26891	-2.15786	-2.04699	-2.04034	-1.99547	-1.85059	-1.74065	-1.7182	-1.69884	-1.67666	-1.65814	-1.58992	-1.49325	-1.46044	-1.45152	-1.44307	-1.4424
	1RN1	p.A21S	-0.4	-4.63698	-4.42763	-4.35147	-4.16373	-3.97839	-3.85688	-3.55818	-3.14622	-2.81517	-2.70408	-2.66278	-2.63	-2.62937	-2.62921	-2.59671	-2.48665	-2.40835	-2.30971	-2.16589	-2.1181	-2.11182	-2.10734	-2.10607	-2.10451	-2.08014	-2.01849	-1.98085	-1.94361	-1.9041	-1.87932	-1.76325	-1.66967	-1.64303	-1.60045	-1.54634	-1.43368	-1.34005	-1.30753	-1.29117	-1.28696	-1.24721	-1.19853	-1.18834	-1.18408	-1.16844	-1.15622
	1RN1	p.D76N	-3.1	-4.83197	-4.65736	-4.56111	-4.46346	-4.36288	-4.06368	-3.75344	-3.63954	-3.64355	-3.58076	-3.51735	-3.30649	-2.9768	-2.76693	-2.6619	-2.6506	-2.52853	-2.40392	-2.37005	-2.2698	-2.20635	-2.18538	-2.14198	-2.12294	-2.02009	-1.9159	-1.91639	-1.82083	-1.72767	-1.69208	-1.64252	-1.63128	-1.58986	-1.5484	-1.52441	-1.47427	-1.43769	-1.42825	-1.43075	-1.43252	-1.36428	-1.27879	-1.2624	-1.26302	-1.26366	-1.26164
	1RN1	p.D76S	-3.3	-5.71966	-5.17839	-4.54809	-4.43741	-4.21629	-4.00533	-3.93903	-3.87116	-3.63794	-3.2022	-2.98677	-2.93679	-2.89736	-2.89404	-2.8611	-2.83051	-2.82446	-2.76975	-2.71814	-2.68287	-2.648	-2.53391	-2.41985	-2.40594	-2.3889	-2.34132	-2.29227	-2.28196	-2.19412	-2.086	-1.92945	-1.79634	-1.77579	-1.75364	-1.75109	-1.74773	-1.73909	-1.73182	-1.72971	-1.6681	-1.55507	-1.4666	-1.38913	-1.34707	-1.33355	-1.3017
	1RN1	p.D76A	-3.7	-4.9592	-4.66114	-4.31753	-4.25929	-4.24761	-4.12608	-3.84276	-3.52973	-3.37716	-3.37756	-3.23959	-2.92933	-2.71291	-2.62557	-2.58239	-2.53889	-2.46127	-2.42721	-2.42736	-2.42757	-2.33667	-2.17135	-2.09708	-2.09736	-2.07571	-1.98341	-1.77845	-1.64409	-1.61696	-1.58984	-1.59011	-1.54528	-1.50061	-1.50136	-1.49717	-1.49252	-1.42595	-1.3261	-1.27342	-1.21905	-1.18444	-1.13673	-1.02846	-0.96837	-0.929572	-0.890675
	1RN1	p.H92A	-0.62	-4.96809	-4.97984	-4.99596	-4.80538	-4.61203	-4.63642	-4.57823	-4.50786	-4.52024	-4.27784	-4.03042	-4.0343	-3.81366	-3.41318	-3.15575	-2.99893	-2.92294	-2.92415	-2.78422	-2.64616	-2.61883	-2.56067	-2.5206	-2.46323	-2.41878	-2.37004	-2.17852	-2.03466	-2.03446	-2.03825	-1.9859	-1.88952	-1.84835	-1.8516	-1.85647	-1.70314	-1.55111	-1.5559	-1.51623	-1.47739	-1.4192	-1.36084	-1.32515	-1.28877	-1.25506	-1.16803
	1RN1	p.E58A	-0.78	-4.84626	-4.64261	-4.38148	-4.12593	-3.86527	-3.46864	-3.13476	-3.00438	-2.84456	-2.68473	-2.64893	-2.61264	-2.61454	-2.58443	-2.49979	-2.39699	-2.34744	-2.34819	-2.34876	-2.2984	-2.19948	-2.15132	-2.11443	-2.07766	-2.06686	-2.05691	-1.95824	-1.85886	-1.74022	-1.59047	-1.54955	-1.53944	-1.44102	-1.2636	-1.17456	-1.1643	-1.14563	-1.09652	-1.06661	-1.05068	-1.03437	-1.00327	-0.97212	-0.972316	-0.945352	-0.896706
	1RN1	p.Y11F	-2.03	-4.25926	-3.86533	-3.62678	-3.52705	-3.42389	-3.30999	-3.20044	-3.1328	-2.99869	-2.92485	-2.88451	-2.79913	-2.74793	-2.74479	-2.68569	-2.57742	-2.48488	-2.44303	-2.42468	-2.40443	-2.40026	-2.30416	-2.20317	-2.15185	-2.1025	-2.09537	-2.09259	-2.03885	-1.98319	-1.97376	-1.92073	-1.87442	-1.85113	-1.79917	-1.71914	-1.61772	-1.51686	-1.46147	-1.45426	-1.45137	-1.4498	-1.41631	-1.37002	-1.34174	-1.24074	-1.14582
	1RN1	p.Y42F	1.15	-5.88856	-5.18266	-4.86349	-4.68124	-4.26276	-3.91622	-3.7362	-3.65799	-3.59247	-3.52812	-3.43548	-3.28661	-3.1808	-3.13055	-3.06088	-2.90564	-2.81982	-2.81793	-2.71523	-2.61369	-2.50263	-2.347	-2.27333	-2.21672	-2.18651	-2.07895	-1.97339	-1.92854	-1.88247	-1.88083	-1.87905	-1.87513	-1.82178	-1.71907	-1.61608	-1.51415	-1.45758	-1.41802	-1.38202	-1.35125	-1.28761	-1.25196	-1.24911	-1.2469	-1.22512	-1.17263
	1RN1	p.Y56F	-0.71	-5.37474	-5.18129	-5.17273	-5.15862	-4.84666	-4.53652	-4.52279	-4.4128	-4.07523	-3.83797	-3.75213	-3.66666	-3.60031	-3.44696	-3.25404	-3.15169	-2.99741	-2.84074	-2.79193	-2.71622	-2.68005	-2.67346	-2.64554	-2.61769	-2.61159	-2.5545	-2.5014	-2.4404	-2.30923	-2.2091	-2.13392	-2.03689	-1.97829	-1.96833	-1.96352	-1.89499	-1.79721	-1.71479	-1.66287	-1.65988	-1.65831	-1.6076	-1.5561	-1.50031	-1.44432	-1.34832
	1RN1	p.Y57F	-0.44	-5.52629	-5.32673	-5.00973	-4.4607	-4.04044	-3.4589	-2.80299	-2.69935	-2.66965	-2.61566	-2.56537	-2.51432	-2.40399	-2.34399	-2.3426	-2.28882	-2.23643	-2.23058	-2.17865	-2.08144	-1.97888	-1.87595	-1.82079	-1.76587	-1.71262	-1.70856	-1.70446	-1.69976	-1.67587	-1.65384	-1.62238	-1.59095	-1.58875	-1.53089	-1.47329	-1.43876	-1.40437	-1.39084	-1.32691	-1.27442	-1.27296	-1.27085	-1.21765	-1.16615	-1.07015	-0.968725
	1RN1	p.Y68F	-1.35	-5.74974	-5.02082	-4.84895	-4.84246	-4.83526	-4.82075	-4.64356	-4.36796	-3.80226	-3.3426	-3.29025	-3.18126	-3.05489	-2.9835	-2.93055	-2.8773	-2.76709	-2.63335	-2.60749	-2.60678	-2.55393	-2.50065	-2.3973	-2.26759	-2.21517	-2.18817	-2.18415	-2.13055	-2.07716	-2.02542	-1.92477	-1.87335	-1.87217	-1.84575	-1.69094	-1.5613	-1.45909	-1.35767	-1.35617	-1.35303	-1.3349	-1.31847	-1.2619	-1.17462	-1.1422	-1.13299
	1RN1	p.S12A	-1.08	-5.92837	-5.91782	-5.91313	-5.40268	-4.89229	-4.37565	-3.75691	-3.64707	-3.49107	-3.21262	-3.03603	-2.94936	-2.85866	-2.79972	-2.79233	-2.64934	-2.50639	-2.48975	-2.473	-2.37275	-2.12868	-1.97537	-1.9521	-1.85968	-1.76512	-1.74553	-1.6933	-1.59022	-1.51158	-1.48315	-1.45667	-1.43155	-1.38026	-1.29752	-1.23655	-1.20673	-1.20478	-1.16306	-1.11644	-1.10978	-1.06337	-1.01715	-0.984818	-0.952871	-0.93339	-0.914057
	1RN1	p.S17A	0.57	-4.92775	-4.70608	-4.39789	-4.15742	-3.84367	-3.66341	-3.50565	-3.28666	-3.15168	-3.07637	-3.02011	-2.96646	-2.87712	-2.76338	-2.73562	-2.70577	-2.67379	-2.67011	-2.61728	-2.52395	-2.46766	-2.37816	-2.2776	-2.25004	-2.19756	-2.09528	-2.04324	-1.99095	-1.92375	-1.87201	-1.83508	-1.83391	-1.83163	-1.77707	-1.67517	-1.5753	-1.52434	-1.52337	-1.52169	-1.52032	-1.51982	-1.49302	-1.44215	-1.39789	-1.34573	-1.28166
	1RN1	p.S64A	-1.56	-5.92075	-5.53971	-4.82289	-4.46498	-4.3587	-4.11656	-3.89716	-3.71791	-3.51666	-3.35855	-3.30043	-3.2423	-3.11755	-3.04929	-3.04707	-2.99449	-2.94221	-2.93927	-2.84984	-2.738	-2.68474	-2.45437	-2.25136	-2.20351	-2.15545	-2.15295	-2.14526	-2.04193	-1.89011	-1.83452	-1.8324	-1.79235	-1.753	-1.68979	-1.62663	-1.6253	-1.57434	-1.52258	-1.51999	-1.4921	-1.44126	-1.4165	-1.3654	-1.26421	-1.16262	-1.11192
	1RN1	p.N9A	-0.71	-5.38719	-5.00268	-4.57964	-4.15689	-3.84751	-3.4587	-3.37455	-3.36944	-3.24661	-3.1253	-3.12291	-2.96907	-2.81255	-2.7582	-2.68618	-2.58515	-2.50466	-2.50293	-2.50078	-2.39949	-2.29883	-2.2477	-2.14676	-2.09552	-2.04369	-1.99212	-1.99075	-1.94418	-1.87867	-1.8583	-1.85768	-1.82167	-1.78408	-1.7227	-1.66195	-1.66174	-1.6076	-1.51587	-1.47748	-1.47108	-1.46512	-1.4273	-1.38925	-1.38056	-1.34901	-1.29818
	1RN1	p.N36A	0	-5.76619	-5.75792	-5.37124	-4.86061	-4.30717	-3.70843	-3.53073	-3.44533	-3.29639	-3.10835	-2.94783	-2.90733	-2.85687	-2.80777	-2.80717	-2.75615	-2.70331	-2.70034	-2.67729	-2.655	-2.65407	-2.57354	-2.49347	-2.44266	-2.36913	-2.31793	-2.28896	-2.28761	-2.237	-2.1415	-2.04115	-1.98512	-1.98127	-1.93303	-1.88209	-1.82731	-1.77728	-1.71695	-1.65619	-1.60116	-1.54583	-1.54459	-1.45683	-1.36953	-1.36899	-1.31811
	1RN1	p.N44A	-1.86	-5.3828	-4.86538	-4.53588	-4.33516	-4.23454	-4.00241	-3.86558	-3.86325	-3.86159	-3.85877	-3.68317	-3.50811	-3.42492	-3.34166	-3.34067	-3.27596	-3.21071	-3.20916	-3.20766	-3.0867	-2.96634	-2.92744	-2.79133	-2.5423	-2.36734	-2.22046	-2.09691	-2.09151	-2.08633	-2.08615	-2.03562	-1.9831	-1.93471	-1.86901	-1.81384	-1.77838	-1.73133	-1.67064	-1.61587	-1.57496	-1.56091	-1.54672	-1.50947	-1.46739	-1.46188	-1.46113
	1RN1	p.N81A	-2.91	-5.00268	-4.86702	-4.73174	-4.53287	-4.33445	-4.23435	-4.13396	-4.12893	-4.12439	-3.67214	-3.2203	-3.21847	-3.16232	-3.10645	-3.04056	-2.97454	-2.88804	-2.75197	-2.65037	-2.49868	-2.39688	-2.37201	-2.34812	-2.28482	-2.22043	-2.20296	-2.13691	-2.0365	-1.98481	-1.9371	-1.87139	-1.7021	-1.50998	-1.43058	-1.33439	-1.22586	-1.17583	-1.13408	-1.09148	-1.08067	-1.07071	-1.07041	-1.01921	-0.958187	-0.907267	-0.866249
	1RN1	p.N44D	-1.6	-5.50877	-5.14924	-4.56659	-3.90137	-3.8111	-3.63551	-3.42268	-3.29108	-3.19594	-3.13359	-2.9809	-2.88641	-2.834	-2.78244	-2.78149	-2.73037	-2.62938	-2.52402	-2.39468	-2.29754	-2.22407	-2.12179	-2.02439	-1.95679	-1.90056	-1.8174	-1.75562	-1.69315	-1.64176	-1.59583	-1.55267	-1.54624	-1.53928	-1.53759	-1.4913	-1.44573	-1.42174	-1.37068	-1.29339	-1.24277	-1.24139	-1.24	-1.19399	-1.09342	-1.03791	-1.0262
	1RN1	p.N44A	-1.6	-5.0038	-4.86688	-4.5426	-4.34411	-4.01352	-3.5278	-3.18237	-2.99568	-2.95197	-2.85888	-2.60808	-2.40692	-2.32033	-2.11868	-1.95263	-1.88613	-1.83461	-1.79847	-1.73729	-1.63613	-1.58137	-1.56646	-1.56558	-1.56452	-1.52683	-1.44704	-1.40337	-1.40245	-1.39448	-1.36371	-1.34089	-1.33979	-1.31042	-1.28244	-1.23186	-1.18023	-1.13739	-1.08654	-1.02649	-0.96603	-0.955956	-0.947846	-0.938974	-0.938053	-0.937331	-0.903941
	1RN1	p.D76N	-3.1	-5.01413	-4.84241	-4.67288	-4.5751	-4.3633	-4.23348	-4.16016	-3.8736	-3.64187	-3.3667	-2.8512	-2.61289	-2.58571	-2.51322	-2.42579	-2.37979	-2.35562	-2.33198	-2.33353	-2.27877	-2.21513	-2.18538	-2.16276	-2.13789	-2.11509	-2.03503	-1.95407	-1.95936	-1.94703	-1.93105	-1.79283	-1.64483	-1.63848	-1.59501	-1.5455	-1.52507	-1.48256	-1.40855	-1.35956	-1.36049	-1.32947	-1.29763	-1.28117	-1.21441	-1.15985	-1.15544
	1RN1	p.D76S	-3.1	-4.91076	-4.69021	-4.61459	-4.54809	-4.43695	-4.33119	-4.16887	-3.93956	-3.64277	-3.27309	-3.12443	-3.10725	-2.96575	-2.82924	-2.77694	-2.67601	-2.62342	-2.59538	-2.56556	-2.56181	-2.4855	-2.4087	-2.40382	-2.39914	-2.35537	-2.31024	-2.27317	-2.18458	-2.12901	-2.12404	-2.10026	-2.07819	-2.07407	-1.93114	-1.78848	-1.78609	-1.76622	-1.74082	-1.73451	-1.68819	-1.6366	-1.62854	-1.57436	-1.50699	-1.45521	-1.38005
	1RN1	p.D76A	-3.8	-4.79795	-4.43997	-4.12144	-3.99898	-4.00048	-3.84038	-3.68054	-3.68236	-3.53061	-3.23979	-3.10211	-2.93054	-2.75888	-2.67157	-2.58391	-2.54008	-2.46212	-2.33694	-2.18424	-2.10936	-2.09636	-2.09691	-2.09762	-2.09825	-2.09409	-2.00204	-1.90213	-1.89023	-1.89066	-1.69562	-1.50049	-1.49599	-1.49178	-1.49219	-1.43981	-1.37323	-1.32585	-1.2731	-1.21883	-1.15227	-1.10461	-1.08871	-1.08897	-1.06446	-1.01732	-0.979983
	1ROP	p.L41V	-2.53	-5.78951	-5.78183	-5.41674	-5.05249	-4.91041	-4.38351	-3.78073	-3.50552	-3.31145	-3.06171	-2.89734	-2.84857	-2.84696	-2.79458	-2.71657	-2.61537	-2.541	-2.54026	-2.48939	-2.43866	-2.43792	-2.35002	-2.24926	-2.18933	-2.13848	-2.13357	-2.03746	-1.93643	-1.92976	-1.92736	-1.91738	-1.90813	-1.80389	-1.69965	-1.65542	-1.56467	-1.51606	-1.51422	-1.44372	-1.34369	-1.31335	-1.31257	-1.26386	-1.21527	-1.16284	-1.11009
	1ROP	p.L41A	-6.12	-5.30865	-4.94652	-4.56216	-4.17686	-4.08056	-3.984	-3.83478	-3.68564	-3.68615	-3.52328	-3.32653	-3.29337	-3.14444	-2.9209	-2.79702	-2.63156	-2.50342	-2.49203	-2.49283	-2.44621	-2.39915	-2.3569	-2.28907	-2.26419	-2.26497	-2.19702	-2.07757	-2.02637	-1.97572	-1.9151	-1.90517	-1.90579	-1.80659	-1.65758	-1.60849	-1.50882	-1.40936	-1.35973	-1.31012	-1.26085	-1.1629	-1.114	-1.09888	-1.04935	-1.00643	-0.991829
	1ROP	p.D30G	2	-3.99006	-3.51619	-3.10105	-2.72667	-2.55954	-2.48402	-2.41577	-2.34985	-2.30788	-2.30841	-2.25203	-2.16502	-2.13463	-2.13479	-2.1349	-2.13517	-2.12108	-2.1068	-2.10182	-2.03093	-1.93104	-1.79632	-1.69562	-1.65662	-1.6076	-1.59627	-1.5563	-1.51802	-1.51853	-1.50901	-1.49843	-1.44856	-1.38803	-1.37651	-1.37669	-1.3466	-1.29635	-1.23972	-1.19539	-1.14926	-1.10604	-1.1012	-1.10124	-1.1013	-1.09566	-1.08218
	1ROP	p.D30E	1	-5.15722	-4.99049	-4.70527	-4.54991	-4.52368	-4.50464	-4.45228	-3.87489	-3.25482	-3.06885	-2.87538	-2.67836	-2.49811	-2.42774	-2.4251	-2.3586	-2.25903	-2.2198	-2.1881	-2.08516	-2.00482	-1.88793	-1.73639	-1.69543	-1.68964	-1.63124	-1.57634	-1.57359	-1.52065	-1.46006	-1.40999	-1.32478	-1.27915	-1.21776	-1.12606	-1.07704	-1.04783	-1.03099	-1.02436	-0.987298	-0.950286	-0.949113	-0.933641	-0.918081	-0.882346	-0.846524
	1ROP	p.D30S	1	-5.70224	-5.50375	-5.22419	-5.12145	-5.11186	-4.9219	-4.66195	-4.54101	-4.48371	-4.41723	-4.30826	-4.02961	-3.80236	-3.57808	-3.21991	-3.02426	-2.96182	-2.89183	-2.81903	-2.7588	-2.70205	-2.62382	-2.54592	-2.54197	-2.47162	-2.40359	-2.38587	-2.36739	-2.31924	-2.18258	-2.09123	-2.07166	-2.05067	-2.04598	-1.94072	-1.80499	-1.75254	-1.72751	-1.68042	-1.63279	-1.57576	-1.50814	-1.48985	-1.41433	-1.30829	-1.2414
	1ROP	p.D30H	0.9	-5.08038	-4.51841	-4.40895	-4.35839	-4.15461	-3.94816	-3.71032	-3.36439	-3.24378	-3.12189	-2.91744	-2.8254	-2.80306	-2.78344	-2.65977	-2.44172	-2.34537	-2.30991	-2.27116	-2.26428	-2.16154	-1.95987	-1.8109	-1.75093	-1.73875	-1.73812	-1.73795	-1.7364	-1.73199	-1.68562	-1.64225	-1.63639	-1.63043	-1.62601	-1.57452	-1.52596	-1.51571	-1.47989	-1.43079	-1.40807	-1.36505	-1.32224	-1.32177	-1.32149	-1.32052	-1.31648
	1ROP	p.D30N	0.8	-5.01807	-4.63146	-4.24266	-4.25055	-4.18314	-4.11111	-4.08071	-3.96325	-3.87853	-3.76786	-3.66162	-3.67098	-3.39906	-3.00496	-2.77597	-2.63172	-2.60479	-2.608	-2.56006	-2.51436	-2.51684	-2.46937	-2.41937	-2.3842	-2.35355	-2.3582	-2.30333	-2.25062	-2.24768	-2.21736	-2.19419	-2.17351	-2.15007	-2.1488	-2.11579	-2.01959	-1.95824	-1.96005	-1.96183	-1.86288	-1.76385	-1.72621	-1.68917	-1.69001	-1.67904	-1.66783
	1ROP	p.D30A	0.3	-4.31469	-4.27166	-4.27489	-4.26278	-3.96632	-3.68313	-3.53053	-3.23973	-2.88559	-2.62577	-2.5828	-2.53933	-2.49571	-2.46172	-2.33612	-2.18382	-2.12324	-2.12375	-2.11046	-2.0927	-2.08867	-2.07206	-2.05507	-1.97232	-1.74012	-1.59077	-1.5913	-1.54192	-1.43952	-1.3201	-1.25323	-1.25343	-1.22428	-1.19506	-1.19527	-1.18976	-1.15232	-1.10714	-1.09387	-1.0941	-1.09173	-1.08929	-1.08236	-1.07542	-1.05767	-1.01769
	1RTB	p.D121N	-0.76	-5.01123	-4.83951	-4.45638	-4.224	-4.20807	-4.21458	-4.16361	-4.11265	-4.11667	-4.12163	-4.09388	-3.86015	-3.59359	-3.32292	-3.12834	-3.1365	-2.8982	-2.63133	-2.60591	-2.56084	-2.51421	-2.51717	-2.51922	-2.4382	-2.29835	-2.21017	-2.1811	-2.16122	-2.10518	-2.07222	-2.00787	-1.80433	-1.65657	-1.62431	-1.57721	-1.5579	-1.51064	-1.4467	-1.43485	-1.43595	-1.40041	-1.36376	-1.33245	-1.28363	-1.26414	-1.20966
	1RTB	p.D121A	-0.72	-5.47489	-5.21927	-4.96428	-4.62058	-4.22543	-4.08908	-4.00337	-3.84359	-3.39196	-2.92884	-2.69326	-2.6295	-2.52785	-2.42634	-2.27381	-2.10812	-2.09545	-2.09121	-2.06936	-2.05235	-1.97006	-1.88787	-1.88857	-1.76662	-1.64447	-1.64477	-1.64519	-1.61826	-1.59107	-1.5913	-1.59152	-1.59172	-1.54684	-1.49704	-1.49242	-1.49264	-1.44015	-1.3735	-1.35962	-1.2776	-1.18993	-1.13926	-1.08433	-1.07468	-1.07478	-1.01956
	1RTB	p.H119A	1.1	-4.76809	-4.57679	-4.50354	-4.44701	-4.26944	-3.8071	-3.5439	-3.45612	-3.28775	-3.21117	-3.13577	-2.9713	-2.81112	-2.73628	-2.5976	-2.4186	-2.28953	-2.20258	-2.19763	-2.19228	-2.14999	-2.10919	-2.11324	-2.10988	-2.0675	-2.02504	-1.92211	-1.82513	-1.82934	-1.83566	-1.74191	-1.59582	-1.541	-1.49611	-1.45993	-1.41408	-1.35672	-1.34922	-1.35146	-1.31553	-1.2801	-1.2335	-1.18587	-1.18732	-1.12457	-1.06058
	1RTB	p.D121N	-1.9	-5.13013	-5.01761	-5.02631	-5.03698	-5.05327	-5.0632	-4.88717	-4.47732	-4.24856	-4.20104	-4.03403	-3.52021	-2.90489	-2.68985	-2.68118	-2.63494	-2.55651	-2.50986	-2.51179	-2.51402	-2.46797	-2.41885	-2.41675	-2.41869	-2.42105	-2.32947	-2.22962	-2.20227	-2.16596	-2.14505	-2.10626	-2.00684	-1.94283	-1.84375	-1.70571	-1.65881	-1.65161	-1.65425	-1.63441	-1.58684	-1.53913	-1.48934	-1.46175	-1.46277	-1.45031	-1.40095
	1RTB	p.D121A	-2.2	-5.37147	-5.26972	-5.27194	-5.12028	-4.80448	-4.64183	-4.50651	-4.37129	-4.37197	-4.37259	-4.32753	-4.28223	-4.28295	-4.2844	-4.27151	-4.2581	-4.22102	-4.18376	-4.09761	-3.85077	-3.53708	-3.24584	-3.01689	-2.78059	-2.56788	-2.31316	-2.1126	-2.0778	-1.98545	-1.91527	-1.90335	-1.74159	-1.59207	-1.59218	-1.5924	-1.58942	-1.5397	-1.49327	-1.49356	-1.44109	-1.32171	-1.22549	-1.19058	-1.18526	-1.14018	-1.09228
	1RTB	p.H119A	0.2	-4.68236	-4.40754	-4.16633	-3.26618	-2.61429	-2.53715	-2.41216	-2.37073	-2.33372	-2.21258	-2.12004	-2.11525	-2.1222	-2.07639	-2.0308	-2.04466	-2.01601	-1.97442	-1.97776	-1.98395	-1.88844	-1.79254	-1.79323	-1.59603	-1.39986	-1.40072	-1.35171	-1.30473	-1.26152	-1.2236	-1.19625	-1.16211	-1.16355	-1.15189	-1.10571	-1.07242	-1.07743	-1.08451	-1.07516	-1.02026	-0.978002	-0.97125	-0.952825	-0.864528	-0.787431	-0.778681
	1RTB	p.P93A	-2.7	-5.02052	-4.68117	-4.34131	-4.33812	-4.10761	-3.79229	-3.53677	-3.36603	-3.19607	-2.92721	-2.77599	-2.72421	-2.72288	-2.70536	-2.65401	-2.56939	-2.51884	-2.46756	-2.41534	-2.3681	-2.3076	-2.29284	-2.25181	-2.16014	-2.06927	-1.97312	-1.91768	-1.91255	-1.79903	-1.69041	-1.64838	-1.60637	-1.60595	-1.60557	-1.60524	-1.55465	-1.50422	-1.45393	-1.40363	-1.36988	-1.29978	-1.23302	-1.20215	-1.15138	-1.10108	-1.10087
	1RTB	p.P114A	-3.2	-5.02137	-4.68023	-4.24637	-4.15066	-3.84255	-3.53313	-3.53001	-3.32839	-3.07645	-2.97514	-2.92435	-2.92229	-2.82044	-2.71945	-2.70323	-2.68715	-2.65213	-2.56569	-2.49317	-2.39782	-2.32352	-2.30907	-2.25378	-2.18416	-2.15562	-2.13247	-2.10958	-2.06888	-1.9737	-1.919	-1.91342	-1.89287	-1.87751	-1.87719	-1.87687	-1.84196	-1.77495	-1.7158	-1.68873	-1.64654	-1.60426	-1.60401	-1.55714	-1.45666	-1.40268	-1.3688
	1RTB	p.Y97F	-3.54	-6.27201	-5.40496	-4.55223	-4.43297	-4.01249	-3.63367	-3.55927	-3.55778	-3.46193	-3.2658	-3.16252	-3.00397	-2.79991	-2.749	-2.71515	-2.67977	-2.67638	-2.65028	-2.62417	-2.51596	-2.36079	-2.28334	-2.17985	-2.05542	-1.9945	-1.98294	-1.93745	-1.89128	-1.86482	-1.76289	-1.63304	-1.58062	-1.52369	-1.46417	-1.42718	-1.39272	-1.30897	-1.19569	-1.16337	-1.16038	-1.15881	-1.15688	-1.14717	-1.09575	-1.03332	-0.986541
	1SAR	p.N39D	-1.5	-4.15773	-3.67249	-3.36826	-3.23533	-3.12919	-2.90993	-2.79092	-2.78523	-2.74205	-2.64969	-2.56431	-2.5304	-2.50377	-2.43114	-2.28322	-2.0814	-1.97796	-1.97494	-1.97278	-1.92073	-1.86967	-1.82117	-1.77318	-1.77103	-1.76936	-1.75463	-1.73943	-1.64613	-1.55399	-1.54808	-1.54151	-1.53999	-1.53738	-1.50072	-1.45402	-1.3921	-1.34137	-1.29042	-1.23987	-1.23931	-1.23788	-1.18633	-1.11514	-1.06382	-1.03285	-1.02106
	1SAR	p.N39A	-2.2	-5.26019	-4.45428	-4.15511	-4.15061	-4.14432	-3.8364	-3.44707	-3.36148	-3.29615	-3.17553	-3.05142	-2.94398	-2.90357	-2.80457	-2.70523	-2.68206	-2.63046	-2.59961	-2.54739	-2.44563	-2.34474	-2.29401	-2.24347	-2.19301	-2.14697	-2.0944	-2.08724	-2.03668	-1.98642	-1.94075	-1.89022	-1.8691	-1.85111	-1.84941	-1.81349	-1.73183	-1.67146	-1.61709	-1.57643	-1.52572	-1.47512	-1.42413	-1.37182	-1.37013	-1.34649	-1.29549
	1STN	p.T33S	-1.4	-5.6837	-4.91055	-4.45229	-4.18729	-4.04474	-3.85936	-3.67155	-3.47696	-3.3561	-3.28931	-3.21966	-3.15492	-3.10164	-3.01735	-2.95153	-2.90842	-2.84928	-2.79193	-2.76401	-2.7084	-2.63259	-2.56178	-2.4737	-2.36354	-2.21226	-2.10976	-2.09165	-2.07231	-2.03638	-1.97094	-1.92436	-1.90518	-1.89656	-1.84726	-1.78384	-1.7248	-1.62332	-1.55965	-1.553	-1.48757	-1.42446	-1.42148	-1.41709	-1.35599	-1.29447	-1.28633
	1STN	p.L36A	-3.6	-4.02085	-3.67389	-3.4767	-3.19232	-2.96899	-2.75786	-2.59387	-2.49239	-2.43355	-2.345	-2.24745	-2.19257	-2.15707	-2.06973	-1.96802	-1.90717	-1.89726	-1.89808	-1.89849	-1.89912	-1.84284	-1.74344	-1.65216	-1.60361	-1.60389	-1.55972	-1.51579	-1.50631	-1.49652	-1.45199	-1.35765	-1.30834	-1.30887	-1.26011	-1.21189	-1.16438	-1.11464	-1.11318	-1.11358	-1.09917	-1.04935	-1.01454	-1.01473	-1.00668	-0.991679	-0.950123
	1STN	p.L37A	-1.8	-4.66213	-4.3761	-4.27878	-4.18061	-4.1814	-4.08545	-3.74388	-3.49887	-3.49995	-3.43317	-3.33088	-3.2101	-3.12366	-3.06097	-2.99859	-2.92479	-2.80151	-2.57755	-2.35936	-2.31669	-2.29133	-2.19776	-2.11733	-2.0668	-1.97831	-1.91804	-1.90841	-1.90894	-1.7603	-1.56617	-1.46599	-1.38287	-1.3336	-1.31283	-1.31341	-1.3137	-1.31423	-1.26533	-1.21548	-1.21514	-1.21525	-1.16713	-1.119	-1.11747	-1.10103	-1.08665
	1STN	p.A60G	-1.5	-4.63939	-4.63759	-4.5746	-4.51342	-4.45237	-4.36126	-4.33155	-4.33213	-4.30713	-4.27273	-4.25718	-4.25086	-4.25103	-4.23392	-4.16582	-4.06467	-3.86163	-3.35393	-2.59514	-2.12829	-2.06643	-2.06914	-2.07161	-2.07335	-2.07726	-2.07996	-2.06831	-2.02526	-1.95904	-1.90895	-1.86996	-1.82187	-1.77107	-1.74569	-1.72027	-1.64087	-1.58746	-1.5885	-1.58915	-1.58952	-1.59012	-1.5908	-1.56619	-1.54132	-1.53334	-1.49786
	1STN	p.A60V	-2.9	-5.75119	-5.00138	-4.72532	-4.71627	-4.5914	-4.45155	-4.42716	-4.37672	-3.77384	-3.21606	-3.21041	-3.10184	-2.94121	-2.84209	-2.7996	-2.76872	-2.73846	-2.73523	-2.72822	-2.71757	-2.70978	-2.67852	-2.64689	-2.59379	-2.36704	-2.17256	-2.15254	-2.10001	-1.99716	-1.94589	-1.9438	-1.94171	-1.94071	-1.82188	-1.66579	-1.58079	-1.53321	-1.53168	-1.49158	-1.451	-1.42051	-1.39117	-1.36602	-1.27236	-1.17945	-1.15476
	1STN	p.F61A	-2.4	-5.02451	-4.83162	-4.78733	-4.62649	-4.38428	-4.19773	-3.85374	-3.56845	-3.42146	-3.27448	-3.18544	-3.09394	-2.92565	-2.69801	-2.619	-2.49873	-2.40008	-2.4016	-2.35989	-2.29533	-2.27345	-2.14083	-1.95809	-1.90905	-1.81164	-1.66323	-1.61389	-1.56636	-1.49796	-1.44862	-1.39317	-1.34516	-1.32418	-1.3263	-1.32484	-1.26088	-1.20002	-1.16577	-1.12723	-1.06846	-1.01034	-1.00789	-0.98107	-0.954054	-0.897513	-0.840989
	1STN	p.T62A	-2.4	-5.18189	-4.24644	-3.67768	-3.43192	-3.28133	-3.15931	-3.05258	-2.99584	-2.99517	-2.99485	-2.94064	-2.84605	-2.80521	-2.70449	-2.52155	-2.439	-2.43882	-2.321	-2.17496	-2.14663	-2.12444	-2.09853	-2.02946	-1.93308	-1.90177	-1.8586	-1.75855	-1.70148	-1.65138	-1.6013	-1.55123	-1.50116	-1.50104	-1.50088	-1.50081	-1.50077	-1.48596	-1.43583	-1.4004	-1.3933	-1.35245	-1.31854	-1.31839	-1.30907	-1.28475	-1.1846
	1STN	p.T62G	-3.4	-5.44604	-4.53137	-4.13633	-4.03887	-4.0363	-4.03454	-3.62684	-3.03318	-2.78163	-2.71647	-2.65069	-2.58537	-2.54868	-2.51174	-2.4212	-2.3305	-2.31977	-2.26493	-2.16869	-2.1166	-2.1159	-2.1156	-2.11046	-2.05491	-2.00438	-1.95917	-1.90877	-1.88847	-1.78822	-1.70291	-1.69149	-1.64114	-1.55705	-1.50152	-1.44602	-1.35064	-1.30019	-1.29918	-1.24944	-1.20054	-1.2004	-1.19952	-1.15728	-1.11577	-1.11569	-1.10676
	1STN	p.E73A	-1.6	-4.73968	-4.16229	-4.02303	-3.99363	-3.80185	-3.43811	-3.26901	-3.0285	-2.78922	-2.74028	-2.61916	-2.55061	-2.53174	-2.51349	-2.48143	-2.44876	-2.39952	-2.35001	-2.25034	-2.1512	-2.11464	-2.07766	-2.06625	-2.05594	-2.00739	-1.90824	-1.85886	-1.85934	-1.70971	-1.55995	-1.5611	-1.56208	-1.56288	-1.51584	-1.46898	-1.47012	-1.46904	-1.46787	-1.41877	-1.35989	-1.31108	-1.22187	-1.15302	-1.13412	-1.10375	-1.05596
	1STN	p.F76A	-4.1	-5.22346	-5.0253	-4.77722	-4.73458	-4.62628	-4.51649	-4.28632	-3.81245	-3.57932	-3.33749	-3.00366	-2.91731	-2.92132	-2.84416	-2.72567	-2.66736	-2.64732	-2.64885	-2.65199	-2.656	-2.65865	-2.63859	-2.56807	-2.48644	-2.43735	-2.29545	-2.14759	-2.12614	-2.12843	-2.12973	-2.0808	-2.03193	-1.98306	-1.9342	-1.83683	-1.73048	-1.68007	-1.63839	-1.63994	-1.63075	-1.62175	-1.58612	-1.52641	-1.50355	-1.47456	-1.44594
	1STN	p.D77A	-3.2	-5.37035	-5.26914	-5.27194	-4.9572	-4.64206	-4.46101	-4.26593	-3.96803	-3.684	-3.22074	-2.71267	-2.6686	-2.62567	-2.58288	-2.53931	-2.46113	-2.427	-2.42747	-2.26132	-2.09073	-2.08687	-2.08777	-2.0709	-1.9833	-1.90088	-1.88881	-1.88925	-1.7673	-1.64526	-1.61807	-1.59085	-1.5913	-1.5884	-1.48591	-1.31963	-1.22334	-1.18851	-1.13777	-1.08984	-1.08029	-1.07354	-1.07383	-1.07394	-1.07411	-1.05643	-1.03866
	1STN	p.D77G	-2.2	-5.33513	-5.2894	-5.28983	-5.29054	-5.29072	-5.06207	-4.83401	-4.83561	-4.83677	-4.67251	-4.50802	-4.40181	-4.25093	-4.13957	-3.88635	-3.39622	-2.98085	-2.76568	-2.48608	-2.31013	-2.25858	-2.20692	-2.20197	-2.19717	-2.1974	-2.16705	-2.13668	-2.12236	-2.10321	-1.99845	-1.89858	-1.79793	-1.64796	-1.59888	-1.59935	-1.59979	-1.59841	-1.55834	-1.51982	-1.51011	-1.40855	-1.25996	-1.15686	-1.10569	-1.09516	-1.08179
	1STN	p.D83A	-3.9	-5.47489	-5.37257	-5.11758	-4.80298	-4.50478	-4.32365	-4.26458	-4.21397	-4.09077	-3.69052	-3.37689	-3.23968	-3.10289	-3.10417	-2.88796	-2.65157	-2.63226	-2.60933	-2.50719	-2.27566	-2.10971	-2.09242	-2.08825	-2.07137	-1.98411	-1.90131	-1.88966	-1.89097	-1.76907	-1.61916	-1.59169	-1.59189	-1.54705	-1.44466	-1.37342	-1.35954	-1.32625	-1.29316	-1.27391	-1.25449	-1.2254	-1.19078	-1.14004	-1.0851	-1.07545	-1.05767
	1STN	p.D83G	-2.8	-4.66571	-4.50252	-4.41008	-4.31785	-4.3184	-4.19395	-3.70679	-3.3444	-3.10602	-2.78592	-2.68278	-2.6612	-2.66138	-2.62879	-2.56503	-2.48949	-2.42073	-2.35324	-2.25336	-2.15181	-2.10199	-2.09711	-2.09712	-2.09728	-1.99752	-1.758	-1.61842	-1.61849	-1.60878	-1.59905	-1.59914	-1.59774	-1.55774	-1.44786	-1.28953	-1.19467	-1.18689	-1.14865	-1.11043	-1.09206	-1.05868	-1.0125	-0.976336	-0.960039	-0.948687	-0.948766
	1STN	p.A90S	-2	-5.03299	-4.57697	-4.36448	-4.27832	-4.20825	-4.09223	-3.85853	-3.73528	-3.72949	-3.40451	-3.08189	-3.07975	-3.07912	-2.99201	-2.90465	-2.80507	-2.70468	-2.69294	-2.68135	-2.67878	-2.64641	-2.54519	-2.43382	-2.29638	-2.16297	-2.1134	-2.00224	-1.90367	-1.90139	-1.89913	-1.8977	-1.89617	-1.89608	-1.87324	-1.75779	-1.63861	-1.61181	-1.60267	-1.54952	-1.50453	-1.43528	-1.32729	-1.28447	-1.28113	-1.21847	-1.15524
	1STN	p.Y91S	-5.3	-5.82926	-5.4712	-5.11786	-4.98873	-4.73384	-4.3371	-4.06547	-3.94293	-3.64837	-3.3406	-3.02845	-2.8642	-2.73497	-2.57706	-2.41956	-2.21811	-2.1387	-2.12193	-2.07284	-1.98364	-1.88568	-1.83902	-1.79306	-1.74623	-1.74758	-1.75038	-1.70357	-1.65649	-1.66336	-1.6482	-1.62855	-1.5996	-1.57031	-1.57066	-1.57206	-1.52312	-1.47043	-1.46828	-1.43879	-1.4093	-1.40026	-1.34351	-1.29632	-1.29676	-1.25203	-1.20268
	1STN	p.D95A	-3.6	-5.1125	-4.96199	-4.6663	-4.36916	-4.32478	-4.22856	-3.93051	-3.68395	-3.68463	-3.39352	-2.93025	-2.7585	-2.75888	-2.75948	-2.69524	-2.631	-2.63182	-2.60917	-2.54201	-2.46365	-2.42966	-2.43047	-2.43099	-2.34071	-2.25041	-2.18905	-2.1278	-2.11507	-2.10212	-2.0097	-1.91721	-1.90502	-1.89288	-1.89308	-1.74333	-1.59356	-1.5907	-1.58785	-1.54601	-1.49927	-1.49467	-1.4423	-1.34245	-1.2953	-1.27585	-1.22123
	1STN	p.D95G	-3.1	-5.05931	-4.66684	-4.39623	-4.29101	-4.29164	-4.29219	-4.24852	-4.13781	-4.07142	-3.88542	-3.52243	-3.21884	-3.09209	-3.09226	-3.09232	-2.98063	-2.86903	-2.78746	-2.68415	-2.66257	-2.55414	-2.42137	-2.39712	-2.35398	-2.31084	-2.25935	-2.20797	-2.2082	-2.20845	-2.20871	-2.20398	-2.19917	-2.16872	-2.13834	-2.12417	-2.10493	-2.00005	-1.7602	-1.6204	-1.62054	-1.61072	-1.60096	-1.59956	-1.54962	-1.50021	-1.40843
	1STN	p.L103A	-4.6	-5.67265	-5.31052	-4.94932	-4.83396	-4.54897	-4.38067	-4.38118	-4.28159	-3.83796	-3.42914	-3.36425	-3.36579	-3.1818	-2.87316	-2.72381	-2.69858	-2.6541	-2.5527	-2.44842	-2.40228	-2.33527	-2.23642	-2.20579	-2.20659	-2.15761	-2.06981	-1.98088	-1.93054	-1.92081	-1.85408	-1.70491	-1.56232	-1.5074	-1.45789	-1.38499	-1.33555	-1.31449	-1.3149	-1.26599	-1.21703	-1.21663	-1.16795	-1.12005	-1.12048	-1.11894	-1.1175
	1STN	p.N118D	-2.5	-5.36554	-4.65032	-4.21365	-3.9861	-3.90075	-3.807	-3.62465	-3.41649	-3.28488	-3.18985	-3.12983	-3.0266	-2.98116	-2.93064	-2.88062	-2.82938	-2.72796	-2.67466	-2.59089	-2.43925	-2.36769	-2.36576	-2.33796	-2.24115	-2.17196	-2.1664	-2.0657	-1.96458	-1.90851	-1.79601	-1.73344	-1.73198	-1.6902	-1.64008	-1.63051	-1.58781	-1.50526	-1.46475	-1.45395	-1.44277	-1.39187	-1.24137	-1.14075	-1.11985	-1.09893	-1.09753
	1STN	p.L25A	-2.6	-5.67265	-5.67561	-5.196	-4.71528	-4.5487	-4.38067	-4.03298	-3.5897	-3.42531	-3.17354	-2.91593	-2.76762	-2.64932	-2.60593	-2.56092	-2.5039	-2.49256	-2.49312	-2.34598	-2.16176	-2.12505	-2.11285	-2.10072	-2.01188	-1.91266	-1.90256	-1.88416	-1.86592	-1.82833	-1.7485	-1.65713	-1.6084	-1.60919	-1.60918	-1.6097	-1.61049	-1.61144	-1.56262	-1.51331	-1.50885	-1.45908	-1.41428	-1.41454	-1.38618	-1.33618	-1.31499
	1STN	p.G88V	0.5	-5.22299	-4.76322	-4.26118	-4.22607	-4.23604	-4.24432	-4.18589	-4.12562	-3.8869	-3.48796	-3.24103	-3.00347	-2.8221	-2.79221	-2.77792	-2.76275	-2.7489	-2.73432	-2.64789	-2.50818	-2.40939	-2.36215	-2.33621	-2.29273	-2.27763	-2.18274	-2.08601	-1.98877	-1.85367	-1.80565	-1.79653	-1.78432	-1.77237	-1.77375	-1.7391	-1.7025	-1.70183	-1.70355	-1.70474	-1.64084	-1.54462	-1.5141	-1.47799	-1.44139	-1.44238	-1.43126
	1STN	p.A90S	-2.5	-5.29046	-5.02739	-4.62784	-4.4878	-4.42683	-4.36649	-4.35293	-4.27105	-4.08531	-3.96423	-3.96091	-3.84387	-3.72788	-3.72581	-3.39897	-2.88718	-2.45522	-2.17099	-2.13332	-2.1237	-2.11366	-2.11292	-2.10794	-2.10328	-2.10328	-2.07856	-2.01577	-1.97767	-1.94003	-1.90007	-1.78143	-1.66514	-1.63741	-1.59387	-1.57796	-1.54075	-1.50336	-1.50266	-1.49623	-1.42815	-1.36574	-1.36527	-1.35765	-1.31855	-1.28364	-1.22863
	1STN	p.L25A	-2.8	-4.9233	-4.07745	-3.83188	-3.58754	-3.38832	-3.19836	-3.11246	-3.11357	-3.05305	-2.99353	-2.92026	-2.84621	-2.84659	-2.84707	-2.84762	-2.77322	-2.69913	-2.60969	-2.5075	-2.40534	-2.20852	-2.01267	-1.91336	-1.90404	-1.88617	-1.82974	-1.69965	-1.60775	-1.60829	-1.56411	-1.51994	-1.51603	-1.50702	-1.50251	-1.50317	-1.45859	-1.41385	-1.41415	-1.3858	-1.3362	-1.26499	-1.16512	-1.11525	-1.11525	-1.11543	-1.05125
	1STN	p.G88V	0.6	-5.01807	-4.84138	-4.87135	-4.80909	-4.53066	-4.33066	-4.29163	-4.18677	-4.12935	-3.98809	-3.49156	-3.1498	-3.07561	-2.92569	-2.86751	-2.84162	-2.78485	-2.74553	-2.73143	-2.69211	-2.6116	-2.55299	-2.42282	-2.31288	-2.31421	-2.29789	-2.28674	-2.29352	-2.2395	-2.14194	-2.09979	-2.099	-2.09983	-2.10237	-2.10361	-2.10437	-2.00905	-1.87602	-1.81372	-1.78935	-1.70536	-1.60539	-1.59179	-1.52343	-1.37589	-1.29927
	1STN	p.A90S	-2.6	-5.03258	-4.56423	-4.35387	-4.34699	-4.27417	-4.0912	-3.44853	-2.91898	-2.83948	-2.73568	-2.69067	-2.64907	-2.62966	-2.59671	-2.48701	-2.31361	-2.21506	-2.17407	-2.12694	-2.11363	-2.10812	-2.10734	-2.08207	-1.98251	-1.90614	-1.90328	-1.90241	-1.87987	-1.76459	-1.64518	-1.60896	-1.59239	-1.58472	-1.58375	-1.5398	-1.49608	-1.47405	-1.37326	-1.29143	-1.24916	-1.20928	-1.19851	-1.18834	-1.18411	-1.17988	-1.17931
	1SUP	p.G169A	0.3	-5.17242	-4.63167	-4.28529	-4.14869	-3.78354	-3.47724	-3.46741	-3.40838	-3.35279	-3.26446	-3.11006	-2.90037	-2.73804	-2.58047	-2.44079	-2.42212	-2.36622	-2.27483	-2.17815	-2.13261	-2.13103	-2.12255	-2.11492	-2.11375	-2.1114	-2.04255	-1.97507	-1.94038	-1.90431	-1.90064	-1.74799	-1.56787	-1.51341	-1.34365	-1.19377	-1.18849	-1.18719	-1.18533	-1.1338	-1.08276	-1.07302	-1.06268	-1.01536	-0.968621	-0.955277	-0.940985
	1SUP	p.N76D	0.45	-5.35877	-4.6463	-4.42933	-4.41608	-4.31785	-4.21966	-4.08428	-3.47259	-2.87758	-2.6443	-2.50066	-2.47496	-2.4264	-2.35142	-2.30006	-2.22521	-2.12259	-2.0208	-1.87292	-1.76151	-1.70636	-1.6645	-1.66383	-1.66172	-1.65977	-1.65745	-1.60067	-1.51054	-1.46482	-1.35264	-1.25107	-1.1998	-1.14714	-1.09503	-1.02426	-0.973886	-0.942724	-0.941406	-0.935855	-0.885093	-0.839279	-0.838074	-0.836807	-0.819511	-0.769387	-0.735128
	1TUP	p.R248Q	-1.94	-5.41275	-4.63424	-3.47927	-2.92881	-2.76403	-2.78813	-2.80722	-2.81996	-2.79296	-2.71889	-2.6883	-2.65315	-2.56299	-2.44112	-2.37969	-2.3931	-2.33172	-2.27484	-2.26205	-2.24781	-2.25304	-2.16604	-2.08251	-2.06254	-2.03717	-1.96007	-1.88532	-1.85026	-1.75973	-1.71002	-1.6755	-1.62922	-1.57287	-1.52593	-1.53134	-1.50755	-1.44287	-1.41069	-1.38399	-1.35639	-1.3324	-1.2859	-1.26765	-1.21871	-1.16935	-1.17065
	1VQB	p.D36N	-1	-4.83313	-4.65852	-4.37401	-4.05666	-4.03509	-4.04386	-4.0454	-3.95989	-3.69204	-3.2997	-3.09155	-2.97423	-2.7085	-2.5654	-2.52733	-2.48094	-2.43875	-2.39824	-2.36647	-2.33481	-2.33656	-2.28198	-2.19498	-2.16697	-2.16995	-2.14877	-2.12813	-2.128	-2.12853	-2.09608	-2.06202	-2.06228	-1.99975	-1.9394	-1.80313	-1.65626	-1.64823	-1.62666	-1.60478	-1.58096	-1.55445	-1.53056	-1.51039	-1.43242	-1.32478	-1.29595
	1VQB	p.I47T	-7.4	-4.75671	-4.18313	-4.09155	-3.96575	-3.83978	-3.66273	-3.36563	-3.11039	-2.8249	-2.67571	-2.63539	-2.54724	-2.44808	-2.39692	-2.39786	-2.39878	-2.31158	-2.22465	-2.21366	-2.20197	-2.06281	-1.91326	-1.90343	-1.89241	-1.88145	-1.84767	-1.76018	-1.7069	-1.70762	-1.70826	-1.70849	-1.70868	-1.65923	-1.56484	-1.51531	-1.50579	-1.45615	-1.38932	-1.36782	-1.34054	-1.27346	-1.23419	-1.17145	-1.1087	-1.10897	-1.06176
	1VQB	p.D50H	-1.5	-5.31159	-5.05613	-4.87585	-4.62419	-4.55279	-4.52787	-4.21937	-3.9219	-3.90322	-3.89337	-3.6538	-3.41843	-3.31244	-3.20632	-3.09061	-2.97589	-2.91417	-2.8272	-2.78293	-2.7013	-2.63779	-2.5978	-2.55184	-2.54155	-2.53766	-2.5372	-2.53703	-2.51584	-2.45683	-2.37468	-2.31592	-2.2684	-2.23031	-2.1714	-2.11754	-2.06881	-2.02016	-2.01977	-1.87755	-1.7235	-1.71028	-1.66209	-1.61063	-1.55041	-1.4671	-1.3557
	1VQB	p.F68L	-4.2	-5.19128	-4.93139	-4.83663	-4.83571	-4.73514	-4.63462	-4.41573	-4.19601	-3.95259	-3.70992	-3.64904	-3.58854	-3.43684	-3.18912	-3.09282	-3.09259	-3.03405	-2.87844	-2.73819	-2.64503	-2.54156	-2.48811	-2.44092	-2.29369	-2.19339	-2.19311	-2.14855	-2.04267	-1.98106	-1.9361	-1.89095	-1.89046	-1.89014	-1.78616	-1.68238	-1.68228	-1.58764	-1.49096	-1.48871	-1.45116	-1.40105	-1.34299	-1.26393	-1.23015	-1.20867	-1.13713
	1VQB	p.I6V	-0.7	-4.81223	-4.6804	-4.67417	-4.44313	-3.97533	-3.73032	-3.61549	-3.461	-3.37791	-3.33764	-3.335	-3.25798	-3.17936	-3.02566	-2.82126	-2.76768	-2.61395	-2.46223	-2.45851	-2.40235	-2.29639	-2.1941	-2.14287	-2.04509	-1.94145	-1.93505	-1.93362	-1.91626	-1.89931	-1.82369	-1.71046	-1.59812	-1.52094	-1.47009	-1.42045	-1.36933	-1.31832	-1.31758	-1.27628	-1.23388	-1.22357	-1.18024	-1.14385	-1.12511	-1.10829	-1.10668
	1VQB	p.L28V	1.1	-4.9317	-4.78612	-4.77885	-4.26409	-3.66048	-3.46927	-3.2765	-3.18151	-3.17693	-3.11348	-2.80013	-2.5475	-2.49511	-2.4438	-2.43113	-2.41794	-2.379	-2.28993	-2.19357	-2.14766	-2.14263	-2.13759	-2.1369	-2.08556	-2.03445	-1.98333	-1.82222	-1.71143	-1.71005	-1.66796	-1.62587	-1.62406	-1.61939	-1.56886	-1.52057	-1.51912	-1.48574	-1.38396	-1.31526	-1.31469	-1.26362	-1.21282	-1.16551	-1.11476	-1.09132	-1.03021
	1VQB	p.V35A	-2.2	-4.88157	-4.89674	-4.75772	-4.46038	-4.31289	-4.32286	-3.96567	-3.45354	-3.24158	-3.08227	-2.83893	-2.69689	-2.65161	-2.51259	-2.3601	-2.30651	-2.30991	-2.3119	-2.27407	-2.23623	-2.2384	-2.20656	-2.10989	-1.95014	-1.83981	-1.79318	-1.70255	-1.60598	-1.56713	-1.5124	-1.45876	-1.40544	-1.31251	-1.27503	-1.27642	-1.27735	-1.22974	-1.1826	-1.14532	-1.09696	-1.0874	-1.03462	-0.937976	-0.894839	-0.898003	-0.858984
	1VQB	p.Y41F	-0.6	-5.35379	-5.15605	-5.1414	-5.0061	-4.70654	-4.51809	-4.25464	-4.0125	-4.00993	-4.00594	-3.77551	-3.27932	-3.01102	-3.00696	-2.95386	-2.89979	-2.86523	-2.8308	-2.78388	-2.63188	-2.52139	-2.41473	-2.26002	-2.20767	-2.19985	-2.18937	-2.13995	-1.99238	-1.86632	-1.84189	-1.81336	-1.78404	-1.73254	-1.68041	-1.67841	-1.67527	-1.67228	-1.53364	-1.39183	-1.38677	-1.37181	-1.30688	-1.23403	-1.18189	-1.15011	-1.1409
	1VQB	p.I47L	-0.7	-5.53124	-5.01619	-4.74372	-4.5859	-4.42909	-4.30723	-4.09224	-3.87405	-3.84827	-3.58152	-3.32144	-3.24974	-3.18821	-2.98063	-2.62624	-2.46447	-2.4495	-2.39206	-2.24421	-2.14096	-2.12192	-2.11266	-2.07598	-1.97008	-1.84568	-1.74632	-1.69872	-1.69179	-1.68679	-1.68249	-1.61998	-1.55772	-1.55068	-1.49769	-1.44749	-1.40968	-1.30274	-1.23304	-1.23076	-1.22707	-1.21052	-1.15695	-1.06279	-1.00744	-0.957831	-0.865613
	1VQB	p.I47V	-2.6	-4.81606	-4.52832	-4.14724	-3.83221	-3.63033	-3.47332	-3.31049	-3.19446	-3.19225	-3.13569	-2.93297	-2.68323	-2.57773	-2.57459	-2.52286	-2.46465	-2.45382	-2.40551	-2.35675	-2.30259	-2.24946	-2.20389	-2.15789	-2.1557	-2.14809	-2.09043	-2.03689	-1.98553	-1.93497	-1.91593	-1.82279	-1.73754	-1.69811	-1.64632	-1.56883	-1.48382	-1.45131	-1.4327	-1.36449	-1.31288	-1.31127	-1.31028	-1.30896	-1.22351	-1.12305	-1.1064
	1VQB	p.F68L	-4.3	-5.35628	-5.09639	-4.57741	-4.26125	-3.90186	-3.59877	-3.59717	-3.59406	-3.34324	-3.03557	-2.87987	-2.73967	-2.69624	-2.69586	-2.6957	-2.61947	-2.51637	-2.48908	-2.44162	-2.3664	-2.33805	-2.3376	-2.26536	-2.19324	-2.19288	-2.19237	-2.14765	-2.09723	-2.09111	-2.03538	-1.8315	-1.68294	-1.63617	-1.58935	-1.54106	-1.49289	-1.45322	-1.40099	-1.38823	-1.38815	-1.28796	-1.18765	-1.18743	-1.13729	-1.08716	-1.07564
	1VQB	p.A86T	-0.7	-5.26878	-5.25971	-4.98971	-4.57521	-4.4009	-4.37429	-4.37215	-4.34905	-4.3238	-4.20677	-3.9275	-3.75264	-3.56807	-3.14101	-2.81173	-2.69621	-2.42207	-2.16495	-2.14279	-2.13574	-2.12882	-2.07205	-2.01365	-1.96802	-1.91934	-1.86248	-1.70874	-1.60518	-1.56721	-1.51707	-1.50293	-1.45253	-1.3933	-1.37597	-1.36668	-1.36441	-1.32845	-1.28404	-1.23176	-1.18819	-1.18615	-1.17513	-1.1447	-1.12432	-1.12316	-1.10102
	1VQB	p.A86V	0.5	-5.00999	-4.61238	-4.46792	-4.44557	-4.39563	-4.10251	-3.38471	-2.911	-2.86651	-2.81186	-2.79692	-2.78696	-2.50879	-2.23486	-2.21573	-2.19505	-2.19039	-2.18281	-2.07222	-1.96632	-1.96433	-1.96215	-1.95764	-1.95374	-1.83527	-1.68585	-1.65395	-1.6465	-1.6366	-1.59564	-1.55535	-1.54499	-1.49644	-1.42748	-1.39786	-1.37251	-1.33894	-1.29516	-1.26016	-1.2435	-1.21647	-1.18185	-1.14057	-1.12308	-1.11427	-1.08189
	1VQB	p.V35A	-2.2	-5.23466	-4.23924	-3.56616	-3.12933	-2.89749	-2.82452	-2.76207	-2.54872	-2.35039	-2.25526	-2.17952	-2.09172	-2.03717	-1.94057	-1.7874	-1.5924	-1.45056	-1.44931	-1.44781	-1.45222	-1.45603	-1.45334	-1.44951	-1.45068	-1.40699	-1.31443	-1.2678	-1.24935	-1.22968	-1.20138	-1.17601	-1.13996	-1.10069	-1.09229	-1.0847	-1.03574	-0.965861	-0.948318	-0.921827	-0.892995	-0.893927	-0.89486	-0.898264	-0.859512	-0.81152	-0.797083
	1VQB	p.I47A	-7	-5.07955	-4.58232	-4.19933	-3.99283	-3.87458	-3.73481	-3.59431	-3.59629	-3.50197	-3.20685	-2.95302	-2.83968	-2.62935	-2.47813	-2.44544	-2.4127	-2.36358	-2.28082	-2.24758	-2.24795	-2.23317	-2.21818	-2.1906	-2.14107	-2.11995	-2.04813	-1.94876	-1.92248	-1.91876	-1.91497	-1.79542	-1.65038	-1.62542	-1.6136	-1.56974	-1.53311	-1.42859	-1.32888	-1.29773	-1.24829	-1.1803	-1.12498	-1.08773	-1.05593	-1.05657	-1.04476
	1VQB	p.I47V	-2.5	-5.15214	-4.8084	-4.52017	-4.28426	-4.0496	-3.89088	-3.88678	-3.88419	-3.69044	-3.49684	-3.49353	-3.44619	-3.39587	-3.35364	-3.31317	-3.23383	-3.0998	-3.0434	-2.87411	-2.67515	-2.54074	-2.38915	-2.14443	-1.94734	-1.94525	-1.93864	-1.9319	-1.84058	-1.6896	-1.59208	-1.54045	-1.5232	-1.5189	-1.46902	-1.3687	-1.31758	-1.31643	-1.26488	-1.16427	-1.11247	-1.10975	-1.10855	-1.10176	-1.09497	-1.04973	-0.993854
	1VQB	p.I47L	-0.6	-4.83634	-4.33839	-4.11382	-4.00456	-3.90676	-3.80278	-3.76036	-3.52292	-3.29146	-3.25411	-3.11209	-2.85327	-2.68865	-2.60124	-2.5034	-2.45846	-2.44531	-2.39016	-2.34627	-2.32984	-2.20676	-2.09568	-2.09199	-2.08289	-2.04606	-2.01669	-2.01312	-1.944	-1.87407	-1.85848	-1.84081	-1.74972	-1.66048	-1.65588	-1.64746	-1.63887	-1.58345	-1.51049	-1.45452	-1.36664	-1.25847	-1.19911	-1.19506	-1.18184	-1.12532	-0.979712
	1VQB	p.V35T	-5.3	-5.13075	-4.50459	-4.22978	-3.99195	-3.60386	-3.24206	-3.1745	-3.10764	-2.99642	-2.903	-2.73509	-2.59713	-2.38789	-2.201	-2.14401	-2.03884	-1.94468	-1.84922	-1.80651	-1.8131	-1.81558	-1.77058	-1.70265	-1.60262	-1.52595	-1.53163	-1.53473	-1.52304	-1.47956	-1.45187	-1.42637	-1.37933	-1.3148	-1.26985	-1.26464	-1.25819	-1.21819	-1.16407	-1.11726	-1.08368	-1.04502	-0.998927	-0.976487	-0.963527	-0.939062	-0.907077
	1VQB	p.L37A	-7.7	-4.94755	-4.6639	-4.37828	-4.27969	-4.17977	-4.18002	-4.18123	-4.08582	-3.9907	-3.99391	-3.7498	-3.25088	-2.99759	-2.92346	-2.79997	-2.75091	-2.75113	-2.68194	-2.56676	-2.50944	-2.31361	-2.11682	-2.00417	-1.90481	-1.90569	-1.88734	-1.831	-1.79349	-1.75087	-1.70834	-1.65942	-1.61029	-1.5661	-1.46712	-1.41277	-1.41325	-1.36359	-1.26456	-1.1666	-1.11632	-1.04973	-0.949729	-0.914729	-0.898029	-0.881329	-0.848292
	1VQB	p.L37V	-3.5	-5.06751	-5.05983	-4.91518	-4.76875	-4.58425	-4.19627	-3.98592	-3.85778	-3.72977	-3.63817	-3.54616	-3.54406	-3.44326	-3.13933	-2.88867	-2.79033	-2.68886	-2.53792	-2.43739	-2.42539	-2.33697	-2.26056	-2.14688	-1.95132	-1.80463	-1.73879	-1.72329	-1.66501	-1.57362	-1.45489	-1.35249	-1.31998	-1.27059	-1.17283	-1.12262	-1.11822	-1.11386	-1.09354	-1.03327	-0.944251	-0.89515	-0.802595	-0.710348	-0.70113	-0.691342	-0.6901
	1VQB	p.V45A	-2.1	-5.84674	-5.24593	-4.23476	-3.70697	-3.42829	-3.28988	-3.30528	-3.24845	-3.01146	-2.83589	-2.83956	-2.84454	-2.78346	-2.67958	-2.6338	-2.63457	-2.61946	-2.52112	-2.44022	-2.44256	-2.41099	-2.35833	-2.34131	-2.30189	-2.2257	-2.19255	-2.17984	-2.16787	-2.12392	-2.02589	-1.9735	-1.91001	-1.8106	-1.72971	-1.68452	-1.6335	-1.53191	-1.47831	-1.47657	-1.42448	-1.33259	-1.29435	-1.24648	-1.19926	-1.20068	-1.13759
	1VQB	p.V45T	-3.5	-5.25091	-4.90525	-4.79128	-4.54446	-4.28554	-4.05769	-3.83238	-3.53707	-3.30416	-3.11259	-2.93758	-2.80677	-2.61614	-2.49962	-2.50476	-2.47699	-2.42262	-2.40259	-2.32547	-2.22634	-2.21338	-2.22136	-2.18425	-2.14981	-2.128	-1.98119	-1.8151	-1.77375	-1.77819	-1.75941	-1.70672	-1.62606	-1.57907	-1.58262	-1.53643	-1.48954	-1.41207	-1.30742	-1.23969	-1.19809	-1.19809	-1.18587	-1.17366	-1.14126	-1.11046	-1.11304
	1VQB	p.I47A	-7.1	-4.61948	-4.00275	-3.34056	-3.29666	-3.29844	-3.21962	-3.06988	-3.0026	-2.95026	-2.79362	-2.69275	-2.69492	-2.69647	-2.60995	-2.52307	-2.50118	-2.44614	-2.36428	-2.28167	-2.23204	-2.1894	-2.16248	-1.99472	-1.77372	-1.6967	-1.67302	-1.64822	-1.61173	-1.56695	-1.52947	-1.52554	-1.47445	-1.42352	-1.37594	-1.22817	-1.09091	-1.04095	-1.02881	-1.01789	-0.983409	-0.960056	-0.945404	-0.930834	-0.880917	-0.83113	-0.831343
	1VQB	p.L49A	-6.1	-5.677	-5.31544	-4.95388	-4.8365	-4.54991	-4.3823	-4.38493	-4.38767	-4.28772	-4.09128	-3.74901	-3.43491	-3.36637	-3.33236	-3.29869	-3.14909	-2.87499	-2.72594	-2.6566	-2.61266	-2.61297	-2.56774	-2.42013	-2.21145	-2.10536	-2.06714	-2.02875	-2.02925	-2.02969	-2.03016	-2.03082	-1.98093	-1.92047	-1.9108	-1.76261	-1.56856	-1.52344	-1.52375	-1.52411	-1.51956	-1.46473	-1.41473	-1.41499	-1.3656	-1.31594	-1.31629
	1VQB	p.L49V	-2.9	-5.291	-4.78229	-4.49669	-4.10816	-3.86886	-3.64823	-3.4982	-3.39444	-3.34952	-3.34803	-3.2565	-3.10493	-3.04266	-3.04079	-2.93993	-2.83927	-2.76125	-2.68323	-2.65953	-2.58523	-2.48411	-2.42059	-2.40712	-2.31805	-2.18377	-2.13656	-2.12974	-2.07364	-1.97673	-1.92965	-1.91569	-1.81356	-1.70972	-1.65079	-1.60656	-1.56026	-1.51344	-1.46264	-1.3918	-1.37124	-1.34079	-1.31008	-1.26161	-1.16096	-1.10761	-1.05626
	1VQB	p.V63T	-5	-5.62591	-5.65525	-5.16628	-4.53945	-4.27078	-4.13269	-4.04512	-3.95574	-3.82579	-3.59296	-3.49406	-3.36265	-3.237	-3.16915	-3.04589	-2.87	-2.74433	-2.74721	-2.68299	-2.61815	-2.53705	-2.43047	-2.40861	-2.37625	-2.3007	-2.26419	-2.26883	-2.21302	-2.15719	-2.13855	-2.09467	-1.97393	-1.87907	-1.73085	-1.58191	-1.53297	-1.48457	-1.48883	-1.46028	-1.41036	-1.34166	-1.28592	-1.28125	-1.24215	-1.20359	-1.15572
	1VQB	p.I78T	-6.6	-4.90774	-4.20773	-3.74534	-3.65353	-3.65493	-3.65648	-3.57364	-3.40777	-3.32577	-3.2889	-3.25234	-3.25345	-3.11639	-2.88697	-2.79572	-2.74771	-2.69058	-2.64086	-2.55175	-2.45187	-2.40058	-2.30114	-2.15162	-2.0124	-1.92311	-1.91324	-1.90356	-1.89283	-1.78373	-1.64675	-1.60411	-1.60057	-1.60108	-1.55549	-1.50473	-1.43329	-1.36708	-1.36749	-1.36777	-1.34003	-1.31214	-1.27289	-1.17495	-1.11637	-1.09838	-1.08062
	1VQB	p.I78V	-1.3	-5.34869	-5.13213	-4.78783	-4.42875	-3.85314	-3.34808	-3.04019	-2.83835	-2.7666	-2.612	-2.42853	-2.33081	-2.27716	-2.27159	-2.21551	-2.16009	-2.10556	-2.0074	-1.95522	-1.93214	-1.91359	-1.91109	-1.83413	-1.74729	-1.70664	-1.61771	-1.54127	-1.52402	-1.4907	-1.44111	-1.42287	-1.42166	-1.38864	-1.33744	-1.31731	-1.31656	-1.27462	-1.22348	-1.1636	-1.10738	-1.10127	-1.0706	-1.0246	-0.97361	-0.92311	-0.857144
	1VQB	p.L81V	-0.2	-5.28951	-4.60474	-4.42356	-4.31422	-4.09608	-3.86193	-3.73427	-3.72931	-3.72659	-3.53577	-3.25443	-3.04906	-2.68773	-2.44059	-2.43993	-2.389	-2.33833	-2.33765	-2.13739	-1.82661	-1.71501	-1.67332	-1.62826	-1.62307	-1.57577	-1.52796	-1.49459	-1.44434	-1.42301	-1.41912	-1.36738	-1.31606	-1.26717	-1.21829	-1.16914	-1.11722	-1.09354	-1.04249	-1.00173	-0.991265	-0.989939	-0.988768	-0.988289	-0.987899	-0.947383	-0.906406
	1VQB	p.V19T	-0.6	-5.25091	-4.76391	-4.51143	-4.14804	-3.77425	-3.64616	-3.4898	-3.33048	-3.26206	-3.1972	-3.132	-3.0606	-3.01991	-2.97922	-2.80679	-2.63796	-2.64468	-2.57992	-2.28978	-2.04323	-2.02072	-1.97205	-1.87355	-1.83328	-1.8407	-1.69534	-1.54999	-1.55302	-1.54219	-1.53302	-1.53825	-1.50503	-1.47606	-1.44955	-1.35061	-1.28475	-1.28732	-1.28989	-1.24255	-1.14527	-1.09759	-1.09987	-1.06174	-1.02457	-1.02889	-1.02216
	1VQB	p.Y41A	-0.4	-5.98565	-5.64498	-5.14898	-4.69206	-4.28163	-3.86098	-3.5522	-3.34255	-3.0774	-3.01703	-2.94109	-2.79175	-2.71448	-2.65932	-2.57017	-2.50918	-2.48382	-2.43527	-2.32751	-2.26429	-2.22145	-2.15115	-2.09886	-2.0736	-2.06983	-1.96614	-1.86118	-1.81387	-1.73599	-1.67916	-1.60482	-1.5517	-1.52813	-1.47548	-1.44271	-1.38939	-1.33685	-1.28677	-1.18649	-1.13461	-1.13228	-1.13099	-1.08093	-1.03086	-0.985544	-0.940224
	1VQB	p.V43T	-1.6	-5.27134	-4.92427	-4.80636	-4.6893	-4.40897	-3.65232	-3.18836	-3.1972	-2.8835	-2.57503	-2.43556	-2.28966	-2.29492	-2.29917	-2.26086	-2.22427	-2.21379	-2.20256	-2.14255	-2.08284	-2.0631	-2.04138	-1.94395	-1.84981	-1.853	-1.85584	-1.85814	-1.76091	-1.61606	-1.55662	-1.54482	-1.54606	-1.51407	-1.48173	-1.48368	-1.48563	-1.45593	-1.4272	-1.43102	-1.41553	-1.36809	-1.33987	-1.32265	-1.29698	-1.23618	-1.18259
	1VQB	p.T48V	0	-4.90522	-3.92465	-3.85249	-3.62441	-3.39958	-3.42063	-3.35146	-3.30263	-3.33829	-3.29309	-3.19186	-3.14718	-2.96239	-2.77651	-2.67132	-2.56725	-2.57365	-2.5363	-2.44364	-2.34642	-2.28631	-2.23551	-2.15197	-2.00352	-1.9038	-1.8757	-1.84882	-1.8517	-1.85308	-1.83548	-1.76912	-1.69512	-1.64813	-1.61839	-1.61227	-1.57215	-1.53091	-1.51667	-1.46716	-1.43488	-1.33752	-1.18964	-1.14452	-1.14788	-1.14976	-1.15144
	1VQB	p.D50H	-1.6	-5.65789	-5.65045	-5.17847	-4.63128	-4.53707	-4.47385	-4.42818	-4.37667	-4.31881	-4.30232	-4.09537	-3.55396	-3.09818	-2.90069	-2.73408	-2.64938	-2.60444	-2.54233	-2.52193	-2.42678	-2.3319	-2.3003	-2.26667	-2.2558	-2.19446	-2.09067	-2.03921	-2.03803	-1.93648	-1.78531	-1.68412	-1.62989	-1.57767	-1.51924	-1.46183	-1.37149	-1.32821	-1.32539	-1.30399	-1.2542	-1.21104	-1.18991	-1.14958	-1.11796	-1.10708	-1.09195
	1VQB	p.T62V	1.3	-5.8356	-5.85486	-5.4114	-4.64851	-3.97444	-3.52249	-3.34753	-3.2727	-3.22291	-3.13038	-3.09971	-3.10659	-2.98569	-2.80742	-2.70391	-2.65817	-2.64768	-2.64044	-2.60612	-2.52731	-2.46175	-2.40708	-2.37886	-2.38598	-2.33037	-2.26993	-2.27141	-2.23361	-2.1475	-2.09888	-2.0394	-1.98253	-1.94872	-1.88498	-1.83936	-1.82273	-1.74913	-1.65115	-1.62015	-1.57279	-1.51843	-1.46843	-1.41628	-1.36909	-1.33985	-1.31304
	1VQB	p.V70T	-3.5	-5.11641	-4.64234	-4.38045	-3.70704	-3.24028	-3.04732	-2.87158	-2.74386	-2.63441	-2.60262	-2.5387	-2.43713	-2.40745	-2.38586	-2.32255	-2.24556	-2.15088	-2.04871	-2.00685	-1.95917	-1.86265	-1.81514	-1.74765	-1.65519	-1.57853	-1.5153	-1.4684	-1.43715	-1.41117	-1.38978	-1.34924	-1.23506	-1.17109	-1.17482	-1.1623	-1.11585	-1.08368	-1.03617	-0.94484	-0.895727	-0.8906	-0.894236	-0.848049	-0.799291	-0.805764	-0.762947
	2ABD	p.F5A	-2.52	-4.77512	-4.6109	-4.36407	-4.1777	-4.12608	-3.8945	-3.45506	-3.15805	-3.06809	-2.98113	-2.77275	-2.65543	-2.61664	-2.5276	-2.38726	-2.23866	-2.15805	-2.11491	-2.04256	-1.98932	-1.93968	-1.89552	-1.90228	-1.90429	-1.80739	-1.71086	-1.61124	-1.51278	-1.51542	-1.49627	-1.47894	-1.45216	-1.37418	-1.3263	-1.32531	-1.3232	-1.27657	-1.21658	-1.16874	-1.13386	-1.13534	-1.13289	-1.11535	-1.10213	-1.07144	-1.04112
	2ABD	p.A9G	-1.81	-4.60748	-4.57557	-4.54517	-4.51477	-4.45385	-4.36259	-4.33301	-4.33433	-4.30922	-4.27716	-4.26782	-4.242	-4.21921	-4.22011	-4.1699	-4.06911	-3.96904	-3.91944	-3.8715	-3.82509	-3.77797	-3.64652	-3.43015	-3.16088	-2.62166	-2.1544	-2.08969	-2.08909	-2.08789	-2.05793	-2.02971	-2.01302	-1.9624	-1.88825	-1.79697	-1.72076	-1.67043	-1.61718	-1.58905	-1.58924	-1.58943	-1.58988	-1.59056	-1.5826	-1.57474	-1.56659
	2ABD	p.V12A	-1.69	-5.22121	-4.46213	-4.30411	-4.31335	-4.19521	-3.96912	-3.74179	-3.61777	-3.52704	-3.31381	-3.09726	-2.92764	-2.85624	-2.79718	-2.68267	-2.63457	-2.61847	-2.56696	-2.53589	-2.49022	-2.38639	-2.28872	-2.19723	-2.14956	-2.05073	-1.95201	-1.91934	-1.87338	-1.86161	-1.86525	-1.8695	-1.82151	-1.72393	-1.67693	-1.67862	-1.6679	-1.61671	-1.53293	-1.48521	-1.48202	-1.48418	-1.48076	-1.43297	-1.34165	-1.27333	-1.22455
	2ABD	p.L15A	-3.1	-5.67607	-5.67825	-5.68188	-5.20118	-4.55247	-4.28584	-3.77343	-3.36194	-3.3626	-3.10483	-2.8472	-2.79864	-2.67879	-2.56354	-2.51886	-2.50754	-2.40579	-2.31647	-2.26009	-2.16663	-2.13047	-2.13163	-2.08074	-2.02958	-1.97976	-1.92975	-1.91989	-1.90995	-1.81054	-1.7112	-1.66202	-1.61237	-1.5624	-1.51302	-1.50867	-1.4591	-1.41449	-1.41473	-1.38633	-1.33676	-1.31577	-1.26663	-1.21712	-1.16862	-1.11862	-1.11734
	2ABD	p.P19A	-1.07	-5.38066	-4.87822	-4.53844	-4.24208	-4.01287	-3.87743	-3.70473	-3.44941	-3.29849	-3.17887	-3.12573	-3.1238	-3.07102	-2.96923	-2.81935	-2.70313	-2.68642	-2.57958	-2.44473	-2.4146	-2.36846	-2.32336	-2.26776	-2.12102	-1.95556	-1.84569	-1.75152	-1.69264	-1.65071	-1.60843	-1.60807	-1.60772	-1.60721	-1.56018	-1.51317	-1.50916	-1.45529	-1.35483	-1.28478	-1.23469	-1.20389	-1.15358	-1.10337	-1.10305	-1.10262	-1.0523
	2ABD	p.D21A	0.42	-5.26689	-4.76879	-4.27133	-4.27361	-4.22378	-4.08728	-3.68824	-3.14594	-2.91828	-2.79369	-2.64836	-2.60574	-2.58349	-2.5407	-2.37113	-2.18403	-2.12324	-2.10587	-2.08824	-2.07144	-1.98438	-1.91463	-1.91509	-1.91543	-1.91589	-1.91635	-1.90433	-1.89231	-1.89252	-1.77006	-1.64772	-1.64804	-1.62074	-1.59355	-1.59403	-1.59422	-1.59114	-1.54616	-1.50442	-1.49977	-1.49522	-1.39551	-1.29585	-1.27667	-1.25724	-1.25731
	2ABD	p.D21H	-0.56	-5.57538	-5.31569	-5.05507	-5.04712	-4.86793	-4.68487	-4.6728	-4.58636	-4.485	-4.41587	-4.3678	-4.3678	-4.32543	-4.28306	-4.28064	-4.27822	-4.07799	-3.87633	-3.63816	-3.29654	-3.07879	-2.90631	-2.84472	-2.73385	-2.58357	-2.52078	-2.49921	-2.46053	-2.33398	-2.24587	-2.24093	-2.23458	-2.23293	-2.17807	-2.07588	-2.02754	-2.02612	-1.92517	-1.82373	-1.7814	-1.73117	-1.71798	-1.66973	-1.61888	-1.56386	-1.51492
	2ABD	p.L25A	-1.02	-4.17369	-4.07919	-3.83611	-3.59252	-3.42822	-3.35976	-3.32585	-3.06732	-2.76826	-2.69508	-2.69659	-2.65256	-2.55009	-2.44532	-2.35553	-2.31278	-2.25599	-2.20037	-2.16424	-2.12738	-2.11513	-2.06429	-2.02585	-1.96514	-1.90494	-1.90552	-1.84879	-1.79218	-1.79301	-1.70148	-1.60975	-1.61004	-1.61031	-1.5663	-1.51709	-1.46266	-1.4132	-1.36356	-1.3139	-1.26484	-1.21568	-1.21587	-1.21533	-1.21499	-1.16695	-1.11765
	2ABD	p.Y28A	-2.47	-5.98951	-5.65448	-5.16161	-4.84906	-4.53823	-4.13816	-3.88677	-3.75975	-3.63771	-3.58029	-3.45268	-3.37507	-3.29469	-3.16427	-2.98173	-2.84899	-2.79943	-2.67474	-2.56091	-2.50226	-2.48012	-2.43262	-2.38394	-2.37946	-2.33598	-2.27348	-2.1832	-2.08869	-2.06317	-1.96046	-1.85648	-1.85423	-1.80676	-1.70219	-1.64335	-1.57258	-1.50258	-1.5006	-1.46778	-1.38654	-1.29907	-1.24643	-1.1808	-1.13073	-1.07838	-1.02593
	2ABD	p.Y28F	-1.06	-4.41879	-3.63533	-3.53678	-3.38705	-3.27625	-3.21235	-3.12717	-2.97125	-2.83634	-2.67422	-2.52551	-2.45682	-2.42852	-2.42631	-2.35321	-2.25308	-2.22429	-2.17801	-2.13173	-2.08101	-2.02102	-2.00953	-1.96304	-1.91769	-1.81362	-1.70264	-1.69466	-1.6916	-1.66732	-1.61611	-1.58475	-1.53162	-1.47412	-1.43406	-1.33663	-1.22199	-1.17043	-1.17043	-1.1615	-1.09151	-1.02865	-0.99898	-0.964413	-0.932239	-0.880029	-0.852606
	2ABD	p.K32A	-1.02	-5.01362	-4.81251	-4.62227	-4.61445	-4.49298	-4.36065	-4.28536	-4.21607	-3.8205	-3.12336	-2.79154	-2.7613	-2.76023	-2.73613	-2.61413	-2.5014	-2.4821	-2.39246	-2.30394	-2.28346	-2.26299	-2.13179	-2.00023	-1.99154	-1.96078	-1.86648	-1.74243	-1.6896	-1.68653	-1.63926	-1.58708	-1.57829	-1.52703	-1.47571	-1.47437	-1.47213	-1.42133	-1.3703	-1.35307	-1.30039	-1.21315	-1.16259	-1.11671	-1.06392	-1.05545	-1.04029
	2ABD	p.K32R	-1.83	-5.12646	-4.51438	-4.23121	-4.23544	-4.16264	-3.99013	-3.64995	-3.40832	-3.17276	-2.94012	-2.9466	-2.79872	-2.64995	-2.55762	-2.43422	-2.40494	-2.33146	-2.20801	-2.11436	-2.0701	-2.07157	-2.01818	-1.91847	-1.87394	-1.87012	-1.86651	-1.84911	-1.77921	-1.69831	-1.63149	-1.58209	-1.54148	-1.45154	-1.38235	-1.37412	-1.37472	-1.35268	-1.30383	-1.27751	-1.27817	-1.22842	-1.15586	-1.10703	-1.02085	-0.916526	-0.828071
	2ABD	p.K32E	-1.68	-5.07736	-4.75747	-4.46227	-4.39707	-4.07507	-3.65631	-3.42601	-3.20582	-2.98976	-2.92124	-2.86955	-2.77182	-2.71728	-2.60454	-2.40226	-2.28941	-2.26386	-2.22642	-2.18891	-2.18274	-2.17904	-2.12614	-2.07275	-2.01977	-1.96758	-1.8654	-1.72993	-1.69037	-1.66884	-1.65092	-1.61805	-1.56484	-1.51121	-1.47839	-1.47777	-1.45914	-1.40772	-1.31447	-1.25462	-1.24631	-1.23762	-1.23652	-1.21674	-1.16615	-1.09829	-1.06185
	2ABD	p.Q33A	-3.66	-3.32902	-3.18158	-3.07885	-2.92757	-2.83178	-2.73436	-2.66524	-2.64608	-2.61659	-2.53699	-2.43765	-2.38828	-2.31634	-2.24417	-2.18693	-2.12969	-2.10952	-2.08971	-2.04012	-1.94525	-1.89549	-1.89092	-1.89137	-1.87691	-1.80203	-1.74179	-1.74204	-1.71569	-1.64132	-1.59388	-1.59425	-1.54432	-1.48962	-1.44004	-1.36584	-1.31597	-1.2957	-1.29593	-1.24603	-1.19617	-1.19636	-1.19656	-1.14684	-1.09709	-1.09729	-1.09752
	2ABD	p.A34G	-1.57	-4.63939	-4.63759	-4.51341	-4.39111	-4.33173	-4.26934	-4.26656	-4.2681	-4.26963	-4.27014	-4.26755	-4.26173	-4.259	-4.23887	-4.11663	-3.96476	-3.81381	-3.7134	-3.49449	-3.00717	-2.74187	-2.4119	-2.08038	-2.07957	-2.0791	-2.08019	-2.07922	-2.06994	-2.02704	-1.99395	-1.96075	-1.92741	-1.92801	-1.9281	-1.88771	-1.84742	-1.79681	-1.72092	-1.64187	-1.5882	-1.58878	-1.5896	-1.59024	-1.58197	-1.56552	-1.5576
	2ABD	p.T35A	-1.09	-5.18307	-4.64939	-4.4798	-4.21072	-3.97668	-3.84231	-3.75409	-3.66595	-3.58721	-3.5082	-3.42853	-3.34915	-3.34842	-3.27662	-3.00496	-2.65444	-2.50401	-2.47166	-2.42096	-2.35287	-2.27807	-2.19974	-2.12066	-2.0947	-2.09446	-2.02898	-1.93267	-1.80157	-1.70148	-1.65141	-1.58732	-1.57314	-1.53691	-1.50078	-1.50073	-1.50064	-1.48581	-1.43576	-1.40035	-1.39315	-1.38597	-1.38584	-1.32762	-1.23441	-1.19927	-1.19909
	2ABD	p.P44A	-1.4	-5.38288	-4.67989	-4.24667	-3.69466	-3.23655	-3.18389	-3.13207	-3.13023	-3.07725	-2.97613	-2.80993	-2.60816	-2.52224	-2.49935	-2.44848	-2.41916	-2.37371	-2.31336	-2.29734	-2.25491	-2.16336	-2.07266	-2.03173	-1.97156	-1.91193	-1.89568	-1.84499	-1.81032	-1.77781	-1.71808	-1.64909	-1.60718	-1.6068	-1.55996	-1.51317	-1.50916	-1.49483	-1.44437	-1.35438	-1.30429	-1.25389	-1.20358	-1.20337	-1.20289	-1.20246	-1.1212
	2ABD	p.K54A	-0.86	-5.20962	-4.70226	-4.33667	-4.07595	-3.73167	-3.52209	-3.41125	-3.29983	-3.14691	-3.04012	-2.93509	-2.83275	-2.77734	-2.62235	-2.36991	-2.21757	-2.21369	-2.21216	-2.16065	-2.10786	-2.0545	-2.00394	-2.00264	-1.97258	-1.87299	-1.80057	-1.79883	-1.79857	-1.74614	-1.69423	-1.69289	-1.64283	-1.59444	-1.59217	-1.58482	-1.57823	-1.57323	-1.52094	-1.37365	-1.27265	-1.22158	-1.17153	-1.17041	-1.12398	-1.05974	-1.03971
	2ABD	p.E67A	-0.36	-4.84898	-4.49669	-4.16703	-4.02903	-3.83437	-3.67184	-3.67406	-3.67561	-3.64593	-3.31045	-2.8988	-2.74502	-2.69758	-2.69884	-2.62664	-2.55438	-2.55523	-2.53626	-2.51716	-2.48383	-2.40068	-2.35132	-2.30148	-2.252	-2.20354	-2.15532	-2.15605	-2.15666	-2.10728	-2.05752	-2.05845	-2.05954	-2.01081	-1.91181	-1.83361	-1.80539	-1.67596	-1.45772	-1.36009	-1.31088	-1.23226	-1.18266	-1.10362	-1.00416	-0.923047	-0.860931
	2ABD	p.Y73A	-4.83	-4.57001	-4.4122	-4.30528	-4.19836	-4.05715	-3.90709	-3.8947	-3.77159	-3.44686	-3.13415	-2.94964	-2.82429	-2.69901	-2.58463	-2.52499	-2.39484	-2.24444	-2.17256	-2.11934	-2.09447	-2.04228	-1.99125	-1.94012	-1.88531	-1.80248	-1.6484	-1.57219	-1.57026	-1.5496	-1.49686	-1.40821	-1.30361	-1.25326	-1.23541	-1.18345	-1.12872	-1.10977	-1.10759	-1.07182	-1.03718	-1.02985	-1.02357	-0.985023	-0.946479	-0.945192	-0.92116
	2ABD	p.Y73F	0.27	-5.92224	-5.33903	-5.1414	-5.1336	-4.99327	-4.6786	-4.49792	-4.1595	-3.74493	-3.60045	-3.53468	-3.43677	-3.1185	-2.76494	-2.63151	-2.6293	-2.6272	-2.57528	-2.52417	-2.52246	-2.47932	-2.43287	-2.42592	-2.3365	-2.2195	-2.18733	-2.18434	-2.18056	-2.07918	-1.98126	-1.97312	-1.92169	-1.85548	-1.75363	-1.67217	-1.64786	-1.54069	-1.45529	-1.42087	-1.38488	-1.37081	-1.34331	-1.32681	-1.26825	-1.18011	-1.1484
	2ABD	p.V77A	-1.14	-5.22854	-4.64069	-4.4818	-4.32491	-4.33382	-4.34097	-4.2194	-4.09482	-4.09826	-3.99461	-3.75912	-3.63169	-3.53878	-3.39682	-3.27955	-3.11651	-3.02474	-2.95211	-2.80704	-2.74143	-2.67739	-2.52912	-2.44781	-2.45073	-2.35248	-2.20376	-2.11135	-2.06894	-2.07069	-2.01742	-1.96598	-1.934	-1.834	-1.67074	-1.52705	-1.48324	-1.48443	-1.48112	-1.47387	-1.32503	-1.18121	-1.18296	-1.18516	-1.14922	-1.11306	-1.10501
	2ABD	p.L80A	-3.7	-5.67265	-5.31161	-4.66463	-3.86626	-3.35344	-3.16859	-2.90957	-2.78629	-2.73735	-2.71334	-2.64445	-2.5547	-2.49715	-2.44069	-2.39637	-2.35377	-2.28546	-2.22928	-2.19849	-2.19912	-2.16266	-2.02353	-1.91112	-1.90164	-1.88352	-1.82705	-1.78976	-1.69767	-1.60515	-1.56039	-1.51571	-1.51145	-1.50765	-1.50355	-1.4543	-1.41054	-1.41164	-1.38332	-1.35543	-1.33475	-1.26369	-1.21397	-1.16416	-1.11435	-1.09948	-1.08494
	2AKY	p.N169D	-2.15	-5.84922	-5.83218	-5.46774	-5.11143	-5.10852	-4.95472	-4.5984	-4.1752	-3.66167	-3.36907	-3.27793	-3.12765	-3.06562	-3.01967	-2.92684	-2.81345	-2.71132	-2.52121	-2.34117	-2.29028	-2.02028	-1.71089	-1.60158	-1.55199	-1.51462	-1.46792	-1.45591	-1.43117	-1.37995	-1.35168	-1.30061	-1.24915	-1.20226	-1.15582	-1.14995	-1.14422	-1.14324	-1.14236	-1.09216	-1.04145	-1.03066	-0.980067	-0.888957	-0.820736	-0.802894	-0.801846
	2AKY	p.T77H	-2.15	-5.90952	-5.41937	-4.81758	-4.54144	-4.24268	-4.11633	-3.6172	-3.07005	-2.88774	-2.75489	-2.69643	-2.59996	-2.53805	-2.5121	-2.51564	-2.49001	-2.36381	-2.21765	-2.1722	-2.13026	-2.08738	-2.08909	-2.09084	-2.08747	-2.0843	-2.03756	-1.89172	-1.7945	-1.69744	-1.60438	-1.60739	-1.55782	-1.50529	-1.45585	-1.37844	-1.32922	-1.31502	-1.31824	-1.31383	-1.26424	-1.17472	-1.13101	-1.12939	-1.10545	-1.08497	-1.05723
	2CI2	p.L27A	-2.64	-4.94589	-4.46342	-3.98188	-3.73754	-3.49187	-3.42386	-3.32306	-3.29063	-3.2046	-3.05652	-2.99487	-2.84568	-2.65131	-2.50205	-2.2978	-2.19832	-2.19851	-2.1993	-2.16276	-2.12786	-2.13013	-2.11799	-2.10552	-2.06782	-1.96936	-1.90882	-1.90936	-1.90988	-1.89115	-1.79169	-1.71133	-1.71187	-1.6624	-1.56802	-1.51867	-1.5091	-1.45949	-1.41473	-1.36488	-1.31514	-1.26585	-1.21603	-1.1673	-1.1173	-1.1156	-1.11603
	2CI2	p.V38A	-0.46	-4.74621	-4.46016	-4.17176	-3.81522	-3.49131	-3.40357	-3.29214	-3.1268	-3.08304	-2.95741	-2.71472	-2.55142	-2.50365	-2.40996	-2.26291	-2.18291	-2.15396	-2.16079	-2.01335	-1.86613	-1.85601	-1.79489	-1.69976	-1.65638	-1.64735	-1.54203	-1.40526	-1.36255	-1.35369	-1.34512	-1.34633	-1.30941	-1.27177	-1.27303	-1.254	-1.20528	-1.17682	-1.12863	-1.08254	-1.08564	-1.08717	-1.03962	-0.994266	-0.99742	-0.994755	-0.991845
	2CI2	p.I39V	-1.27	-5.15006	-4.80424	-4.51303	-4.0412	-3.7266	-3.72134	-3.61192	-3.45966	-3.37477	-3.2589	-3.03029	-2.80743	-2.7335	-2.70034	-2.61858	-2.56515	-2.50726	-2.40594	-2.35733	-2.35595	-2.30701	-2.25333	-2.19756	-2.09398	-2.03875	-1.99191	-1.94099	-1.9346	-1.93311	-1.9161	-1.81472	-1.70172	-1.67071	-1.6675	-1.66545	-1.64183	-1.582	-1.49758	-1.43275	-1.36453	-1.27255	-1.23138	-1.22899	-1.18258	-1.12256	-1.10053
	2CI2	p.I48V	-1.09	-5.15406	-4.94023	-4.80408	-4.44545	-4.21291	-4.04845	-3.8049	-3.52966	-3.26277	-3.1839	-3.12491	-3.06667	-2.91812	-2.72034	-2.56945	-2.46302	-2.40726	-2.31036	-2.25597	-2.24993	-2.24772	-2.20183	-2.15029	-2.14126	-2.03738	-1.93551	-1.91813	-1.81744	-1.73265	-1.68077	-1.62879	-1.52754	-1.37561	-1.27417	-1.22193	-1.18684	-1.1312	-1.1089	-1.10803	-1.07731	-0.996319	-0.929952	-0.863639	-0.812777	-0.782258	-0.731462
	2CI2	p.I48A	-3.84	-4.57263	-4.1893	-4.10487	-3.98636	-3.62822	-3.26242	-3.13518	-2.82475	-2.4904	-2.46962	-2.47142	-2.44049	-2.41007	-2.36066	-2.26118	-2.21182	-2.18397	-2.156	-2.13473	-2.11345	-2.11459	-2.043	-1.9398	-1.90919	-1.86817	-1.82733	-1.74975	-1.60122	-1.53091	-1.52708	-1.47187	-1.37297	-1.32525	-1.2942	-1.26331	-1.26364	-1.26364	-1.24553	-1.20699	-1.18726	-1.15893	-1.13025	-1.12492	-1.06387	-1.00856	-0.984938
	2CI2	p.V66A	-4.88	-4.89674	-4.77286	-4.35303	-3.96717	-3.86901	-3.74521	-3.52258	-3.37351	-3.20955	-2.90526	-2.71395	-2.7183	-2.67301	-2.61493	-2.59837	-2.51297	-2.43056	-2.43455	-2.40515	-2.35482	-2.33723	-2.29631	-2.25458	-2.2061	-1.91151	-1.66645	-1.66874	-1.65908	-1.60727	-1.51768	-1.46497	-1.36798	-1.27509	-1.27625	-1.25621	-1.20639	-1.17741	-1.14083	-1.09497	-1.03646	-0.988909	-0.988109	-0.941479	-0.856403	-0.815877	-0.800845
	2CI2	p.L68A	-3.82	-5.67529	-5.67917	-5.31762	-4.66794	-4.03247	-3.58807	-3.42369	-3.35654	-3.35853	-3.23922	-2.982	-2.79617	-2.72112	-2.44601	-2.19708	-2.14773	-2.05907	-2.02088	-2.02142	-1.97118	-1.91037	-1.9007	-1.90149	-1.88403	-1.78561	-1.65574	-1.56129	-1.51618	-1.51662	-1.51743	-1.51798	-1.5135	-1.50436	-1.45503	-1.38227	-1.33307	-1.21382	-1.11432	-1.11304	-1.0633	-1.01356	-1.00565	-0.895785	-0.759216	-0.724585	-0.719791
	2CI2	p.V70A	-1.95	-4.73862	-4.44499	-4.16221	-4.04718	-3.81865	-3.4378	-3.18091	-3.02164	-2.89947	-2.82696	-2.71472	-2.60379	-2.55423	-2.51177	-2.47056	-2.3939	-2.34366	-2.23172	-2.14139	-2.10077	-2.00311	-1.91611	-1.86938	-1.85839	-1.86185	-1.84755	-1.73984	-1.64713	-1.60787	-1.56936	-1.52657	-1.48303	-1.47367	-1.42036	-1.36653	-1.31829	-1.25996	-1.17232	-1.10606	-1.09696	-1.08693	-1.07264	-1.05949	-1.06217	-1.03103	-0.998832
	2CI2	p.I76V	0.21	-4.94406	-4.65823	-4.37016	-4.14053	-3.82191	-3.617	-3.46058	-3.41579	-3.37532	-3.33268	-3.25353	-3.12205	-2.96649	-2.66958	-2.4693	-2.46028	-2.40383	-2.30398	-2.20734	-2.15746	-2.15072	-2.14662	-2.04787	-1.94463	-1.93599	-1.93482	-1.91615	-1.89741	-1.82209	-1.73698	-1.69732	-1.60885	-1.54816	-1.53331	-1.51653	-1.43478	-1.35397	-1.29248	-1.23209	-1.23138	-1.18776	-1.12809	-1.0606	-0.999107	-0.96361	-0.921684
	2CI2	p.I76A	-4.25	-4.77503	-4.19068	-4.10625	-4.10979	-4.11499	-3.7576	-3.3997	-3.35599	-3.15762	-2.95165	-2.83818	-2.73726	-2.65393	-2.61171	-2.56803	-2.41855	-2.31358	-2.28073	-2.23158	-2.21604	-2.16717	-2.11818	-2.1188	-2.11963	-2.12031	-2.04813	-1.97667	-1.95058	-1.92346	-1.91991	-1.91655	-1.82124	-1.7012	-1.6512	-1.62661	-1.62781	-1.62833	-1.62873	-1.62915	-1.61769	-1.6061	-1.57323	-1.53573	-1.50979	-1.45796	-1.42754
	2CI2	p.T58D	0.04	-3.96849	-3.39887	-3.25416	-3.19301	-3.13391	-3.05397	-2.9304	-2.84063	-2.79655	-2.70675	-2.61507	-2.47511	-2.28409	-2.18944	-2.11915	-2.0741	-2.00445	-1.95541	-1.95678	-1.95956	-1.90158	-1.80437	-1.76795	-1.63793	-1.50853	-1.49476	-1.46885	-1.42159	-1.38481	-1.37783	-1.37497	-1.37966	-1.33859	-1.29866	-1.30134	-1.30264	-1.26829	-1.21344	-1.1516	-1.11057	-1.11199	-1.11366	-1.0686	-1.00222	-0.94389	-0.906824
	2CI2	p.T58A	-0.69	-5.71388	-5.7117	-5.31499	-4.91782	-4.78148	-4.64527	-4.4764	-3.90797	-3.42935	-3.35017	-3.27826	-3.15667	-3.05071	-2.94062	-2.79551	-2.68163	-2.63139	-2.55399	-2.47146	-2.43899	-2.4204	-2.30238	-2.2027	-2.05249	-1.90221	-1.85897	-1.7089	-1.60182	-1.60177	-1.58773	-1.53764	-1.50152	-1.50139	-1.48657	-1.39569	-1.29532	-1.23596	-1.20084	-1.2007	-1.20057	-1.15044	-1.10027	-1.09519	-1.04511	-0.989969	-0.962239
	2CI2	p.E60A	-0.68	-4.84643	-4.45394	-4.19625	-4.10075	-4.00468	-3.51013	-2.90345	-2.70181	-2.4753	-2.20312	-2.06751	-2.07061	-2.06009	-1.94973	-1.85089	-1.85161	-1.8223	-1.70463	-1.61636	-1.61662	-1.61742	-1.58717	-1.55678	-1.54738	-1.50092	-1.46483	-1.41432	-1.36356	-1.36419	-1.31481	-1.227	-1.18874	-1.18943	-1.17921	-1.16908	-1.16986	-1.15122	-1.13302	-1.05281	-0.957316	-0.942607	-0.930401	-0.882248	-0.847149	-0.811543	-0.76326
	2CI2	p.T22V	-0.32	-5.85047	-4.95722	-4.04639	-3.83969	-3.51957	-3.42456	-3.24319	-3.05958	-3.02993	-2.91797	-2.84663	-2.85324	-2.80961	-2.70821	-2.64362	-2.63479	-2.52814	-2.34316	-2.21761	-2.16724	-2.16888	-2.15188	-2.11244	-2.08902	-2.08873	-2.0353	-1.9803	-1.98104	-1.98218	-1.94685	-1.91311	-1.88748	-1.85912	-1.73212	-1.60612	-1.56561	-1.52575	-1.52739	-1.52777	-1.48167	-1.41619	-1.39719	-1.36764	-1.31057	-1.26208	-1.19352
	2CI2	p.T22A	-0.85	-5.18258	-4.64854	-4.37944	-3.88898	-3.5882	-3.5088	-3.42944	-3.34982	-3.3491	-3.34891	-3.27722	-3.20568	-3.15537	-3.04931	-2.899	-2.80442	-2.75423	-2.70389	-2.70356	-2.57094	-2.4199	-2.32686	-2.1992	-2.146	-2.12383	-2.10168	-2.10161	-2.03257	-1.9635	-1.93243	-1.90118	-1.90094	-1.9008	-1.85766	-1.7912	-1.73413	-1.65037	-1.55026	-1.50014	-1.5	-1.48523	-1.43497	-1.39946	-1.39941	-1.39927	-1.39209
	2CI2	p.T22G	-1.16	-5.05615	-3.92535	-3.80269	-3.7141	-3.54425	-3.45976	-3.45754	-3.3871	-3.31685	-3.26527	-3.21325	-3.21228	-3.08743	-2.9626	-2.96199	-2.73618	-2.51068	-2.41049	-2.30996	-2.25847	-2.16205	-2.0163	-1.9108	-1.90533	-1.88976	-1.7895	-1.69304	-1.64282	-1.60372	-1.60318	-1.6029	-1.60268	-1.60223	-1.55689	-1.50657	-1.42095	-1.34051	-1.34034	-1.32015	-1.29912	-1.29808	-1.24878	-1.12933	-1.02902	-0.978998	-0.958849
	2CI2	p.I49V	0.08	-4.46223	-4.2364	-4.07485	-3.71594	-3.3576	-3.19688	-3.19278	-3.19019	-3.18697	-3.03282	-2.82922	-2.75743	-2.60778	-2.4789	-2.42376	-2.36858	-2.26942	-2.16999	-2.16116	-2.15181	-2.14789	-2.0956	-1.9965	-1.94803	-1.93986	-1.91682	-1.76429	-1.54531	-1.46046	-1.44175	-1.39288	-1.34135	-1.32016	-1.31931	-1.27703	-1.23492	-1.22462	-1.18057	-1.14618	-1.12938	-1.11226	-1.11159	-1.1101	-1.10361	-1.09829	-1.09686
	2CI2	p.I49A	-2.12	-4.36014	-3.98428	-3.7226	-3.43825	-3.21405	-3.13614	-3.06988	-2.94795	-2.89567	-2.89578	-2.68412	-2.39099	-2.27587	-2.22627	-2.1825	-2.13316	-2.11182	-2.11252	-2.04138	-1.96965	-1.94354	-1.87152	-1.82591	-1.77241	-1.72017	-1.69737	-1.64822	-1.57826	-1.5332	-1.53369	-1.50835	-1.45224	-1.42195	-1.42206	-1.37441	-1.32664	-1.32682	-1.17745	-1.02838	-0.979417	-0.929978	-0.880365	-0.799102	-0.749184	-0.730995	-0.731156
	2CI2	p.I49T	-1.34	-5.03748	-4.83923	-4.71352	-4.58657	-4.12382	-3.57567	-3.49145	-3.41064	-3.29237	-3.17596	-3.03915	-2.89	-2.74	-2.68236	-2.68351	-2.59437	-2.48058	-2.34156	-2.17056	-2.10897	-2.01503	-1.91609	-1.90606	-1.90686	-1.89608	-1.85046	-1.71273	-1.60555	-1.56095	-1.52006	-1.51025	-1.45537	-1.41088	-1.41152	-1.38976	-1.36795	-1.29032	-1.16429	-1.11457	-1.11096	-1.10919	-1.10952	-1.06176	-0.999294	-0.984872	-0.950631
	2CI2	p.V53T	-1.03	-3.57969	-3.60369	-3.38658	-3.0868	-2.97047	-2.86756	-2.81398	-2.74386	-2.6072	-2.5544	-2.48269	-2.37478	-2.35763	-2.32397	-2.22582	-2.12977	-2.04301	-1.99933	-2.00829	-2.01061	-1.96265	-1.86514	-1.77075	-1.73081	-1.71045	-1.65971	-1.63207	-1.63582	-1.64158	-1.598	-1.55589	-1.56063	-1.5498	-1.45334	-1.37153	-1.37499	-1.32801	-1.28191	-1.27741	-1.27114	-1.27114	-1.2322	-1.14326	-1.08932	-1.05208	-1.0194
	2CI2	p.V53A	-0.64	-5.21362	-4.3345	-3.82483	-3.43845	-3.23067	-3.07508	-2.90027	-2.68936	-2.55866	-2.53474	-2.51075	-2.4651	-2.41891	-2.39629	-2.345	-2.28006	-2.20381	-2.17256	-2.16106	-2.15106	-2.11133	-2.01364	-1.9241	-1.88986	-1.87817	-1.85161	-1.75643	-1.67637	-1.66512	-1.61456	-1.57688	-1.53364	-1.43446	-1.37074	-1.32315	-1.28729	-1.2899	-1.27033	-1.22301	-1.19484	-1.19531	-1.19578	-1.15864	-1.12292	-1.11502	-1.1064
	2CI2	p.A77G	-1.88	-4.45227	-4.33475	-4.27517	-4.27219	-4.26914	-4.26647	-4.2638	-4.25397	-4.24805	-4.1807	-4.06242	-4.01233	-3.96166	-3.91127	-3.86072	-3.81086	-3.81267	-3.67738	-3.40695	-3.27407	-3.27626	-3.14669	-2.88515	-2.75379	-2.62151	-2.48995	-2.35554	-2.22192	-2.1588	-2.09391	-2.09322	-2.09182	-2.08951	-2.08798	-1.99091	-1.89469	-1.89536	-1.822	-1.74815	-1.72302	-1.67231	-1.64706	-1.61936	-1.59174	-1.5926	-1.55081
	2CI2	p.V79T	-0.38	-5.65926	-5.29927	-4.94086	-4.6853	-4.42047	-4.42516	-4.28271	-4.04421	-3.65661	-3.21947	-3.07745	-3.02984	-2.92719	-2.8007	-2.73105	-2.69252	-2.62981	-2.60973	-2.61381	-2.52969	-2.42089	-2.39754	-2.35695	-2.32072	-2.28338	-2.18994	-2.08739	-2.04368	-2.00192	-1.86323	-1.75072	-1.64998	-1.55751	-1.54482	-1.46141	-1.37801	-1.32032	-1.2228	-1.17134	-1.1256	-1.05159	-1.01355	-1.00531	-0.953176	-0.9069	-0.903192
	2CI2	p.V79A	-1.51	-5.83916	-5.86388	-5.40014	-4.93743	-4.80438	-4.66955	-4.38139	-4.08923	-3.987	-3.75186	-3.52645	-3.26429	-2.96761	-2.78178	-2.71971	-2.67707	-2.47729	-2.24156	-2.15206	-2.09372	-1.99606	-1.91226	-1.86459	-1.85248	-1.83923	-1.74188	-1.65069	-1.64255	-1.60369	-1.46626	-1.36936	-1.36151	-1.31298	-1.27514	-1.27641	-1.25639	-1.23637	-1.20779	-1.18027	-1.18395	-1.13891	-1.09206	-1.09439	-1.09625	-1.04825	-0.995
	2CI2	p.V82T	-1.15	-4.11326	-3.88118	-3.76442	-3.64458	-3.54557	-3.45028	-3.40236	-3.35175	-3.28421	-3.21714	-3.15017	-2.89575	-2.6743	-2.63428	-2.64306	-2.62874	-2.52273	-2.41681	-2.39709	-2.31678	-2.21588	-2.10978	-2.02355	-1.92853	-1.78796	-1.72341	-1.67139	-1.59311	-1.55015	-1.55823	-1.54669	-1.53506	-1.54109	-1.50928	-1.42588	-1.34694	-1.24819	-1.1812	-1.16797	-1.11797	-1.08333	-1.0867	-1.0856	-1.04676	-1.01364	-1.00567
	2CI2	p.V82A	-1.45	-5.83157	-5.38129	-4.48252	-4.04914	-4.06139	-4.07283	-3.97321	-3.73909	-3.6131	-3.40359	-3.09012	-2.91479	-2.83983	-2.71672	-2.5859	-2.58731	-2.55936	-2.38079	-2.1989	-2.15223	-2.09569	-2.05432	-2.05253	-1.99956	-1.88631	-1.78818	-1.70975	-1.66575	-1.65529	-1.60626	-1.56862	-1.52469	-1.46983	-1.40696	-1.31531	-1.25639	-1.23637	-1.20948	-1.14474	-1.1092	-1.1141	-1.10628	-1.0824	-1.06926	-1.07142	-1.03333
	2CI2	p.K21A	-0.55	-4.82814	-4.51131	-4.37831	-4.11384	-3.85619	-3.64387	-3.43479	-3.43168	-3.42719	-3.31563	-3.1119	-2.9583	-2.85656	-2.78376	-2.7311	-2.65855	-2.4573	-2.28682	-2.23554	-2.20322	-2.10115	-2.00059	-2.00032	-1.97184	-1.86519	-1.78508	-1.73922	-1.69503	-1.69318	-1.64603	-1.59353	-1.58494	-1.57893	-1.52717	-1.48121	-1.43121	-1.36382	-1.30994	-1.2323	-1.18123	-1.17091	-1.16918	-1.15704	-1.14323	-1.13777	-1.09888
	2CI2	p.P25A	-1.57	-5.37951	-4.8778	-4.53898	-4.24316	-4.01415	-3.70677	-3.53354	-3.53246	-3.53187	-3.44951	-3.36583	-3.36303	-3.29329	-3.12281	-2.97157	-2.92186	-2.92112	-2.87016	-2.81904	-2.76811	-2.70185	-2.68528	-2.68381	-2.5982	-2.49226	-2.3814	-2.29203	-2.25133	-2.16032	-2.1098	-2.10958	-2.06856	-1.97314	-1.91357	-1.9083	-1.89284	-1.81079	-1.67541	-1.55659	-1.50623	-1.49516	-1.41111	-1.30155	-1.26509	-1.23458	-1.10388
	2CI2	p.E26A	-0.47	-4.96451	-4.64912	-4.42805	-4.23954	-4.10054	-4.00181	-3.83904	-3.47101	-3.13635	-3.00628	-2.89866	-2.79151	-2.79193	-2.79455	-2.7481	-2.69929	-2.62709	-2.53569	-2.4833	-2.40027	-2.20128	-2.05323	-2.00483	-1.95557	-1.95642	-1.95751	-1.87849	-1.79922	-1.67947	-1.55983	-1.56064	-1.37188	-1.17276	-1.14364	-1.09517	-1.06649	-1.0617	-1.01247	-0.959286	-0.949908	-0.945582	-0.906364	-0.779917	-0.688461	-0.646397	-0.589655
	2CI2	p.E26Q	-0.62	-6.09845	-5.87565	-5.64443	-5.56457	-5.40741	-5.06562	-4.651	-4.4767	-4.18778	-3.78183	-3.53457	-3.33469	-3.24302	-3.14985	-3.03548	-2.95253	-2.88643	-2.8353	-2.78332	-2.69681	-2.61212	-2.55728	-2.49897	-2.49008	-2.46113	-2.42924	-2.39691	-2.36516	-2.25391	-2.14219	-2.13425	-2.12476	-2.00964	-1.89531	-1.88571	-1.83968	-1.79505	-1.78333	-1.72751	-1.62325	-1.56384	-1.51381	-1.46523	-1.46418	-1.44138	-1.37053
	2CI2	p.K30A	0.42	-5.40562	-4.89155	-4.38761	-4.12666	-3.87157	-3.86422	-3.65523	-3.44214	-3.32718	-3.21509	-3.06101	-2.90798	-2.86157	-2.71623	-2.44743	-2.24783	-2.21202	-2.2077	-2.15506	-2.10394	-2.05226	-2.00115	-1.99231	-1.96251	-1.87024	-1.78935	-1.73524	-1.69118	-1.68983	-1.63923	-1.58811	-1.58271	-1.57396	-1.56678	-1.56606	-1.471	-1.36	-1.34154	-1.30352	-1.26583	-1.22129	-1.17017	-1.16035	-1.15706	-1.14549	-1.09918
	2CI2	p.S31G	-0.8	-6.51935	-6.05947	-5.63341	-5.47183	-5.10463	-4.85191	-4.70783	-4.56482	-4.49747	-4.32219	-4.15561	-4.12705	-4.11536	-4.10368	-4.0102	-3.73931	-3.55282	-3.48278	-3.20911	-2.94904	-2.86565	-2.80049	-2.6162	-2.4662	-2.43728	-2.40835	-2.38063	-2.30861	-2.25442	-2.23978	-2.12953	-2.01974	-1.95065	-1.88585	-1.88411	-1.8484	-1.76096	-1.64893	-1.58777	-1.57866	-1.56177	-1.5514	-1.50193	-1.45246	-1.45088	-1.4493
	2CI2	p.S31A	-0.89	-5.57297	-5.20702	-4.62593	-3.96398	-3.6807	-3.47752	-3.46814	-3.34434	-3.22325	-3.20966	-3.19707	-3.12377	-3.00381	-2.91682	-2.82927	-2.77619	-2.75111	-2.69914	-2.66856	-2.66556	-2.61087	-2.55647	-2.55192	-2.50767	-2.44984	-2.43254	-2.35979	-2.26017	-2.18812	-2.13732	-2.12912	-2.07702	-1.98049	-1.93397	-1.92785	-1.92118	-1.90515	-1.85463	-1.81871	-1.76518	-1.66437	-1.61455	-1.59251	-1.54026	-1.4579	-1.38868
	2CI2	p.E33Q	-0.29	-5.84727	-5.55462	-5.2071	-4.93647	-4.85206	-4.73688	-4.52422	-4.34235	-4.08401	-3.82144	-3.78927	-3.54529	-3.22939	-3.06722	-2.98102	-2.95726	-2.88035	-2.78072	-2.72693	-2.69559	-2.62369	-2.56821	-2.56274	-2.56184	-2.51352	-2.42733	-2.31577	-2.23762	-2.23045	-2.06504	-1.85307	-1.76301	-1.72095	-1.71818	-1.71177	-1.69476	-1.62533	-1.51888	-1.39978	-1.32686	-1.32241	-1.28629	-1.24584	-1.22828	-1.17322	-1.12602
	2CI2	p.E34Q	-0.47	-6.09845	-5.8845	-5.65329	-5.56457	-5.24337	-4.90158	-4.74943	-4.46815	-4.09364	-3.79467	-3.53662	-3.41405	-3.32449	-3.17381	-3.08835	-3.04047	-2.99128	-2.97363	-2.86212	-2.74837	-2.64338	-2.53348	-2.50675	-2.46637	-2.41678	-2.3955	-2.34097	-2.28353	-2.27958	-2.22085	-2.16254	-2.15609	-2.14537	-2.13733	-2.1288	-1.97122	-1.81551	-1.8112	-1.7014	-1.58732	-1.53378	-1.37918	-1.2605	-1.16496	-1.05327	-0.998613
	2CI2	p.A35G	-1.09	-4.63939	-4.63788	-4.60616	-4.57597	-4.54565	-4.48499	-4.45501	-4.4254	-4.39547	-4.3959	-4.33393	-4.27169	-4.27226	-4.27281	-4.27292	-4.27066	-4.24487	-4.22325	-4.17531	-3.97456	-3.77507	-3.3738	-3.02258	-2.88894	-2.75577	-2.48771	-2.15365	-2.09115	-2.09209	-2.09169	-2.09135	-2.09074	-2.09018	-2.0896	-2.07676	-2.06465	-2.04789	-1.98046	-1.92983	-1.93006	-1.93029	-1.83914	-1.74812	-1.74834	-1.72377	-1.69918
	2CI2	p.K36A	-0.49	-5.03791	-4.64825	-4.51667	-4.32325	-4.25202	-4.05779	-3.71535	-3.45046	-3.19256	-3.03891	-3.03519	-3.03071	-2.96935	-2.86542	-2.79154	-2.76242	-2.73333	-2.70756	-2.65855	-2.60953	-2.60841	-2.55841	-2.40656	-2.28478	-2.23305	-2.14927	-2.01837	-1.86914	-1.79759	-1.79453	-1.79093	-1.67911	-1.56946	-1.56784	-1.52147	-1.42524	-1.35816	-1.34031	-1.3024	-1.26415	-1.22073	-1.16912	-1.15825	-1.14581	-1.1343	-1.09819
	2CI2	p.K36G	-2.32	-4.42764	-4.2864	-4.1532	-3.7645	-3.35645	-3.06423	-2.92455	-2.84258	-2.78481	-2.75592	-2.61289	-2.47613	-2.37931	-2.33231	-2.33822	-2.34341	-2.2608	-2.16791	-2.11864	-2.07987	-2.08157	-2.08453	-2.08998	-2.04471	-1.95906	-1.92058	-1.9133	-1.86062	-1.70308	-1.55572	-1.5249	-1.5305	-1.4847	-1.44063	-1.44234	-1.40093	-1.36259	-1.36524	-1.33977	-1.29776	-1.28433	-1.28763	-1.23882	-1.18965	-1.16999	-1.12407
	2CI2	p.K37A	0.21	-5.21511	-4.83093	-4.52496	-4.38724	-4.31321	-4.24279	-4.05185	-3.79403	-3.72335	-3.71786	-3.62534	-3.48051	-3.42719	-3.42719	-3.36995	-3.26281	-3.20848	-3.11077	-3.0125	-2.95443	-2.89801	-2.82521	-2.72646	-2.69994	-2.65103	-2.55111	-2.48621	-2.43397	-2.34518	-2.29594	-2.27537	-2.22163	-2.1885	-2.1855	-2.18403	-2.13313	-2.08271	-2.08083	-2.07895	-2.07794	-2.02535	-1.9727	-1.97047	-1.86968	-1.76236	-1.75293
	2CI2	p.K37G	-0.99	-4.80487	-4.56887	-4.5784	-4.5927	-4.30874	-4.0259	-4.0318	-4.04365	-3.81618	-3.59813	-3.62142	-3.47274	-3.27257	-3.22819	-3.23725	-3.19097	-3.14175	-3.09325	-2.94884	-2.80471	-2.7157	-2.6289	-2.4836	-2.38291	-2.39277	-2.26421	-2.12543	-2.12453	-2.03487	-1.93862	-1.93224	-1.93798	-1.93048	-1.92176	-1.78941	-1.60831	-1.53395	-1.5096	-1.51426	-1.4468	-1.37901	-1.35527	-1.32982	-1.33271	-1.3151	-1.29864
	2CI2	p.V38A	-0.49	-4.14311	-4.03741	-4.04331	-4.06067	-3.97404	-3.74408	-3.4653	-3.25113	-3.19012	-3.14321	-3.09726	-3.05262	-2.9264	-2.78752	-2.67301	-2.60681	-2.56014	-2.53156	-2.53823	-2.46099	-2.35716	-2.29339	-2.21573	-2.1819	-2.16923	-2.11348	-2.06899	-2.01713	-1.96727	-1.86876	-1.77104	-1.7725	-1.71361	-1.57025	-1.48141	-1.47659	-1.47177	-1.42293	-1.3719	-1.32564	-1.28717	-1.26849	-1.22184	-1.19555	-1.19766	-1.15933
	2CI2	p.I39V	-1.3	-5.15214	-4.93201	-4.79058	-4.49808	-4.26915	-4.04342	-3.88678	-3.79919	-3.60452	-3.415	-3.05761	-2.76096	-2.70773	-2.57071	-2.41648	-2.36678	-2.31345	-2.25842	-2.15397	-2.0084	-1.95746	-1.95039	-1.94789	-1.8557	-1.75309	-1.74215	-1.73861	-1.70687	-1.61848	-1.55854	-1.54281	-1.52636	-1.49076	-1.45672	-1.43614	-1.38486	-1.35264	-1.33191	-1.27078	-1.21974	-1.17567	-1.12485	-1.10723	-1.10579	-1.10538	-1.09909
	2CI2	p.L40A	-1.33	-4.2686	-4.07164	-3.8267	-3.68027	-3.68281	-3.58806	-3.49358	-3.42618	-3.35853	-3.17682	-2.99455	-2.92073	-2.7709	-2.69656	-2.65266	-2.60841	-2.60901	-2.55215	-2.49477	-2.40456	-2.25771	-2.15185	-2.10257	-2.06475	-2.02716	-2.02761	-2.02802	-1.97744	-1.92679	-1.89818	-1.78886	-1.65934	-1.55504	-1.45529	-1.41132	-1.41227	-1.36294	-1.26391	-1.11438	-1.01443	-1.01473	-1.00681	-0.992073	-0.933555	-0.882026	-0.88246
	2CI2	p.Q41A	-0.02	-5.29685	-4.91709	-4.9175	-4.79869	-4.68092	-4.68271	-4.38507	-3.8674	-3.56665	-3.48543	-3.48606	-3.13697	-2.78757	-2.71792	-2.56848	-2.23878	-1.98897	-1.94424	-1.8994	-1.89457	-1.88967	-1.87476	-1.85995	-1.8603	-1.80017	-1.73987	-1.74039	-1.66636	-1.54707	-1.49764	-1.44304	-1.3933	-1.39363	-1.36433	-1.31452	-1.29419	-1.24454	-1.14495	-1.09523	-1.09541	-1.04552	-0.94572	-0.895934	-0.896031	-0.846235	-0.796521
	2CI2	p.Q41G	-0.6	-5.32018	-4.51874	-3.88194	-3.43148	-3.20566	-3.20513	-3.15479	-3.10442	-2.99592	-2.84579	-2.80372	-2.80344	-2.75334	-2.6794	-2.65512	-2.65495	-2.6286	-2.51218	-2.41051	-2.3989	-2.353	-2.307	-2.28533	-2.20314	-2.07168	-1.95086	-1.88585	-1.87071	-1.83559	-1.76786	-1.73522	-1.71292	-1.64546	-1.60034	-1.55529	-1.50519	-1.50014	-1.50013	-1.49502	-1.44486	-1.36979	-1.31979	-1.2997	-1.29951	-1.25181	-1.20181
	2CI2	p.D42A	-0.96	-4.79789	-4.50149	-4.30649	-4.21045	-4.17423	-4.08885	-3.84214	-3.68174	-3.68304	-3.53081	-3.23959	-3.10163	-2.86535	-2.62936	-2.43662	-2.18218	-2.1211	-2.10847	-2.09105	-1.99886	-1.89883	-1.76429	-1.61458	-1.58736	-1.54278	-1.4932	-1.48903	-1.43751	-1.31861	-1.22249	-1.15571	-1.1186	-1.11889	-1.10311	-1.08054	-1.02062	-0.967486	-0.967539	-0.965644	-0.907407	-0.822947	-0.749613	-0.682098	-0.659915	-0.622683	-0.540397
	2CI2	p.K43A	-0.65	-5.40562	-5.19036	-4.98598	-4.97815	-4.79947	-4.61378	-4.48973	-4.36819	-4.29786	-4.22498	-4.03431	-3.69086	-3.53479	-3.52716	-3.46789	-3.31183	-3.10859	-3.01196	-2.95275	-2.84762	-2.80059	-2.74849	-2.6958	-2.59731	-2.48535	-2.46972	-2.33058	-2.14205	-2.09025	-2.08956	-2.03793	-1.98476	-1.97301	-1.96114	-1.94093	-1.84991	-1.779	-1.77777	-1.76823	-1.71449	-1.66857	-1.56756	-1.46518	-1.41071	-1.30756	-1.25588
	2CI2	p.K43G	-3.19	-4.56887	-4.42287	-4.1389	-4.01047	-4.02295	-4.03475	-4.04359	-3.98905	-3.95068	-3.70426	-3.46154	-3.34954	-3.12042	-3.02625	-3.03722	-2.94991	-2.85894	-2.80669	-2.61007	-2.41716	-2.28998	-2.21846	-2.16503	-2.06012	-1.97384	-1.93637	-1.9302	-1.92383	-1.92811	-1.91789	-1.86937	-1.79147	-1.75364	-1.7407	-1.72295	-1.64523	-1.53924	-1.48924	-1.46026	-1.38412	-1.31682	-1.30139	-1.23453	-1.18481	-1.13623	-1.09126
	2CI2	p.P44A	-1.76	-5.02223	-4.68266	-4.34289	-4.24697	-4.15172	-4.01457	-3.79303	-3.7066	-3.70567	-3.46861	-3.12913	-2.97579	-2.82431	-2.72317	-2.70651	-2.55616	-2.42154	-2.37542	-2.24604	-2.16191	-2.09885	-1.98141	-1.92115	-1.86559	-1.81583	-1.75488	-1.69371	-1.65159	-1.60959	-1.60917	-1.56245	-1.51215	-1.50836	-1.50797	-1.49729	-1.44674	-1.406	-1.40521	-1.37109	-1.30108	-1.23424	-1.20342	-1.15289	-1.10241	-1.0712	-0.992404
	2CI2	p.E45A	-0.32	-4.8488	-4.64841	-4.42864	-4.28252	-4.17665	-4.03873	-4.00988	-3.64186	-3.14322	-3.01358	-2.85507	-2.65653	-2.61679	-2.58574	-2.53493	-2.48178	-2.24863	-2.04939	-1.99957	-1.95001	-1.90081	-1.85229	-1.85361	-1.85472	-1.82557	-1.62891	-1.4597	-1.40819	-1.3493	-1.33999	-1.34079	-1.30096	-1.21176	-1.11274	-1.06369	-1.05913	-1.04185	-0.989392	-0.944669	-0.940974	-0.929063	-0.844365	-0.77212	-0.772461	-0.730997	-0.647779
	2CI2	p.L51A	-2.37	-5.19086	-4.71125	-4.54632	-4.27969	-4.18002	-3.93253	-3.58909	-3.39039	-3.28778	-3.14042	-2.99273	-2.91842	-2.79477	-2.72081	-2.60508	-2.41232	-2.25335	-2.19723	-2.19749	-2.19768	-2.05839	-1.91982	-1.9103	-1.90075	-1.88298	-1.78351	-1.65347	-1.60389	-1.55883	-1.51454	-1.51502	-1.51052	-1.50605	-1.50219	-1.49838	-1.49895	-1.45449	-1.40986	-1.36014	-1.21221	-1.11266	-1.0962	-1.08204	-1.0401	-0.990361	-0.983952
	2CI2	p.L51V	-0.5	-4.9317	-4.60681	-4.31785	-4.21215	-4.2086	-4.09772	-3.98714	-3.76985	-3.49609	-3.3938	-3.19635	-2.9428	-2.84194	-2.7912	-2.74013	-2.71243	-2.66125	-2.6369	-2.58636	-2.47323	-2.40967	-2.37071	-2.33222	-2.23532	-2.13419	-2.07886	-1.98134	-1.92171	-1.81873	-1.72752	-1.71183	-1.65261	-1.60787	-1.52917	-1.4323	-1.39342	-1.37219	-1.29352	-1.21553	-1.21354	-1.21111	-1.20978	-1.16196	-1.1145	-1.11027	-1.0863
	2CI2	p.P52A	-0.17	-5.38523	-5.02052	-4.88074	-4.74097	-4.44572	-4.01584	-3.87963	-3.62359	-3.30105	-3.18257	-3.07989	-2.86235	-2.58977	-2.48243	-2.39283	-2.26256	-2.19318	-2.16396	-2.16284	-2.04501	-1.92765	-1.92265	-1.90247	-1.88664	-1.81945	-1.68313	-1.61382	-1.56709	-1.51677	-1.51295	-1.46273	-1.37805	-1.34297	-1.34241	-1.32569	-1.30888	-1.30824	-1.30757	-1.30686	-1.28677	-1.26683	-1.23604	-1.20529	-1.20482	-1.15442	-1.10393
	2CI2	p.T55S	-0.02	-6.2348	-6.14425	-5.96072	-5.52202	-5.03392	-4.76218	-4.4165	-4.04937	-3.91006	-3.89327	-3.87457	-3.80895	-3.54176	-3.32445	-3.31293	-3.24571	-3.16305	-3.10632	-3.06781	-3.01989	-2.96771	-2.90573	-2.79872	-2.71677	-2.68553	-2.64819	-2.60571	-2.59369	-2.56371	-2.53309	-2.51988	-2.47421	-2.33661	-2.23341	-2.20295	-2.15013	-2.0561	-1.95343	-1.90984	-1.86972	-1.77229	-1.56931	-1.37791	-1.31938	-1.31319	-1.26068
	2CI2	p.T55V	-0.76	-4.81514	-3.83457	-3.85249	-3.87231	-3.89538	-3.77926	-3.66866	-3.58701	-3.504	-3.53059	-3.39125	-3.24392	-3.24788	-3.25158	-3.20422	-3.10815	-2.98519	-2.85102	-2.79829	-2.7519	-2.70172	-2.69426	-2.64219	-2.60014	-2.56054	-2.49598	-2.4391	-2.34484	-2.24484	-2.09483	-1.94773	-1.9146	-1.91786	-1.88836	-1.85974	-1.79361	-1.72663	-1.72815	-1.72903	-1.68255	-1.62719	-1.57767	-1.5226	-1.47445	-1.39104	-1.31383
	2CI2	p.T55A	0.23	-5.71368	-5.3164	-4.78364	-4.37872	-4.11013	-4.10931	-3.97471	-3.84053	-3.67416	-3.42864	-3.27752	-3.10015	-2.99424	-2.99333	-2.93886	-2.74433	-2.60359	-2.55353	-2.47123	-2.37097	-2.27773	-2.25245	-2.22738	-2.17414	-2.12006	-2.02898	-1.96374	-1.9327	-1.90162	-1.83515	-1.73505	-1.70132	-1.63723	-1.53717	-1.50109	-1.48629	-1.4292	-1.38684	-1.35294	-1.30984	-1.28555	-1.23545	-1.15035	-1.10029	-1.10019	-1.10004
	2CI2	p.I56A	-0.03	-4.44592	-4.28056	-4.28325	-3.83606	-3.34081	-3.21338	-3.06475	-2.84215	-2.64562	-2.60349	-2.60428	-2.56186	-2.51907	-2.49687	-2.47445	-2.44165	-2.32485	-2.24108	-2.24182	-2.19822	-2.15632	-2.13695	-2.11654	-2.11779	-2.1183	-2.01888	-1.92002	-1.79662	-1.64741	-1.57793	-1.53347	-1.53397	-1.52968	-1.52508	-1.47369	-1.32419	-1.22609	-1.22647	-1.17135	-1.11636	-1.11688	-1.08562	-1.05453	-1.04265	-1.01945	-1.00847
	2CI2	p.V57A	-1.47	-5.83916	-5.24396	-4.63384	-4.4792	-4.32366	-4.20432	-3.8437	-3.51174	-3.36702	-3.31676	-3.25612	-3.14792	-2.80187	-2.50998	-2.43082	-2.35494	-2.34067	-2.18286	-2.04119	-2.03922	-2.04372	-2.04723	-1.96284	-1.86401	-1.74073	-1.59376	-1.51339	-1.47068	-1.46661	-1.45897	-1.45633	-1.41341	-1.35955	-1.3506	-1.31291	-1.27317	-1.25269	-1.20546	-1.13937	-1.09053	-1.08109	-1.08285	-1.03016	-0.978137	-0.936479	-0.894511
	2CI2	p.E60A	-0.7	-4.58271	-4.12033	-4.05822	-4.03243	-3.83788	-3.47244	-3.13908	-3.0085	-2.90276	-2.70352	-2.58165	-2.53302	-2.51394	-2.43081	-2.29721	-2.15986	-2.06142	-2.05034	-2.05068	-2.05094	-2.00272	-1.95471	-1.90605	-1.73874	-1.62069	-1.59081	-1.56069	-1.56125	-1.56181	-1.56205	-1.56352	-1.51654	-1.46908	-1.46993	-1.41936	-1.35932	-1.3506	-1.35142	-1.24279	-1.10302	-1.07241	-1.05421	-1.03596	-0.994556	-0.953345	-0.937248
	2CI2	p.R62A	-0.58	-4.90936	-4.6085	-4.20779	-4.1075	-3.88623	-3.56532	-3.38849	-3.20883	-3.10596	-3.10576	-3.03591	-2.91453	-2.86287	-2.78397	-2.6551	-2.55502	-2.50494	-2.45488	-2.40477	-2.36329	-2.30501	-2.24628	-2.17747	-2.15051	-2.12726	-2.06719	-1.97975	-1.91648	-1.90377	-1.80184	-1.65158	-1.60317	-1.55304	-1.50297	-1.49796	-1.49285	-1.44773	-1.35267	-1.26553	-1.21543	-1.19166	-1.18078	-1.1807	-1.0914	-0.992028	-0.956946
	2CI2	p.D64A	-0.8	-5.21705	-4.96254	-4.80134	-4.4061	-4.08778	-3.84145	-3.38977	-3.00839	-2.91876	-2.8379	-2.69238	-2.60482	-2.5817	-2.53836	-2.46016	-2.27313	-2.12102	-2.10814	-2.09493	-2.09514	-2.09081	-2.06973	-1.97011	-1.88758	-1.76565	-1.61608	-1.58938	-1.59049	-1.59136	-1.59166	-1.5917	-1.592	-1.5893	-1.53956	-1.4931	-1.49353	-1.4938	-1.49397	-1.44158	-1.38922	-1.34211	-1.27532	-1.25573	-1.256	-1.25625	-1.25629
	2CI2	p.F69L	-2.11	-5.09778	-4.83743	-4.73616	-4.41841	-4.20078	-3.95764	-3.653	-3.43906	-3.19017	-3.03498	-2.97648	-2.83632	-2.67398	-2.62374	-2.59562	-2.49547	-2.36731	-2.26705	-2.19467	-2.19446	-2.15005	-2.09956	-2.09336	-2.09324	-2.09257	-2.09179	-1.9914	-1.89115	-1.79443	-1.69044	-1.6365	-1.58976	-1.58943	-1.58898	-1.54067	-1.4531	-1.41347	-1.35536	-1.29255	-1.28761	-1.25855	-1.22927	-1.20772	-1.13542	-1.07402	-1.06342
	2CI2	p.F69A	-3.84	-4.82346	-4.7753	-4.60858	-4.36364	-4.18044	-3.83847	-3.55296	-3.40448	-3.07187	-2.80486	-2.68596	-2.62857	-2.54153	-2.4278	-2.33968	-2.30011	-2.27952	-2.1993	-2.14262	-2.14697	-2.12522	-2.00352	-1.90584	-1.80818	-1.71084	-1.7043	-1.65499	-1.61497	-1.60715	-1.56097	-1.50161	-1.39965	-1.25596	-1.19269	-1.19696	-1.1649	-1.12997	-1.11214	-1.09482	-1.09539	-1.02306	-0.941205	-0.932548	-0.933401	-0.886979	-0.818389
	2CI2	p.D71A	-3.41	-5.37035	-5.11584	-4.966	-4.57126	-4.08879	-3.84258	-3.68277	-3.53075	-3.24006	-3.01142	-2.77525	-2.60626	-2.53922	-2.46104	-2.42676	-2.4274	-2.33681	-2.24589	-2.18475	-2.11032	-2.07554	-2.05425	-1.97151	-1.88904	-1.88983	-1.89019	-1.74071	-1.59142	-1.59164	-1.59177	-1.59222	-1.54759	-1.49782	-1.49317	-1.49345	-1.44096	-1.38843	-1.32174	-1.22566	-1.19638	-1.19099	-1.14023	-1.09511	-1.09271	-1.08311	-1.07614
	2CI2	p.K72N	0	-5.2379	-4.70058	-4.39488	-3.84151	-3.28957	-3.28579	-3.2813	-3.22603	-3.17104	-3.01871	-2.86683	-2.86449	-2.81298	-2.74769	-2.73186	-2.69496	-2.55472	-2.45012	-2.40353	-2.35697	-2.29943	-2.19771	-2.15288	-2.1526	-2.05758	-1.95737	-1.95217	-1.89108	-1.79012	-1.68488	-1.61886	-1.58322	-1.54775	-1.54694	-1.51457	-1.48203	-1.48099	-1.48045	-1.46171	-1.44279	-1.44236	-1.44153	-1.44078	-1.39032	-1.30193	-1.25155
	2CI2	p.N75D	-1.21	-4.72204	-4.14318	-3.91789	-3.72457	-3.51515	-3.3121	-3.21532	-3.21226	-3.14802	-3.08272	-3.03755	-2.99144	-2.98768	-2.87314	-2.72102	-2.6814	-2.59938	-2.49315	-2.46751	-2.4668	-2.42	-2.37136	-2.34156	-2.31199	-2.28836	-2.2652	-2.21465	-2.11425	-2.06338	-2.01659	-1.9653	-1.95905	-1.9071	-1.85567	-1.7947	-1.73379	-1.73233	-1.68273	-1.55189	-1.45803	-1.4464	-1.42267	-1.39836	-1.39767	-1.37037	-1.29177
	2CI2	p.N75A	-0.83	-4.13184	-3.89748	-3.63555	-3.30803	-3.2372	-3.23462	-3.23142	-3.10854	-2.98699	-2.98457	-2.82603	-2.63807	-2.55633	-2.4308	-2.32816	-2.29873	-2.29719	-2.26082	-2.22441	-2.15808	-2.09198	-1.99585	-1.89506	-1.87467	-1.82338	-1.73947	-1.69105	-1.63629	-1.58185	-1.5315	-1.48148	-1.47514	-1.46783	-1.39904	-1.30317	-1.27578	-1.22567	-1.1753	-1.1332	-1.09089	-1.0666	-1.00731	-0.971157	-0.959959	-0.85873	-0.767932
	2CI2	p.P80A	-3.34	-4.68352	-4.34417	-4.34161	-4.24569	-4.01596	-3.79519	-3.70931	-3.53879	-3.25029	-3.13107	-2.97951	-2.82723	-2.82539	-2.77371	-2.60047	-2.34938	-2.19174	-2.16236	-2.13982	-2.07654	-2.03493	-1.9754	-1.91583	-1.86541	-1.78304	-1.74879	-1.72058	-1.65207	-1.6098	-1.56267	-1.51564	-1.51513	-1.51129	-1.50734	-1.49672	-1.48601	-1.44585	-1.40563	-1.37166	-1.33795	-1.32098	-1.25412	-1.15364	-1.10316	-1.0719	-1.04074
	2CI2	p.S31G	0.84	-5.34165	-4.97476	-4.67597	-4.48949	-4.2738	-3.94447	-3.61385	-3.31621	-3.0538	-2.89561	-2.8505	-2.7328	-2.54665	-2.41373	-2.34306	-2.23527	-2.16288	-2.15308	-2.14322	-2.06212	-1.94932	-1.85385	-1.79502	-1.77869	-1.76469	-1.75823	-1.75031	-1.69623	-1.60231	-1.55841	-1.55491	-1.54899	-1.54397	-1.47637	-1.37191	-1.33504	-1.28112	-1.22132	-1.21329	-1.17251	-1.10887	-1.08387	-1.07868	-1.05849	-1.04147	-1.03608
	2CI2	p.S31A	1	-5.90879	-5.39427	-4.68644	-4.24094	-3.92974	-3.66164	-3.40568	-3.33654	-3.20715	-3.03114	-2.93636	-2.84353	-2.7671	-2.74117	-2.70978	-2.629	-2.57622	-2.53582	-2.47998	-2.41497	-2.3659	-2.33928	-2.28593	-2.25833	-2.2543	-2.25066	-2.20379	-2.1499	-2.04743	-1.95063	-1.94298	-1.93536	-1.91804	-1.82867	-1.73939	-1.72334	-1.67448	-1.62569	-1.60509	-1.55397	-1.52251	-1.52092	-1.49284	-1.4657	-1.39117	-1.31689
	2CI2	p.L27A	-2.66	-5.67529	-5.67944	-5.68214	-5.03288	-4.38204	-4.0341	-3.59046	-3.39212	-3.20353	-3.05588	-2.9196	-2.84578	-2.79688	-2.67774	-2.56204	-2.38859	-2.26091	-2.2305	-2.19966	-2.1504	-2.0625	-1.97338	-1.9231	-1.9243	-1.92561	-1.91579	-1.88674	-1.83	-1.74949	-1.70719	-1.65841	-1.60966	-1.61019	-1.61061	-1.61159	-1.61286	-1.56872	-1.51915	-1.51435	-1.46462	-1.41473	-1.41473	-1.41486	-1.36512	-1.26603	-1.21706
	2CI2	p.V38A	-0.46	-4.45279	-4.30555	-4.31595	-4.32286	-4.32973	-4.2094	-4.08709	-3.98248	-3.75097	-3.529	-3.43441	-3.38297	-3.16951	-2.93592	-2.85701	-2.86184	-2.80072	-2.67056	-2.57562	-2.49489	-2.39164	-2.29514	-2.20365	-2.11219	-2.0713	-2.07315	-2.07088	-2.01908	-1.91955	-1.85483	-1.74604	-1.6125	-1.57303	-1.52908	-1.48583	-1.48153	-1.47665	-1.47793	-1.43027	-1.33413	-1.28788	-1.28817	-1.28926	-1.24136	-1.19358	-1.15699
	2CI2	p.I39V	-1.2	-4.53023	-4.36801	-4.04858	-3.62508	-3.51115	-3.50555	-3.50191	-3.49872	-3.4525	-3.2959	-3.03206	-2.72988	-2.52916	-2.48028	-2.47302	-2.36915	-2.26932	-2.26591	-2.25871	-2.20489	-2.06001	-1.96167	-1.9571	-1.93289	-1.90836	-1.90534	-1.79155	-1.6564	-1.63237	-1.59449	-1.54279	-1.52604	-1.48907	-1.33752	-1.18419	-1.13256	-1.11592	-1.10988	-1.07427	-1.04346	-1.02776	-1.01209	-1.0106	-0.999107	-0.98861	-0.962005
	2CI2	p.I39V	-1.16	-4.93309	-4.79413	-4.65983	-4.49675	-4.26694	-4.19388	-4.19019	-4.0348	-3.7945	-3.59982	-3.44534	-3.28677	-3.17172	-3.17034	-3.11027	-3.05015	-2.95059	-2.8024	-2.75022	-2.72723	-2.70468	-2.67216	-2.5883	-2.483	-2.38119	-2.3324	-2.28152	-2.23196	-2.23014	-2.22424	-2.21935	-2.218	-2.17263	-2.02814	-1.92061	-1.91378	-1.89715	-1.88041	-1.79578	-1.66074	-1.57413	-1.53795	-1.5225	-1.47387	-1.44069	-1.42259
	2CI2	p.I48V	-0.92	-5.35815	-5.34505	-5.12272	-4.77863	-4.64302	-4.48161	-4.2544	-4.02984	-3.78668	-3.58952	-3.47966	-3.43556	-3.35272	-3.31365	-3.23642	-3.15573	-3.09408	-2.73974	-2.3926	-2.24876	-2.15282	-2.151	-2.04846	-1.94139	-1.93419	-1.93282	-1.91546	-1.899	-1.89802	-1.82283	-1.73796	-1.62712	-1.52394	-1.52159	-1.46924	-1.36692	-1.26592	-1.2138	-1.17811	-1.14243	-1.12485	-1.10322	-1.06678	-1.03579	-1.02014	-0.993854
	2CI2	p.I48A	-3.89	-4.87508	-4.75316	-4.3711	-3.99279	-3.63306	-3.39707	-3.35321	-3.22599	-3.07507	-3.00518	-2.95048	-2.89726	-2.79789	-2.65398	-2.51147	-2.41246	-2.36358	-2.28082	-2.23167	-2.18784	-2.13897	-2.11845	-2.11952	-2.12032	-2.12105	-2.12181	-2.05016	-1.95133	-1.87819	-1.7785	-1.72619	-1.72763	-1.66574	-1.56574	-1.50677	-1.48571	-1.45521	-1.37687	-1.29769	-1.26671	-1.22776	-1.1596	-1.12508	-1.11942	-1.08773	-1.04364
	2CI2	p.V66A	-4.91	-4.88157	-4.75379	-4.45651	-4.17366	-3.9473	-3.62113	-3.3416	-3.29891	-3.25076	-3.09208	-2.84886	-2.64509	-2.55254	-2.47702	-2.39666	-2.26266	-2.14972	-2.13788	-2.14022	-2.09902	-2.05783	-2.00544	-1.91693	-1.88313	-1.86985	-1.8561	-1.84432	-1.79984	-1.61713	-1.46254	-1.4145	-1.37151	-1.36198	-1.35303	-1.294	-1.23502	-1.23625	-1.23812	-1.21234	-1.18482	-1.18529	-1.14685	-1.09929	-1.09193	-1.04753	-1.00184
	2CI2	p.L68A	-3.74	-5.30865	-4.82811	-4.5442	-4.37895	-4.28022	-4.08202	-3.83478	-3.52049	-3.17126	-2.79414	-2.60308	-2.54747	-2.39927	-2.28389	-2.25948	-2.22893	-2.1981	-2.14894	-2.09933	-2.09975	-2.10016	-2.10064	-2.06235	-1.97383	-1.92509	-1.91592	-1.90592	-1.90631	-1.90662	-1.90719	-1.90791	-1.88961	-1.83314	-1.79567	-1.70388	-1.61185	-1.61212	-1.56777	-1.52384	-1.51962	-1.50973	-1.45973	-1.41473	-1.38618	-1.35789	-1.33714
	2CI2	p.V70A	-2.17	-4.46339	-3.80591	-3.57398	-3.43133	-3.2269	-3.17164	-3.129	-2.95396	-2.76014	-2.64831	-2.60426	-2.55753	-2.45825	-2.38247	-2.35494	-2.35977	-2.36376	-2.34782	-2.33022	-2.33372	-2.29106	-2.24781	-2.21514	-2.16748	-2.11011	-2.06198	-2.00991	-1.96369	-1.91484	-1.86512	-1.75747	-1.64969	-1.6509	-1.65303	-1.6142	-1.57431	-1.57443	-1.53112	-1.48451	-1.48132	-1.38343	-1.23566	-1.1882	-1.19286	-1.19625	-1.15863
	2CI2	p.I76V	0.09	-4.68806	-4.53023	-4.30216	-4.22761	-3.98205	-3.62564	-3.46549	-3.41712	-3.41404	-3.37544	-3.3366	-3.3347	-3.25675	-3.0289	-2.82459	-2.75172	-2.72777	-2.69279	-2.60777	-2.55595	-2.40573	-2.20488	-2.14697	-2.03966	-1.93738	-1.91997	-1.90259	-1.90167	-1.81711	-1.6821	-1.631	-1.59388	-1.49209	-1.37702	-1.2755	-1.22431	-1.22324	-1.18808	-1.15261	-1.13385	-1.11063	-1.07461	-1.04274	-1.04108	-1.02577	-1.00954
	2CI2	p.I76A	-4.23	-5.28076	-4.79022	-4.20537	-3.99643	-3.73302	-3.59252	-3.59573	-3.59915	-3.50462	-3.4085	-3.40879	-3.28019	-3.15172	-3.15217	-3.15289	-2.96949	-2.74356	-2.70184	-2.65913	-2.51636	-2.33349	-2.25061	-2.20732	-2.14196	-2.04839	-1.97681	-1.97766	-1.95116	-1.92417	-1.92465	-1.92096	-1.75936	-1.60177	-1.60195	-1.60245	-1.56973	-1.51084	-1.45473	-1.42458	-1.4254	-1.378	-1.33025	-1.25979	-1.18899	-1.15995	-1.13091
	2CI2	p.I76A	-4.34	-4.19138	-4.10814	-4.11126	-3.99094	-3.87094	-3.87545	-3.73665	-3.59624	-3.45402	-3.22773	-3.02048	-2.83731	-2.7799	-2.69562	-2.54396	-2.3948	-2.27834	-2.22887	-2.2134	-2.18639	-2.16016	-2.1612	-2.13985	-2.11883	-2.11995	-2.04838	-1.97711	-1.95088	-1.92367	-1.92398	-1.92448	-1.87889	-1.77944	-1.72575	-1.6641	-1.56932	-1.53619	-1.53205	-1.50681	-1.40763	-1.29805	-1.19282	-1.11909	-1.08724	-1.03177	-0.984491
	2CI2	p.S31A	-0.89	-5.41898	-4.60174	-4.08582	-3.87061	-3.66774	-3.41656	-3.35565	-3.29707	-3.22819	-3.09297	-2.93621	-2.84601	-2.69108	-2.48661	-2.35615	-2.3026	-2.22964	-2.12674	-2.06825	-2.0209	-1.97343	-1.9643	-1.95594	-1.93738	-1.91678	-1.7774	-1.63996	-1.63793	-1.63712	-1.61697	-1.51337	-1.42971	-1.40989	-1.39027	-1.3895	-1.38773	-1.35453	-1.29046	-1.1894	-1.11992	-1.11295	-1.06108	-1.0054	-0.994211	-0.971889	-0.931665
	2CI2	p.K36A	-0.49	-5.01911	-4.29985	-3.53207	-3.41583	-3.30995	-3.25473	-3.15255	-2.92233	-2.78321	-2.69698	-2.62008	-2.6173	-2.56623	-2.51623	-2.50196	-2.44823	-2.3558	-2.2857	-2.26522	-2.2333	-2.20139	-2.2009	-2.15013	-2.04986	-1.97099	-1.87024	-1.74569	-1.64663	-1.49441	-1.29784	-1.19449	-1.18047	-1.16956	-1.12318	-1.08766	-1.08698	-1.08637	-1.08514	-1.07699	-1.05607	-1.00071	-0.95597	-0.951459	-0.948725	-0.866228	-0.76667
	2CI2	p.K37A	0.23	-4.82971	-4.6286	-4.62227	-4.49675	-4.37528	-4.30053	-4.04299	-3.69764	-3.48815	-3.37542	-3.26391	-3.20904	-3.05663	-2.86103	-2.7619	-2.70756	-2.65632	-2.60729	-2.55506	-2.45076	-2.39759	-2.3975	-2.34873	-2.30004	-2.24867	-2.09445	-1.99135	-1.89259	-1.79325	-1.74106	-1.68737	-1.68364	-1.63555	-1.58173	-1.576	-1.57477	-1.57304	-1.52131	-1.41957	-1.36806	-1.36706	-1.3665	-1.31371	-1.21905	-1.11738	-1.0445
	2CI2	p.K37G	-0.97	-4.28164	-4.1389	-3.67444	-3.27774	-3.20095	-3.11075	-2.99165	-2.77367	-2.44482	-2.31348	-2.31901	-2.27519	-2.23428	-2.2015	-2.16969	-2.18181	-2.18679	-2.13461	-2.08928	-2.09515	-2.10269	-2.06168	-1.96707	-1.9199	-1.92286	-1.87538	-1.82809	-1.76111	-1.69375	-1.66971	-1.63165	-1.58569	-1.5559	-1.51071	-1.46297	-1.46742	-1.39212	-1.29457	-1.27813	-1.28598	-1.29488	-1.30022	-1.25288	-1.20526	-1.20721	-1.20981
	2CI2	p.K43A	-0.65	-5.40562	-5.38636	-5.18198	-4.97424	-4.79091	-4.60488	-4.47969	-4.03878	-3.57313	-3.42389	-3.31568	-3.2085	-3.05663	-2.83136	-2.75633	-2.73166	-2.65576	-2.54246	-2.43863	-2.39852	-2.39741	-2.34882	-2.28124	-2.23084	-2.19896	-2.19506	-2.14135	-2.04067	-1.98131	-1.97238	-1.87251	-1.77124	-1.72485	-1.63335	-1.58717	-1.57606	-1.566	-1.46977	-1.37354	-1.37253	-1.32153	-1.27153	-1.2698	-1.26633	-1.2646	-1.21298
	2CI2	p.L27A	-2.68	-4.66027	-4.02645	-3.68162	-3.39689	-3.11057	-3.11057	-3.04862	-2.98727	-2.79403	-2.55684	-2.45465	-2.35337	-2.31049	-2.31094	-2.28566	-2.22921	-2.19838	-2.16189	-2.11238	-2.06126	-2.02321	-1.97308	-1.92268	-1.91297	-1.904	-1.88619	-1.82997	-1.74952	-1.65696	-1.60782	-1.60831	-1.56366	-1.51436	-1.46054	-1.41183	-1.38398	-1.35597	-1.28582	-1.21544	-1.2151	-1.14967	-1.08473	-1.08473	-1.04973	-1.01473	-1.00694
	2CI2	p.V38A	-0.48	-5.37371	-4.91778	-4.78717	-4.49355	-3.81866	-3.23953	-3.12917	-3.08287	-3.08899	-3.045	-3.00046	-2.92982	-2.78906	-2.72923	-2.73077	-2.68367	-2.62046	-2.56995	-2.43405	-2.33372	-2.29164	-2.19898	-2.10661	-2.06366	-2.01011	-1.92055	-1.87284	-1.84661	-1.83255	-1.79897	-1.76747	-1.72225	-1.67541	-1.6655	-1.65525	-1.65536	-1.65606	-1.61787	-1.58021	-1.52813	-1.43088	-1.37717	-1.32926	-1.29136	-1.27338	-1.25516
	2CI2	p.I39V	-1.3	-5.35815	-5.13719	-4.78783	-4.42962	-4.04455	-3.88414	-3.79609	-3.52141	-3.25609	-3.17771	-3.12047	-3.0628	-2.91308	-2.76445	-2.75844	-2.73413	-2.70996	-2.70771	-2.67606	-2.64422	-2.64259	-2.6401	-2.58741	-2.4869	-2.43563	-2.38128	-2.27542	-2.1789	-2.12915	-2.00686	-1.88917	-1.81403	-1.67843	-1.56716	-1.51552	-1.51328	-1.47914	-1.44609	-1.39682	-1.32802	-1.30795	-1.30777	-1.26425	-1.17773	-1.13473	-1.11809
	2CI2	p.I48V	-1.11	-4.87206	-4.15124	-3.73009	-3.52839	-3.43571	-3.34787	-3.26858	-3.04179	-2.88832	-2.835	-2.78153	-2.75881	-2.70666	-2.62371	-2.52198	-2.47015	-2.45976	-2.40594	-2.30875	-2.25528	-2.20665	-2.10539	-2.0021	-1.95318	-1.94328	-1.93551	-1.9339	-1.91693	-1.8257	-1.7401	-1.69978	-1.61142	-1.53647	-1.52052	-1.5172	-1.51407	-1.46442	-1.3833	-1.2476	-1.14339	-1.12645	-1.07495	-1.03896	-1.03797	-1.03797	-1.01162
	2CI2	p.I49A	-2.12	-5.28195	-5.28514	-5.08678	-4.59009	-4.20576	-4.12085	-3.76301	-3.40349	-3.20507	-2.95097	-2.89745	-2.83917	-2.78077	-2.73933	-2.6977	-2.69822	-2.69874	-2.61204	-2.503	-2.48147	-2.48305	-2.48416	-2.45152	-2.36872	-2.28617	-2.23762	-2.22236	-2.19518	-2.14547	-2.12398	-2.05215	-1.95287	-1.8796	-1.7796	-1.67609	-1.62653	-1.52474	-1.42323	-1.37589	-1.29718	-1.2477	-1.2091	-1.15979	-1.13067	-1.13091	-1.13107
	2CI2	p.I49V	0.08	-4.53406	-4.37432	-4.36824	-4.05553	-3.73965	-3.73306	-3.72835	-3.57157	-3.41625	-3.37719	-3.33747	-3.33378	-3.25436	-3.12185	-3.06205	-2.95963	-2.80821	-2.75733	-2.75616	-2.73282	-2.67992	-2.59571	-2.54106	-2.48666	-2.43092	-2.42882	-2.332	-2.23544	-2.23402	-2.22858	-2.17995	-2.03527	-1.93284	-1.93159	-1.92545	-1.91933	-1.82832	-1.70008	-1.63946	-1.57992	-1.52931	-1.51513	-1.51264	-1.46128	-1.38059	-1.34804
	2CI2	p.V70A	-1.95	-5.86953	-5.88782	-5.27487	-4.49667	-4.34096	-4.1177	-3.76243	-3.48385	-3.27062	-3.20926	-3.21252	-3.11709	-2.94045	-2.8035	-2.73943	-2.67382	-2.57713	-2.49641	-2.44909	-2.41996	-2.28855	-2.1747	-2.11724	-2.0684	-1.97983	-1.89609	-1.86899	-1.84195	-1.84259	-1.81038	-1.77852	-1.73164	-1.67269	-1.6226	-1.58599	-1.54332	-1.49936	-1.50145	-1.49441	-1.4869	-1.44355	-1.39962	-1.39196	-1.34554	-1.3093	-1.31181
	2CI2	p.I76V	0.19	-4.52375	-4.29073	-4.2137	-4.20906	-4.2026	-3.95934	-3.61192	-3.50354	-3.34419	-2.985	-2.68316	-2.53401	-2.43023	-2.22528	-2.02783	-1.97534	-1.95108	-1.85842	-1.77984	-1.76512	-1.72449	-1.69492	-1.69108	-1.66467	-1.60366	-1.56581	-1.56399	-1.54906	-1.53357	-1.4991	-1.448	-1.43016	-1.37837	-1.32702	-1.3255	-1.32431	-1.32282	-1.23656	-1.15059	-1.14894	-1.13195	-1.11545	-1.11326	-1.10639	-1.10139	-1.07044
	2CI2	p.T22A	-0.85	-5.71458	-5.71254	-5.71158	-5.31457	-4.29219	-3.66607	-3.58715	-3.42934	-3.11941	-2.88844	-2.88792	-2.84701	-2.80622	-2.75582	-2.70536	-2.70483	-2.60453	-2.47232	-2.42167	-2.40314	-2.40287	-2.35302	-2.30321	-2.25299	-2.17461	-2.12434	-2.09858	-1.95554	-1.8163	-1.70913	-1.53713	-1.47221	-1.43679	-1.40137	-1.39428	-1.38722	-1.38707	-1.35317	-1.31923	-1.29483	-1.23547	-1.20033	-1.15022	-1.02257	-0.922505	-0.84995
	2CI2	p.V53A	-0.63	-4.74621	-4.62798	-4.63581	-4.64505	-4.3641	-3.97854	-3.59785	-3.25113	-3.14012	-3.10047	-3.05998	-2.93387	-2.72386	-2.56442	-2.48273	-2.43506	-2.40491	-2.37359	-2.35482	-2.19106	-1.99956	-1.91901	-1.87282	-1.84582	-1.83212	-1.8339	-1.80226	-1.62508	-1.48124	-1.47722	-1.4685	-1.46612	-1.41282	-1.32045	-1.26224	-1.24163	-1.21218	-1.18355	-1.13576	-1.07193	-1.0174	-0.963685	-0.952044	-0.925546	-0.897665	-0.856432
	2CI2	p.V53T	-1.03	-4.7339	-4.47591	-4.35859	-4.37827	-4.24094	-4.10247	-4.01123	-3.67676	-3.43798	-3.24442	-3.00131	-2.89947	-2.78061	-2.67252	-2.63179	-2.63734	-2.64583	-2.54625	-2.37881	-2.31514	-2.31558	-2.21558	-2.09075	-2.04581	-2.02355	-1.97781	-1.93207	-1.88582	-1.8407	-1.79913	-1.65321	-1.55244	-1.55666	-1.56021	-1.56476	-1.5687	-1.55556	-1.50866	-1.47606	-1.42756	-1.37907	-1.35085	-1.30262	-1.28368	-1.28688	-1.28326
	2CI2	p.L51A	-2.37	-5.31036	-4.95051	-4.66608	-4.27995	-4.08253	-3.83626	-3.59206	-3.42852	-3.1763	-2.84337	-2.69487	-2.60529	-2.51507	-2.41305	-2.28542	-2.26001	-2.22902	-2.16174	-2.02291	-1.92065	-1.92112	-1.81174	-1.65253	-1.60307	-1.55835	-1.50892	-1.50445	-1.5001	-1.45097	-1.40686	-1.37886	-1.3304	-1.3111	-1.31212	-1.31277	-1.31338	-1.31385	-1.31415	-1.26435	-1.21462	-1.16473	-1.11473	-1.11473	-1.11473	-1.09973	-1.04999
	2CI2	p.L51V	-0.5	-5.1128	-4.21993	-4.00356	-3.77965	-3.5597	-3.45758	-3.20369	-3.05011	-2.99465	-2.8929	-2.84363	-2.79207	-2.74133	-2.59059	-2.42793	-2.41527	-2.41459	-2.37592	-2.33688	-2.29873	-2.2025	-2.14277	-2.13695	-2.1306	-2.12947	-2.12796	-2.07544	-2.02391	-1.97726	-1.92492	-1.91789	-1.80631	-1.65552	-1.61074	-1.60595	-1.55939	-1.46189	-1.41096	-1.39072	-1.3697	-1.33843	-1.25973	-1.21129	-1.20903	-1.20661	-1.20569
	2CI2	p.F69L	-2.11	-5.19198	-5.02565	-5.02394	-4.92821	-4.73202	-4.47109	-4.30988	-4.25161	-3.89204	-3.43757	-3.13134	-2.87974	-2.78247	-2.7173	-2.57124	-2.44297	-2.24551	-2.09526	-2.03975	-1.84317	-1.70148	-1.70089	-1.69372	-1.68649	-1.62947	-1.57255	-1.57231	-1.53448	-1.49458	-1.45486	-1.35937	-1.26751	-1.23336	-1.23286	-1.21137	-1.16781	-1.14547	-1.11715	-1.08776	-1.07626	-1.06574	-0.999197	-0.910326	-0.887664	-0.846956	-0.746668
	2LZM	p.I58T	-3.4	-5.24043	-4.91213	-4.58531	-4.58905	-4.59036	-4.44061	-4.29065	-4.19871	-4.10656	-4.10727	-3.98126	-3.76228	-3.67012	-3.50275	-3.29771	-3.12266	-2.98513	-2.89391	-2.74431	-2.64486	-2.5313	-2.28168	-2.10466	-2.10517	-2.0161	-1.9166	-1.9069	-1.90753	-1.90801	-1.89671	-1.88539	-1.88576	-1.88665	-1.78907	-1.65101	-1.61132	-1.56673	-1.51707	-1.50756	-1.45793	-1.36294	-1.2736	-1.22369	-1.16482	-1.11508	-1.06346
	2LZM	p.N101A	-1.5	-4.74203	-4.73314	-4.53587	-4.24287	-3.91565	-3.6096	-3.44825	-3.36353	-3.24202	-3.05583	-2.90349	-2.81518	-2.76317	-2.66145	-2.55942	-2.50698	-2.4543	-2.40257	-2.31616	-2.22988	-2.16843	-2.10652	-2.10484	-2.04851	-1.92697	-1.77864	-1.6952	-1.68031	-1.66633	-1.62616	-1.53614	-1.44291	-1.39721	-1.36441	-1.30535	-1.27734	-1.2773	-1.22695	-1.17587	-1.17467	-1.17422	-1.17392	-1.13177	-1.08109	-1.07188	-1.07128
	2LZM	p.V149A	-3.1	-4.91932	-3.92308	-3.69919	-3.58089	-3.49738	-3.40865	-3.35864	-3.19125	-3.03572	-2.7804	-2.53586	-2.51027	-2.43501	-2.36022	-2.20313	-2.04566	-2.05116	-2.05341	-2.05367	-1.9712	-1.7767	-1.65511	-1.64608	-1.60894	-1.57069	-1.57198	-1.52927	-1.47703	-1.46831	-1.47104	-1.37889	-1.26462	-1.24442	-1.21626	-1.18821	-1.18925	-1.15079	-1.10328	-1.09691	-1.09868	-1.04987	-0.997636	-0.980831	-0.967753	-0.939808	-0.869657
	2LZM	p.V149T	-3	-5.2434	-4.75641	-4.51143	-4.39804	-4.41286	-4.17282	-3.92784	-3.79478	-3.42636	-3.1972	-3.132	-3.0106	-2.96237	-2.90655	-2.85773	-2.79449	-2.68108	-2.64199	-2.62346	-2.6043	-2.61121	-2.56514	-2.51575	-2.38072	-2.24338	-2.22546	-2.20753	-2.11973	-2.03555	-1.99147	-1.89378	-1.84635	-1.8507	-1.80924	-1.71506	-1.60198	-1.54056	-1.54517	-1.54907	-1.51496	-1.45008	-1.37238	-1.32759	-1.33078	-1.3153	-1.29284
	2LZM	p.T152A	-1.5	-4.78677	-4.65009	-4.64919	-3.92999	-3.1617	-3.11117	-3.00084	-2.85005	-2.75913	-2.70878	-2.70808	-2.60775	-2.47536	-2.44243	-2.42354	-2.40494	-2.33009	-2.2555	-2.2304	-2.17713	-2.12656	-2.10404	-2.03486	-1.93478	-1.9036	-1.83693	-1.77036	-1.73667	-1.6529	-1.60264	-1.60243	-1.5882	-1.53789	-1.50165	-1.4515	-1.39442	-1.38728	-1.38718	-1.38708	-1.35314	-1.31006	-1.30074	-1.28557	-1.27046	-1.23531	-1.20006
	2LZM	p.T152S	-2	-6.20462	-5.95426	-5.6922	-5.27649	-4.89548	-4.75659	-4.50955	-4.1887	-3.98101	-3.95939	-3.79656	-3.53552	-3.37573	-3.30832	-3.2469	-3.18407	-3.14808	-3.08189	-3.03915	-2.92477	-2.81226	-2.7616	-2.69425	-2.66255	-2.61165	-2.54638	-2.48399	-2.43618	-2.3683	-2.29959	-2.23469	-2.17614	-2.16985	-2.16939	-2.16516	-2.16094	-2.15625	-2.12551	-2.06849	-1.95137	-1.84318	-1.8084	-1.75121	-1.65483	-1.59775	-1.5913
	2LZM	p.T152V	0.2	-5.36624	-4.7406	-4.57031	-4.46856	-4.34889	-4.22262	-4.02109	-3.81428	-3.68901	-3.59453	-3.49971	-3.30659	-3.11449	-2.93995	-2.69386	-2.63178	-2.63691	-2.59719	-2.51984	-2.4861	-2.48911	-2.43444	-2.38258	-2.3449	-2.24946	-2.14687	-2.09894	-2.03996	-1.9803	-1.94457	-1.90933	-1.91258	-1.88448	-1.83686	-1.74336	-1.63723	-1.60787	-1.56839	-1.5304	-1.5344	-1.46804	-1.39992	-1.37072	-1.24153	-1.11492	-1.06712
	2LZM	p.A146T	-2.29	-4.39676	-4.37089	-4.24113	-4.12884	-3.96147	-3.7855	-3.59883	-3.16547	-2.82683	-2.71761	-2.68957	-2.68847	-2.66922	-2.64953	-2.57397	-2.32143	-2.14165	-2.13286	-2.12582	-2.1102	-2.01171	-1.92309	-1.91686	-1.76551	-1.61471	-1.57792	-1.526	-1.50004	-1.44826	-1.40693	-1.38959	-1.35273	-1.33235	-1.31678	-1.30159	-1.29049	-1.23804	-1.18535	-1.15251	-1.11343	-1.08744	-1.07472	-1.04169	-0.994022	-0.963995	-0.95217
	2LZM	p.G77A	-0.4	-4.96571	-4.88821	-4.69242	-4.41738	-4.25865	-3.96996	-3.59944	-3.44601	-3.30769	-3.16892	-3.09969	-2.93153	-2.76851	-2.57075	-2.4176	-2.39978	-2.39891	-2.30926	-2.21952	-2.17306	-2.12659	-2.12031	-1.94523	-1.74285	-1.70919	-1.65884	-1.60826	-1.60547	-1.55331	-1.49894	-1.44536	-1.39229	-1.38734	-1.37201	-1.31981	-1.23515	-1.12643	-1.02656	-0.988967	-0.978197	-0.96654	-0.893457	-0.820873	-0.784107	-0.747709	-0.707706
	2LZM	p.A82P	0.3	-5.27391	-4.73208	-4.70907	-4.69152	-4.44112	-3.91066	-3.50374	-3.38258	-3.36607	-3.28456	-3.13962	-3.0048	-2.91264	-2.86578	-2.84572	-2.79302	-2.74552	-2.67882	-2.46139	-2.30119	-2.28948	-2.24088	-2.19405	-2.19149	-2.13394	-2.07632	-2.0737	-2.03387	-1.99227	-1.91636	-1.80328	-1.76196	-1.65436	-1.54808	-1.54759	-1.52808	-1.50712	-1.46656	-1.38035	-1.32193	-1.27787	-1.24397	-1.24032	-1.23272	-1.22798	-1.22787
	2LZM	p.A93P	0.1	-5.37903	-5.08125	-4.75362	-4.69722	-4.66871	-4.5266	-4.39589	-4.25907	-4.12601	-3.72255	-3.31842	-3.12071	-2.91754	-2.90215	-2.89452	-2.86532	-2.84257	-2.82201	-2.76123	-2.66079	-2.53007	-2.38836	-2.30083	-2.28314	-2.27952	-2.17387	-2.07107	-2.0703	-1.95668	-1.80278	-1.76031	-1.75587	-1.7485	-1.74414	-1.74134	-1.73558	-1.69393	-1.65454	-1.65311	-1.65203	-1.58299	-1.51361	-1.49971	-1.48602	-1.4789	-1.47185
	2LZM	p.G113A	0.1	-5.40103	-5.18138	-4.91696	-4.67582	-4.40645	-4.317	-4.17728	-4.0417	-4.03853	-3.88652	-3.73566	-3.73468	-3.73282	-3.44556	-2.9504	-2.6908	-2.53435	-2.27734	-2.11991	-2.11213	-2.10886	-2.03909	-1.93851	-1.90428	-1.90162	-1.8999	-1.79774	-1.69518	-1.64541	-1.59394	-1.5905	-1.58827	-1.58561	-1.55483	-1.52495	-1.5236	-1.52034	-1.49463	-1.4712	-1.47052	-1.41955	-1.31849	-1.26662	-1.26482	-1.26037	-1.25466
	2LZM	p.G77A	0.4	-5.22917	-4.56267	-3.94556	-3.77763	-3.48628	-3.13038	-2.91347	-2.76679	-2.76413	-2.76213	-2.71126	-2.60078	-2.49411	-2.4444	-2.33537	-2.22933	-2.22793	-2.18046	-2.06177	-1.88645	-1.70188	-1.61882	-1.61638	-1.58553	-1.55517	-1.53241	-1.50815	-1.50408	-1.45261	-1.4013	-1.38644	-1.33447	-1.29016	-1.18936	-1.09097	-1.04561	-1.00051	-0.986537	-0.942102	-0.908229	-0.868457	-0.794513	-0.720889	-0.681416	-0.680702	-0.675837
	2LZM	p.A82P	0.8	-5.56596	-5.3455	-5.01272	-4.68217	-4.61241	-4.54471	-4.51363	-4.47885	-4.40351	-4.08366	-3.83039	-3.66754	-3.50916	-3.39875	-3.28135	-3.07939	-2.88486	-2.88357	-2.86738	-2.72513	-2.52785	-2.3787	-2.24368	-2.15821	-2.12817	-2.09807	-2.06952	-2.03077	-1.89168	-1.78886	-1.77264	-1.7564	-1.74929	-1.73669	-1.6997	-1.66721	-1.6245	-1.58366	-1.53488	-1.48111	-1.47387	-1.47259	-1.47173	-1.4544	-1.43696	-1.41658
	2LZM	p.A93P	0.1	-4.74601	-4.54927	-4.46531	-4.45702	-4.33161	-4.07721	-3.54435	-3.07894	-3.00658	-2.76596	-2.53136	-2.52555	-2.45194	-2.36013	-2.34036	-2.32778	-2.31508	-2.28707	-2.25757	-2.22272	-2.16199	-2.13086	-2.11917	-2.08162	-2.05368	-1.91445	-1.77425	-1.75863	-1.74113	-1.73677	-1.72661	-1.71696	-1.71182	-1.64762	-1.58708	-1.55136	-1.49609	-1.47605	-1.47531	-1.47424	-1.4733	-1.43482	-1.36753	-1.33678	-1.315	-1.29456
	2LZM	p.G113A	0.3	-5.42542	-5.20217	-4.67169	-4.28119	-4.14752	-3.72913	-3.37337	-3.37022	-3.36756	-3.36555	-3.10738	-2.8076	-2.76377	-2.74157	-2.7176	-2.68415	-2.65376	-2.64258	-2.63197	-2.63126	-2.57841	-2.52569	-2.4631	-2.39971	-2.35954	-2.31892	-2.26674	-2.21561	-2.16944	-2.11689	-2.04225	-1.94065	-1.90532	-1.80145	-1.64993	-1.57149	-1.54077	-1.51686	-1.49293	-1.48959	-1.48697	-1.43647	-1.33496	-1.27996	-1.22924	-1.18034
	2LZM	p.T115E	-0.5	-5.6222	-5.6286	-5.63311	-5.28898	-4.79488	-4.65186	-4.37223	-3.97337	-3.85988	-3.8624	-3.61869	-3.32444	-3.18697	-2.93879	-2.73043	-2.66444	-2.6154	-2.58513	-2.54687	-2.44788	-2.34871	-2.24984	-2.19038	-2.19171	-2.17438	-2.12528	-2.09506	-2.09559	-1.99613	-1.89689	-1.84844	-1.74966	-1.67692	-1.62835	-1.5944	-1.58628	-1.54567	-1.50627	-1.49979	-1.49211	-1.45036	-1.37276	-1.33743	-1.33793	-1.32457	-1.26151
	2LZM	p.N116D	-0.1	-4.86153	-4.8463	-4.53923	-4.23385	-4.01542	-3.62991	-3.32727	-3.19608	-3.13273	-3.07105	-3.02582	-2.98041	-2.97586	-2.92293	-2.7727	-2.62088	-2.53877	-2.48341	-2.36307	-2.26678	-2.22026	-2.17319	-2.07084	-1.94685	-1.84353	-1.69956	-1.63724	-1.58957	-1.5421	-1.50692	-1.46087	-1.39876	-1.29687	-1.24537	-1.24387	-1.24301	-1.1919	-1.14055	-1.09033	-1.02003	-0.999607	-0.968578	-0.937161	-0.931654	-0.926353	-0.879912
	2LZM	p.R119M	-0.3	-6.07656	-5.24838	-4.30639	-4.14838	-4.05708	-3.86615	-3.74981	-3.65626	-3.38799	-3.06387	-2.91756	-2.91303	-2.90718	-2.88241	-2.82934	-2.79734	-2.74572	-2.67125	-2.64342	-2.6101	-2.53973	-2.47936	-2.46101	-2.45855	-2.3854	-2.2859	-2.22842	-2.12333	-2.02949	-1.96876	-1.92358	-1.8697	-1.81523	-1.76206	-1.70783	-1.70337	-1.70102	-1.64961	-1.56961	-1.49961	-1.45699	-1.45175	-1.41671	-1.35424	-1.32077	-1.24627
	2LZM	p.N144D	-0.1	-5.5183	-5.16279	-5.15475	-4.99612	-4.42061	-3.99295	-3.90047	-3.64365	-3.42916	-3.38446	-3.18779	-2.94249	-2.88978	-2.83745	-2.78506	-2.77027	-2.66691	-2.54541	-2.48903	-2.39131	-2.29451	-2.21935	-2.16825	-2.1166	-2.02036	-1.97375	-1.96716	-1.9614	-1.9459	-1.83443	-1.6972	-1.64699	-1.63618	-1.63337	-1.58947	-1.54137	-1.53512	-1.49977	-1.46515	-1.45408	-1.39251	-1.24192	-1.09108	-1.04028	-1.03016	-1.00846
	2LZM	p.T115E	0.3	-4.42126	-4.2286	-4.13761	-4.05324	-3.84886	-3.49226	-3.30536	-3.17562	-3.02835	-2.97006	-2.92059	-2.87193	-2.82519	-2.77712	-2.71028	-2.64345	-2.6459	-2.6491	-2.51801	-2.28618	-2.18694	-2.18824	-2.16957	-2.12048	-2.04112	-1.94193	-1.84284	-1.74433	-1.67235	-1.65005	-1.57432	-1.49825	-1.49847	-1.49191	-1.44364	-1.40233	-1.36705	-1.319	-1.29702	-1.24702	-1.15695	-1.10749	-1.10804	-1.1069	-1.10546	-1.05807
	2LZM	p.N116D	0.6	-5.5183	-5.16279	-5.002	-4.42276	-3.9128	-3.61633	-3.40193	-3.39746	-3.24401	-2.99899	-2.85361	-2.79869	-2.79443	-2.77765	-2.76248	-2.76098	-2.67113	-2.57947	-2.57651	-2.57486	-2.5423	-2.50978	-2.50789	-2.47992	-2.38043	-2.30699	-2.23884	-2.17065	-2.17043	-2.16454	-2.10679	-2.054	-2.00178	-1.93452	-1.91818	-1.83626	-1.70018	-1.64528	-1.63732	-1.58665	-1.53845	-1.49853	-1.46342	-1.42872	-1.3676	-1.33914
	2LZM	p.R119M	0.1	-5.72415	-5.00616	-4.43012	-4.00296	-3.72303	-3.49044	-3.1543	-2.94165	-2.93001	-2.87553	-2.77626	-2.72373	-2.69392	-2.6639	-2.58955	-2.51867	-2.51679	-2.49971	-2.47887	-2.42749	-2.37771	-2.37198	-2.34249	-2.28927	-2.23396	-2.14752	-2.05228	-2.01066	-2.00409	-1.93805	-1.87412	-1.84515	-1.81605	-1.76441	-1.70936	-1.7029	-1.70055	-1.64961	-1.59961	-1.59961	-1.56578	-1.50826	-1.48128	-1.42799	-1.32421	-1.26926
	2LZM	p.N144D	0.5	-5.36279	-4.85032	-4.63273	-4.32812	-4.22908	-4.22267	-4.08773	-3.95867	-3.9555	-3.77291	-3.59084	-3.47748	-3.17287	-2.93015	-2.88013	-2.82844	-2.77501	-2.76045	-2.74631	-2.70636	-2.66699	-2.61539	-2.53388	-2.4317	-2.33367	-2.28331	-2.21443	-2.16732	-2.11037	-2.00363	-1.93731	-1.88543	-1.80197	-1.7543	-1.73976	-1.72544	-1.63443	-1.53845	-1.4883	-1.34277	-1.19187	-1.14142	-1.12088	-1.10038	-1.07021	-1.02885
	2LZM	p.T115E	-0.5	-4.9222	-4.77675	-4.62835	-4.43751	-4.24506	-4.15686	-3.95591	-3.84681	-3.75806	-3.567	-3.4692	-3.42086	-3.37273	-3.3746	-3.32605	-3.27669	-3.18815	-2.9905	-2.8316	-2.73181	-2.68246	-2.66648	-2.55815	-2.42734	-2.32877	-2.26957	-2.21203	-2.1555	-2.15812	-2.1292	-2.10019	-2.10165	-2.05199	-1.95277	-1.80401	-1.70481	-1.65547	-1.59781	-1.58951	-1.5899	-1.46342	-1.32295	-1.25956	-1.15977	-1.11028	-1.11128
	2LZM	p.T115E	-0.2	-5.61766	-5.1214	-4.21811	-3.81691	-3.82168	-3.73439	-3.55138	-3.36136	-3.01582	-2.70086	-2.63446	-2.60306	-2.53437	-2.47722	-2.41821	-2.34022	-2.22347	-2.1155	-2.03597	-1.98651	-1.98764	-1.93877	-1.88904	-1.86984	-1.85091	-1.82182	-1.79257	-1.74326	-1.67119	-1.64969	-1.65112	-1.65185	-1.62709	-1.59377	-1.54501	-1.50481	-1.5052	-1.49857	-1.49196	-1.45007	-1.34916	-1.25014	-1.21025	-1.16111	-1.11169	-1.11272
	2LZM	p.T115E	-0.1	-4.61953	-4.62595	-4.34225	-4.06367	-4.07163	-3.86492	-3.5107	-3.3162	-3.26807	-3.26979	-3.18119	-3.09366	-2.986	-2.82647	-2.77744	-2.77841	-2.72958	-2.66477	-2.61765	-2.58651	-2.58684	-2.54747	-2.48807	-2.46917	-2.43125	-2.39251	-2.393	-2.3538	-2.23492	-2.15679	-2.12796	-2.09825	-2.09825	-2.09868	-2.04988	-1.95063	-1.90151	-1.90306	-1.90374	-1.8042	-1.7052	-1.59804	-1.44805	-1.40631	-1.40743	-1.37188
	2LZM	p.T115E	0	-4.92393	-4.23395	-3.93195	-3.53206	-3.43601	-3.39009	-3.20608	-3.07184	-3.01389	-2.90447	-2.85501	-2.80666	-2.70938	-2.66314	-2.65073	-2.56453	-2.49429	-2.47614	-2.41947	-2.34181	-2.28246	-2.26353	-2.20476	-2.14737	-2.11891	-2.08881	-2.03936	-1.94005	-1.87155	-1.82353	-1.74503	-1.69672	-1.59788	-1.49868	-1.49988	-1.50063	-1.50151	-1.50406	-1.45608	-1.40695	-1.40803	-1.3587	-1.30885	-1.29947	-1.29032	-1.29109
	2LZM	p.T115E	0.3	-5.26953	-4.92595	-4.93125	-4.93786	-4.59356	-4.04201	-3.7476	-3.6593	-3.66296	-3.6662	-3.51674	-3.36807	-3.23108	-3.09361	-3.09538	-3.03649	-2.87755	-2.77958	-2.73128	-2.66401	-2.57464	-2.44309	-2.34353	-2.22647	-2.11881	-2.08881	-2.03936	-1.99112	-1.94251	-1.89316	-1.89503	-1.89645	-1.87645	-1.75422	-1.62609	-1.59119	-1.58258	-1.54265	-1.50255	-1.50277	-1.49609	-1.44711	-1.4051	-1.40558	-1.37049	-1.31248
	2LZM	p.L46A	-2.7	-5.67265	-5.31052	-4.94932	-4.95117	-4.66499	-4.37921	-4.18272	-3.98564	-3.98615	-3.83774	-3.59305	-3.49749	-3.42854	-3.32507	-3.06605	-2.76723	-2.64813	-2.56033	-2.45781	-2.39922	-2.35697	-2.22039	-2.1138	-2.06289	-2.02546	-1.94612	-1.82879	-1.79149	-1.69947	-1.60772	-1.56255	-1.5174	-1.51806	-1.51918	-1.5152	-1.50618	-1.45712	-1.41262	-1.41318	-1.38517	-1.35706	-1.35744	-1.33618	-1.31473	-1.26533	-1.21619
	2LZM	p.L118A	-3.5	-5.67617	-5.6797	-5.19907	-4.44936	-4.08365	-3.671	-3.32151	-3.20147	-3.05385	-2.91842	-2.79595	-2.67717	-2.56104	-2.51567	-2.50468	-2.40298	-2.28694	-2.26195	-2.26237	-2.2316	-2.2011	-2.11379	-1.97543	-1.91498	-1.88654	-1.86813	-1.78784	-1.70731	-1.60769	-1.50834	-1.50366	-1.49928	-1.45507	-1.41055	-1.38277	-1.35476	-1.28444	-1.21349	-1.21318	-1.16542	-1.11578	-1.11441	-1.11467	-1.11473	-1.11473	-1.05694
	2LZM	p.L121A	-2.7	-5.30865	-4.82702	-4.44266	-4.07911	-3.98188	-3.73661	-3.38832	-3.06095	-2.76214	-2.47032	-2.25408	-2.18752	-2.11927	-2.1074	-2.0573	-1.95802	-1.89738	-1.84163	-1.74233	-1.69966	-1.65047	-1.60094	-1.60124	-1.55242	-1.50362	-1.49957	-1.49537	-1.4225	-1.32797	-1.30709	-1.25811	-1.2093	-1.20963	-1.16181	-1.11472	-1.09922	-1.08365	-1.04909	-1.0143	-1.00657	-0.998629	-0.991942	-0.985255	-0.985255	-0.985255	-0.985518
	2LZM	p.L99A	-5	-5.67327	-5.19164	-4.54202	-4.17847	-3.83333	-3.52006	-3.32101	-3.20042	-3.11513	-3.11827	-3.12085	-2.93427	-2.67632	-2.5604	-2.51523	-2.50407	-2.44519	-2.29866	-2.16228	-2.01261	-1.90022	-1.90119	-1.88268	-1.86432	-1.8659	-1.82891	-1.69887	-1.60692	-1.55188	-1.45199	-1.40731	-1.40777	-1.38008	-1.3308	-1.31004	-1.21219	-1.11246	-1.11099	-1.11132	-1.11176	-1.09714	-1.08264	-1.03984	-0.996785	-0.990098	-0.94882
	2LZM	p.L133A	-4.3	-5.30865	-4.82702	-4.71234	-4.71621	-4.5487	-4.28022	-3.93279	-3.48616	-3.28666	-3.20184	-2.97908	-2.72202	-2.60372	-2.60593	-2.54897	-2.40101	-2.21662	-2.07143	-1.9589	-1.87935	-1.82307	-1.7429	-1.65112	-1.60238	-1.60291	-1.60287	-1.55852	-1.50917	-1.50465	-1.50539	-1.5011	-1.45184	-1.40778	-1.40868	-1.38065	-1.33128	-1.31103	-1.31252	-1.31333	-1.26372	-1.16408	-1.11428	-1.06448	-1.01462	-0.999616	-0.984879
	2LZM	p.F153A	-3.5	-4.16426	-3.871	-3.63933	-3.59632	-3.55101	-3.40118	-3.15668	-2.97879	-2.89573	-2.81341	-2.73385	-2.65519	-2.58171	-2.54193	-2.40139	-2.3102	-2.28932	-2.26801	-2.26895	-2.23561	-2.17717	-2.12874	-2.00548	-1.7998	-1.65089	-1.61003	-1.61248	-1.61449	-1.61687	-1.60827	-1.56171	-1.5232	-1.52247	-1.52435	-1.50563	-1.45733	-1.42979	-1.43193	-1.38372	-1.27032	-1.17228	-1.1384	-1.13963	-1.14139	-1.14266	-1.0785
	2LZM	p.K16E	-0.5	-5.3192	-5.0609	-4.75747	-4.39707	-4.32168	-4.08612	-3.80197	-3.6357	-3.52292	-3.51761	-3.51462	-3.40967	-3.10039	-2.8467	-2.772	-2.74098	-2.7065	-2.62256	-2.56811	-2.51664	-2.45559	-2.44488	-2.39864	-2.30281	-2.25163	-2.23281	-2.18225	-2.14717	-2.09451	-1.99892	-1.93131	-1.83869	-1.75457	-1.73939	-1.73822	-1.638	-1.53772	-1.4537	-1.36975	-1.35224	-1.33467	-1.29189	-1.24905	-1.1916	-1.1293	-1.12319
	2LZM	p.R119E	-0.2	-5.20805	-5.1965	-5.05476	-4.70992	-4.2566	-4.00784	-3.9295	-3.85238	-3.76123	-3.66502	-3.56239	-3.35546	-3.24533	-3.24316	-3.16967	-3.09525	-3.04166	-2.95922	-2.92276	-2.86412	-2.76211	-2.65684	-2.55277	-2.43866	-2.37179	-2.33167	-2.26226	-2.21081	-2.09503	-1.90599	-1.81333	-1.74973	-1.64126	-1.58724	-1.53916	-1.4879	-1.42444	-1.37192	-1.37052	-1.37012	-1.32561	-1.27973	-1.2195	-1.16091	-1.15457	-1.14758
	2LZM	p.K135E	-0.2	-4.47873	-4.46227	-4.20207	-3.88687	-3.82507	-3.70631	-3.58475	-3.5695	-3.50408	-3.4451	-3.38052	-3.26401	-3.01298	-2.76462	-2.66462	-2.60965	-2.55034	-2.48595	-2.47236	-2.4674	-2.46337	-2.41819	-2.30503	-2.20207	-2.16562	-2.16038	-2.1072	-1.98639	-1.91707	-1.84752	-1.77745	-1.67808	-1.47847	-1.37723	-1.36063	-1.34382	-1.34361	-1.34244	-1.29064	-1.22022	-1.16932	-1.138	-1.13237	-1.12695	-1.08168	-0.986402
	2LZM	p.K147E	0.1	-3.80333	-3.57847	-3.46389	-3.4027	-3.24069	-3.0701	-3.05453	-2.89158	-2.68111	-2.56658	-2.50359	-2.50214	-2.45765	-2.36317	-2.31317	-2.29174	-2.18316	-2.09587	-2.04573	-1.99009	-1.9805	-1.97606	-1.88668	-1.79777	-1.78013	-1.72733	-1.68974	-1.68586	-1.66744	-1.64724	-1.64403	-1.59203	-1.54002	-1.53957	-1.50692	-1.45671	-1.43824	-1.43724	-1.43669	-1.43564	-1.38459	-1.33459	-1.33399	-1.29024	-1.24708	-1.24708
	2LZM	p.R154E	0.2	-5.5659	-4.60226	-4.01956	-4.01028	-4.00662	-3.92828	-3.76308	-3.47176	-3.26789	-3.19262	-3.06611	-2.97672	-2.88832	-2.8348	-2.8313	-2.77862	-2.6728	-2.46697	-2.16473	-1.99193	-1.97281	-1.93336	-1.85804	-1.805	-1.73851	-1.68865	-1.64615	-1.60365	-1.59489	-1.58368	-1.57624	-1.56923	-1.53155	-1.49423	-1.43005	-1.36753	-1.3664	-1.3645	-1.32095	-1.26977	-1.26116	-1.24482	-1.19268	-1.15527	-1.15266	-1.14645
	2LZM	p.K16E	0.5	-5.3192	-4.70873	-4.3401	-4.33187	-4.13007	-3.9197	-3.85083	-3.77195	-3.64506	-3.53244	-3.47327	-3.41994	-3.31408	-3.2075	-3.10872	-2.74831	-2.48106	-2.43382	-2.32508	-2.22156	-2.13195	-2.07759	-2.02782	-1.97491	-1.9662	-1.94343	-1.85526	-1.78517	-1.73476	-1.68486	-1.63502	-1.58415	-1.56505	-1.54598	-1.46025	-1.37516	-1.35772	-1.34057	-1.29732	-1.22676	-1.16734	-1.13534	-1.13474	-1.09822	-1.06178	-1.048
	2LZM	p.R119E	-0.04	-5.20805	-5.05972	-4.7028	-4.4829	-4.16642	-3.85238	-3.67208	-3.43368	-3.37373	-3.36881	-3.31315	-3.19106	-3.06831	-3.01364	-3.00777	-2.92052	-2.73833	-2.58765	-2.46786	-2.39597	-2.35733	-2.26697	-2.21442	-2.21429	-2.20777	-2.09791	-1.97944	-1.87654	-1.74147	-1.6491	-1.59139	-1.57889	-1.57514	-1.53644	-1.50149	-1.50149	-1.46316	-1.42462	-1.39928	-1.37375	-1.37335	-1.32968	-1.27811	-1.26688	-1.24735	-1.22898
	2LZM	p.K135E	-1	-5.54117	-4.71115	-3.90923	-3.65073	-3.17149	-2.87148	-2.79032	-2.75676	-2.71342	-2.70125	-2.64779	-2.54489	-2.49022	-2.48509	-2.48316	-2.42891	-2.27116	-2.11752	-2.02238	-1.97238	-1.96341	-1.87279	-1.76923	-1.71883	-1.68439	-1.61695	-1.54994	-1.51563	-1.48073	-1.47963	-1.46183	-1.39279	-1.34134	-1.34112	-1.34057	-1.28891	-1.21889	-1.16827	-1.13655	-1.09927	-1.04829	-1.03459	-1.02445	-0.974303	-0.884303	-0.807393
	2LZM	p.K147E	-0.7	-4.93353	-4.62187	-4.39707	-4.33187	-4.13007	-3.9197	-3.64733	-3.37018	-3.30262	-3.24917	-3.09456	-2.93547	-2.92868	-2.91638	-2.76013	-2.56037	-2.45184	-2.39743	-2.34651	-2.2772	-2.25114	-2.24319	-2.20748	-2.11972	-2.01488	-1.87483	-1.7712	-1.75379	-1.75187	-1.75092	-1.7167	-1.66372	-1.61211	-1.56187	-1.54403	-1.54382	-1.51078	-1.45961	-1.40724	-1.35572	-1.33822	-1.23822	-1.13807	-1.13793	-1.13793	-1.13782
	2LZM	p.R154E	-1.1	-5.9345	-5.92295	-5.5338	-4.71512	-4.14354	-3.92828	-3.85238	-3.76216	-3.52099	-3.31789	-3.18988	-3.11342	-3.06157	-3.00663	-2.91245	-2.8207	-2.7185	-2.58337	-2.54625	-2.5399	-2.41927	-2.29635	-2.26194	-2.23058	-2.22769	-2.10553	-1.98613	-1.98294	-1.96474	-1.81348	-1.67639	-1.67557	-1.6307	-1.57612	-1.52743	-1.48835	-1.44972	-1.33534	-1.25949	-1.25902	-1.24288	-1.19067	-1.15346	-1.14699	-1.09441	-1.04371
	2LZM	p.N40A	0.43	-5.38444	-4.99716	-4.86374	-4.43874	-4.14313	-4.00988	-3.78005	-3.60346	-3.44115	-3.23873	-3.05001	-2.97973	-2.94074	-2.90161	-2.85227	-2.80276	-2.75071	-2.67879	-2.65696	-2.62643	-2.59611	-2.54474	-2.44336	-2.36982	-2.28413	-2.20543	-2.14396	-2.09304	-2.08743	-2.08683	-2.03665	-1.93539	-1.86831	-1.77133	-1.63515	-1.53072	-1.43714	-1.38558	-1.35405	-1.33032	-1.3301	-1.32906	-1.32747	-1.29871	-1.21991	-1.1691
	2LZM	p.K43A	-0.96	-5.20962	-4.99045	-4.79515	-4.60433	-4.48515	-4.36062	-4.29085	-4.03216	-3.77099	-3.69931	-3.69547	-3.691	-3.55	-3.35559	-3.29997	-3.09862	-2.84969	-2.80367	-2.75014	-2.59691	-2.49593	-2.48282	-2.46962	-2.38204	-2.2753	-2.22263	-2.13912	-2.08737	-2.08494	-2.03364	-1.98141	-1.97823	-1.96851	-1.95868	-1.95796	-1.93674	-1.91613	-1.8364	-1.71287	-1.61806	-1.5615	-1.50962	-1.41183	-1.25762	-1.1544	-1.15248
	2LZM	p.S44A	0.44	-5.07647	-4.6137	-3.99355	-3.67276	-3.64412	-3.62648	-3.52061	-3.35924	-3.29916	-3.24282	-3.18876	-3.11896	-2.96341	-2.87585	-2.87344	-2.81913	-2.76418	-2.7623	-2.73814	-2.59591	-2.46273	-2.39945	-2.34977	-2.32282	-2.27056	-2.24338	-2.24111	-2.19335	-2.14641	-2.13915	-2.03674	-1.8854	-1.777	-1.67574	-1.62582	-1.62368	-1.62271	-1.62177	-1.56999	-1.5185	-1.41766	-1.31692	-1.21613	-1.10996	-1.06707	-1.02904
	2LZM	p.E45A	0.55	-5.20863	-5.21003	-5.09763	-4.98713	-4.99006	-4.78793	-4.58628	-4.58725	-4.44006	-4.25271	-4.21507	-4.15149	-4.05421	-3.82776	-3.63459	-3.22138	-2.80641	-2.71435	-2.62175	-2.57014	-2.51894	-2.48629	-2.45398	-2.40569	-2.35703	-2.358	-2.25849	-2.12076	-2.08314	-2.07161	-2.06039	-2.01076	-1.91188	-1.71325	-1.56466	-1.51812	-1.46867	-1.4675	-1.46869	-1.41999	-1.37126	-1.36207	-1.27351	-1.18371	-1.15402	-1.10536
	2LZM	p.L46A	-2.62	-4.82748	-4.71125	-4.71436	-4.54912	-4.28397	-4.08764	-3.74437	-3.4992	-3.43114	-3.36419	-3.24431	-3.06051	-2.99749	-2.84792	-2.69853	-2.65518	-2.61179	-2.5073	-2.40236	-2.33402	-2.26579	-2.14642	-1.97626	-1.91595	-1.90666	-1.9074	-1.88888	-1.78914	-1.65914	-1.61035	-1.61094	-1.6112	-1.61137	-1.46232	-1.31335	-1.3137	-1.26457	-1.2154	-1.21495	-1.16462	-1.06473	-1.00668	-0.99876	-0.998892	-0.998892	-0.992337
	2LZM	p.D47A	-0.28	-4.94955	-4.63554	-4.45544	-4.26093	-4.2491	-4.21295	-4.09016	-4.00488	-3.84495	-3.53149	-3.37867	-3.1498	-2.92107	-2.92178	-2.92195	-2.75293	-2.58423	-2.5407	-2.49693	-2.37138	-2.24595	-2.18495	-2.12378	-2.11071	-2.09312	-2.00104	-1.90165	-1.89049	-1.89128	-1.76908	-1.64689	-1.6473	-1.62005	-1.59272	-1.59293	-1.59316	-1.59336	-1.54835	-1.50339	-1.50363	-1.49917	-1.49473	-1.49485	-1.34595	-1.19705	-1.1971
	2LZM	p.K48A	-0.32	-5.41111	-5.19585	-4.80878	-4.61984	-4.61445	-4.60913	-4.42086	-3.98025	-3.71955	-3.70644	-3.61053	-3.51838	-3.46677	-3.41623	-3.41623	-3.36173	-3.25232	-3.10412	-2.95164	-2.82074	-2.74515	-2.72049	-2.69621	-2.64813	-2.40009	-2.19837	-2.19654	-2.09565	-1.98609	-1.88552	-1.79162	-1.78024	-1.77144	-1.76809	-1.72153	-1.63223	-1.58667	-1.58488	-1.52865	-1.47259	-1.47133	-1.42133	-1.37041	-1.36818	-1.31644	-1.26471
	2LZM	p.N40A	0.32	-4.55154	-4.34889	-4.34374	-4.11099	-3.87732	-3.55426	-3.17727	-3.05583	-2.98901	-2.89985	-2.76186	-2.7103	-2.65907	-2.60747	-2.55658	-2.50585	-2.4318	-2.28007	-2.15116	-2.09988	-2.09883	-2.0477	-1.95091	-1.885	-1.86471	-1.76818	-1.63198	-1.57806	-1.52168	-1.4327	-1.33649	-1.2353	-1.14184	-1.09114	-1.08135	-1.07972	-1.07806	-1.0772	-1.07656	-1.06092	-0.993197	-0.894183	-0.846392	-0.778687	-0.711727	-0.71098
	2LZM	p.K43A	-1.03	-5.20962	-4.29436	-3.58207	-3.52033	-3.41361	-3.30038	-3.085	-2.87702	-2.79919	-2.76403	-2.68763	-2.61283	-2.61065	-2.50803	-2.35803	-2.29017	-2.23667	-2.20434	-2.20273	-2.15143	-2.04089	-1.89028	-1.79104	-1.73886	-1.64854	-1.60087	-1.59754	-1.59028	-1.57838	-1.57258	-1.57141	-1.52323	-1.47661	-1.42488	-1.37315	-1.35553	-1.33953	-1.3043	-1.26739	-1.26471	-1.26073	-1.25757	-1.21496	-1.16254	-1.10833	-1.06186
	2LZM	p.S44A	0.34	-5.57297	-4.85715	-4.3959	-4.14561	-4.00439	-3.92509	-3.84261	-3.83403	-3.82374	-3.51065	-3.1371	-3.06348	-2.97048	-2.68033	-2.42858	-2.35493	-2.32715	-2.25509	-2.08081	-1.97121	-1.91462	-1.85957	-1.85408	-1.8514	-1.80893	-1.76757	-1.76603	-1.68294	-1.56945	-1.53665	-1.5331	-1.50448	-1.45338	-1.37848	-1.32706	-1.3253	-1.27378	-1.21306	-1.20244	-1.20078	-1.19974	-1.15885	-1.11684	-1.10996	-1.05897	-1.01331
	2LZM	p.E45A	0.01	-5.09346	-4.84915	-4.64943	-4.58063	-4.38996	-4.13223	-4.06896	-4.03942	-3.8139	-3.62173	-3.62518	-3.62939	-3.45954	-3.04532	-2.75118	-2.70038	-2.62841	-2.50284	-2.44988	-2.45027	-2.40128	-2.35237	-2.35337	-2.35435	-2.25581	-2.15776	-2.10861	-2.0591	-2.00947	-1.91017	-1.86144	-1.86208	-1.8642	-1.86615	-1.74836	-1.59997	-1.57005	-1.52304	-1.42371	-1.37302	-1.36506	-1.35624	-1.35659	-1.31679	-1.23822	-1.20055
	2LZM	p.L46A	-1.86	-5.30989	-4.94823	-4.6637	-4.37868	-4.1822	-3.83427	-3.68547	-3.59107	-3.49643	-3.30892	-2.98275	-2.84604	-2.79717	-2.63195	-2.45715	-2.35545	-2.25574	-2.19955	-2.16358	-2.12738	-2.12808	-2.12909	-2.11696	-2.0664	-1.96757	-1.90678	-1.90705	-1.88894	-1.79009	-1.70988	-1.7102	-1.56083	-1.41175	-1.38381	-1.33434	-1.31325	-1.31359	-1.26402	-1.21435	-1.16632	-1.11826	-1.11682	-1.11525	-1.11525	-1.10069	-1.08639
	2LZM	p.D47A	-0.95	-5.4738	-5.37259	-5.11864	-4.96698	-4.96798	-4.96925	-4.80663	-4.40989	-4.09055	-3.84439	-3.22034	-2.75683	-2.71291	-2.64892	-2.62983	-2.63091	-2.63182	-2.60914	-2.54189	-2.37201	-2.18477	-2.10567	-2.07074	-2.0538	-1.97138	-1.88881	-1.88925	-1.7673	-1.61745	-1.58997	-1.59029	-1.58769	-1.54283	-1.49615	-1.49167	-1.49215	-1.43977	-1.28517	-1.18324	-1.15149	-1.12011	-1.12055	-1.10731	-1.09145	-1.08882	-1.06396
	2LZM	p.K48A	-0.56	-4.83362	-4.51947	-4.32717	-4.06459	-3.72237	-3.51049	-3.35016	-3.13939	-2.97757	-2.91678	-2.81663	-2.61851	-2.46639	-2.36473	-2.26663	-2.21663	-2.16289	-2.11176	-2.11065	-2.10953	-2.10841	-2.05031	-1.89169	-1.79118	-1.74637	-1.65387	-1.60601	-1.60075	-1.59482	-1.59464	-1.5932	-1.58472	-1.5777	-1.52962	-1.48335	-1.43283	-1.33197	-1.23888	-1.19476	-1.19217	-1.1814	-1.17158	-1.17041	-1.15878	-1.10766	-1.05283
	2LZM	p.R14K	-0.03	-5.40254	-4.59136	-4.27812	-4.26827	-4.06071	-3.7544	-3.49687	-3.34202	-3.2897	-3.17311	-3.06053	-2.92113	-2.80534	-2.74739	-2.66332	-2.51744	-2.41824	-2.41304	-2.41108	-2.38998	-2.33191	-2.26063	-2.10909	-1.98884	-1.97141	-1.9555	-1.95382	-1.88184	-1.81138	-1.80962	-1.78897	-1.72163	-1.67319	-1.65044	-1.59715	-1.56148	-1.5563	-1.52722	-1.49814	-1.4563	-1.28697	-1.15803	-1.15634	-1.14971	-1.14166	-1.09377
	2LZM	p.T26S	0.57	-5.72543	-5.21606	-5.0117	-4.65634	-4.43466	-4.39708	-4.28896	-4.10848	-3.96521	-3.84634	-3.78071	-3.50042	-3.18425	-3.12513	-3.0353	-2.95069	-2.90965	-2.86673	-2.84947	-2.79509	-2.6663	-2.55581	-2.52536	-2.45853	-2.3842	-2.33215	-2.2591	-2.22531	-2.19088	-2.14894	-2.02203	-1.90052	-1.79772	-1.68354	-1.61841	-1.5705	-1.54703	-1.51948	-1.51283	-1.47251	-1.38364	-1.32955	-1.25669	-1.17093	-1.12213	-1.04352
	2LZM	p.N40D	0.44	-5.00181	-4.42276	-3.90985	-3.7235	-3.09288	-2.53041	-2.45113	-2.40151	-2.39712	-2.39245	-2.36238	-2.31008	-2.28458	-2.23272	-2.13187	-2.03525	-1.93339	-1.7771	-1.62565	-1.56943	-1.56226	-1.55935	-1.5237	-1.48697	-1.47456	-1.46303	-1.46216	-1.46158	-1.41107	-1.31009	-1.25877	-1.21253	-1.11055	-1.05382	-1.04109	-1.01876	-1.0071	-0.874839	-0.744162	-0.743847	-0.743374	-0.727909	-0.692324	-0.67179	-0.671529	-0.655658
	2LZM	p.A41D	0.29	-1.91103	-1.91103	-1.91101	-1.91082	-1.91063	-1.91055	-1.91044	-1.91016	-1.90988	-1.90975	-1.9095	-1.90926	-1.90909	-1.90895	-1.90886	-1.90131	-1.8936	-1.89342	-1.8783	-1.86311	-1.86283	-1.85513	-1.84752	-1.83242	-1.81728	-1.80203	-1.7569	-1.72663	-1.71884	-1.71111	-1.71078	-1.69452	-1.67741	-1.66114	-1.54018	-1.37897	-1.26808	-1.21257	-1.18456	-1.12892	-1.10104	-1.04546	-0.962198	-0.934125	-0.906051	-0.877978
	2LZM	p.R80K	-0.17	-5.93476	-5.54346	-5.01981	-4.57414	-4.26493	-4.05954	-3.85137	-3.84433	-3.84144	-3.83719	-3.73352	-3.48121	-3.16365	-2.9515	-2.85548	-2.78336	-2.76092	-2.72771	-2.64485	-2.5624	-2.52917	-2.46382	-2.38109	-2.32151	-2.28176	-2.24872	-2.21313	-2.15243	-1.98353	-1.8704	-1.83357	-1.78035	-1.71367	-1.6647	-1.66358	-1.66333	-1.64203	-1.62006	-1.5574	-1.37787	-1.25989	-1.24628	-1.23284	-1.19333	-1.15318	-1.14601
	2LZM	p.A93T	0.06	-4.5679	-4.38199	-4.37394	-4.36952	-4.3405	-4.27727	-4.16625	-4.0905	-4.08445	-3.90661	-3.55628	-3.04411	-2.67664	-2.64422	-2.61007	-2.5775	-2.53403	-2.48964	-2.33078	-2.17252	-2.14411	-2.11314	-2.10942	-2.09556	-1.99876	-1.90965	-1.85306	-1.66486	-1.51092	-1.494	-1.494	-1.48342	-1.47232	-1.47101	-1.42938	-1.38669	-1.37581	-1.36634	-1.36507	-1.3554	-1.34629	-1.32711	-1.29411	-1.27037	-1.25902	-1.21625
	2LZM	p.T151S	0.39	-7.22	-7.12945	-6.1922	-5.02674	-4.7024	-4.44271	-3.96118	-3.61957	-3.46346	-3.39818	-3.3844	-3.31966	-3.24756	-3.20705	-3.14553	-3.09571	-2.91465	-2.73513	-2.68508	-2.62151	-2.59445	-2.58958	-2.56023	-2.46527	-2.39826	-2.35353	-2.30148	-2.25459	-2.2141	-2.18988	-2.16024	-2.12156	-2.08268	-2.02299	-1.9668	-1.96094	-1.92521	-1.81727	-1.73989	-1.63101	-1.50262	-1.3952	-1.28108	-1.22238	-1.17869	-1.1506
	2LZM	p.F153L	0.35	-5.026	-4.93096	-4.47314	-4.10921	-3.91282	-3.71649	-3.65373	-3.43959	-3.03519	-2.78279	-2.7396	-2.69649	-2.5463	-2.36818	-2.33994	-2.31763	-2.24547	-2.15128	-2.10121	-2.09515	-2.09463	-2.0942	-2.03875	-1.98315	-1.98285	-1.93815	-1.89333	-1.89311	-1.73249	-1.53413	-1.45683	-1.35453	-1.29163	-1.24122	-1.16881	-1.1185	-1.08899	-1.03839	-0.988995	-0.988805	-0.984844	-0.980801	-0.98052	-0.971823	-0.94792	-0.859849
	2LZM	p.N163D	-0.21	-5.16554	-4.80728	-4.21909	-3.98305	-3.89507	-3.80406	-3.69882	-3.52389	-3.44493	-3.4048	-3.36597	-3.36352	-3.2709	-3.17846	-3.17547	-3.07073	-2.86867	-2.75646	-2.70537	-2.61651	-2.53424	-2.47794	-2.40776	-2.33207	-2.30183	-2.2999	-2.23096	-2.10733	-2.00671	-1.95589	-1.93512	-1.82405	-1.72716	-1.68537	-1.59387	-1.50321	-1.4626	-1.45101	-1.4402	-1.38996	-1.28928	-1.23875	-1.19257	-1.14136	-1.06616	-0.965128
	2LZM	p.L121A	-2.3	-5.30927	-4.82992	-4.54753	-4.38202	-4.2821	-3.9347	-3.59281	-3.49855	-3.49992	-3.24826	-2.99641	-2.92303	-2.77352	-2.69895	-2.69962	-2.70014	-2.60982	-2.52011	-2.50881	-2.34981	-2.16582	-2.12937	-2.07811	-1.96593	-1.88664	-1.82994	-1.74949	-1.65749	-1.60835	-1.60866	-1.55392	-1.50033	-1.45664	-1.38369	-1.35579	-1.33463	-1.26365	-1.16585	-1.11605	-1.11462	-1.09973	-1.04973	-1.01473	-0.999729	-0.984729	-0.950426
	2LZM	p.A129L	-1.3	-4.59262	-4.33067	-4.27646	-4.20929	-4.01556	-3.79321	-3.68828	-3.57495	-3.46161	-3.11288	-2.7643	-2.76445	-2.63919	-2.50742	-2.50859	-2.51873	-2.51753	-2.51761	-2.51905	-2.52054	-2.52452	-2.51614	-2.47554	-2.37402	-2.26202	-2.1743	-2.07258	-2.00702	-1.91796	-1.83999	-1.84239	-1.84505	-1.84817	-1.84911	-1.82443	-1.80197	-1.80482	-1.8065	-1.80986	-1.81336	-1.73214	-1.64964	-1.59714	-1.53284	-1.51955	-1.507
	2LZM	p.F153A	-3.4	-4.29711	-3.8219	-3.53627	-3.54342	-3.55161	-3.22038	-2.74523	-2.48404	-2.32313	-2.22351	-2.16985	-2.17319	-2.15025	-2.13013	-2.11533	-2.09347	-2.09306	-2.04752	-1.94907	-1.80217	-1.69697	-1.64734	-1.60819	-1.60183	-1.55544	-1.49715	-1.47727	-1.48028	-1.45344	-1.39908	-1.37311	-1.37398	-1.37484	-1.28691	-1.16521	-1.12642	-1.12215	-1.12389	-1.11164	-1.05711	-0.984431	-0.944462	-0.888072	-0.840697	-0.792128	-0.743503
	2LZM	p.T115A	-0.14	-5.18153	-4.37968	-4.11097	-3.88866	-3.66658	-3.66593	-3.50821	-3.35073	-3.35046	-3.11931	-2.84741	-2.8063	-2.75569	-2.60503	-2.4724	-2.44002	-2.43983	-2.32193	-2.05389	-1.80358	-1.70299	-1.65247	-1.60242	-1.60232	-1.58806	-1.57385	-1.53777	-1.50163	-1.48678	-1.47194	-1.43653	-1.40102	-1.4008	-1.39365	-1.3527	-1.3096	-1.30026	-1.25017	-1.20007	-1.19984	-1.19963	-1.14951	-1.09443	-1.03438	-0.979265	-0.939055
	2LZM	p.N116A	0.17	-5.38719	-4.99828	-4.8636	-4.44024	-4.01193	-3.87936	-3.78141	-3.68221	-3.67909	-3.6758	-3.59539	-3.51639	-3.36795	-3.16443	-3.04374	-2.93929	-2.89946	-2.85093	-2.75236	-2.65086	-2.54882	-2.44729	-2.39631	-2.3954	-2.39471	-2.24782	-2.09481	-2.03727	-1.94093	-1.89075	-1.86962	-1.85176	-1.81441	-1.77872	-1.77785	-1.71745	-1.65742	-1.60342	-1.51227	-1.43276	-1.3598	-1.25141	-1.17299	-1.12216	-1.07115	-1.06983
	2LZM	p.S117A	1.27	-4.52837	-4.20915	-3.69565	-3.48371	-3.42114	-3.24731	-3.12345	-3.04931	-2.94335	-2.90401	-2.84878	-2.77123	-2.62677	-2.50707	-2.48927	-2.42215	-2.37106	-2.34414	-2.31544	-2.24153	-2.11493	-2.05833	-2.00594	-1.93904	-1.88626	-1.8488	-1.80877	-1.76656	-1.74958	-1.73464	-1.73318	-1.73233	-1.68381	-1.58457	-1.53264	-1.50448	-1.45352	-1.4292	-1.34568	-1.24386	-1.22366	-1.22191	-1.21049	-1.199	-1.19831	-1.15739
	2LZM	p.L118A	-3.5	-5.67607	-5.02645	-4.17956	-3.83321	-3.51885	-3.16937	-2.86133	-2.73927	-2.74082	-2.71757	-2.64975	-2.56007	-2.50243	-2.44384	-2.35437	-2.31204	-2.28658	-2.26134	-2.23053	-2.19975	-2.16311	-2.11374	-2.00125	-1.84518	-1.78935	-1.69742	-1.60495	-1.55025	-1.49612	-1.45219	-1.40798	-1.4085	-1.41013	-1.41184	-1.38422	-1.35615	-1.35649	-1.33541	-1.31424	-1.26456	-1.16643	-1.11656	-1.11529	-1.11586	-1.11625	-1.11678
	2LZM	p.R119A	-0.18	-5.30943	-4.90873	-4.90837	-4.608	-4.20745	-3.88607	-3.66484	-3.48786	-3.2583	-3.00548	-2.80525	-2.7551	-2.57471	-2.44432	-2.42458	-2.40481	-2.4047	-2.40459	-2.34631	-2.24626	-2.17751	-2.0906	-2.03045	-1.95585	-1.88133	-1.8442	-1.78523	-1.68314	-1.55288	-1.5027	-1.4976	-1.49254	-1.49242	-1.49237	-1.49232	-1.49224	-1.46431	-1.4192	-1.38041	-1.35883	-1.2932	-1.20388	-1.18014	-1.1801	-1.14077	-1.10144
	2LZM	p.L121A	-2.7	-3.92465	-3.48149	-3.4843	-3.41984	-3.16885	-2.90932	-2.83488	-2.76069	-2.59724	-2.49872	-2.48935	-2.49032	-2.39992	-2.31027	-2.31134	-2.31201	-2.28671	-2.2616	-2.26196	-2.23121	-2.20086	-2.202	-2.16591	-2.11684	-2.10507	-2.06704	-2.02855	-2.02881	-1.96787	-1.90719	-1.90775	-1.90834	-1.80887	-1.65951	-1.61038	-1.56585	-1.51203	-1.45843	-1.41383	-1.41409	-1.41441	-1.41467	-1.41473	-1.36473	-1.31473	-1.26559
	2LZM	p.Q122A	-0.24	-4.97733	-4.18016	-4.08202	-3.9512	-3.82089	-3.73488	-3.64818	-3.56716	-3.48606	-3.28669	-2.98621	-2.83688	-2.78864	-2.73887	-2.68913	-2.68935	-2.63953	-2.58987	-2.54022	-2.4905	-2.44071	-2.31894	-2.24721	-2.24752	-2.19037	-2.11276	-2.04262	-1.99287	-1.94816	-1.9037	-1.89909	-1.89416	-1.89428	-1.87956	-1.82992	-1.76977	-1.74467	-1.71832	-1.59402	-1.44976	-1.40332	-1.37073	-1.3177	-1.24735	-1.19752	-1.19777
	2LZM	p.Q123A	-0.22	-5.67785	-5.68001	-5.30034	-4.80046	-4.48265	-4.28411	-4.05405	-3.82396	-3.65553	-3.48704	-3.48776	-3.40268	-3.31735	-3.20313	-3.08893	-2.98773	-2.88645	-2.83808	-2.73971	-2.59007	-2.44049	-2.34212	-2.27027	-2.16961	-2.09237	-2.04246	-1.94268	-1.893	-1.87823	-1.82857	-1.76852	-1.74332	-1.71678	-1.69048	-1.64297	-1.59526	-1.54076	-1.44447	-1.40299	-1.40328	-1.40342	-1.35023	-1.29708	-1.29718	-1.24738	-1.18171
	2LZM	p.Q105A	-0.9	-5.29883	-4.91987	-4.80178	-4.48329	-4.18544	-3.95594	-3.73707	-3.41824	-3.18694	-2.98734	-2.71804	-2.64866	-2.61887	-2.53896	-2.36688	-2.21714	-2.18975	-2.16046	-2.13096	-2.11091	-2.04078	-1.926	-1.86137	-1.82684	-1.79218	-1.69224	-1.59247	-1.5929	-1.54823	-1.45187	-1.36772	-1.31458	-1.29425	-1.29465	-1.29501	-1.24512	-1.19536	-1.19559	-1.19576	-1.17998	-1.13015	-1.08943	-1.03958	-0.986665	-0.937103	-0.89752
	2LZM	p.Q105G	-1.7	-5.71005	-5.70874	-5.31843	-4.81762	-4.18148	-3.65634	-3.65604	-3.5524	-3.32671	-3.15448	-3.10425	-2.95398	-2.70388	-2.55369	-2.46306	-2.42281	-2.42281	-2.42272	-2.41107	-2.39949	-2.39933	-2.33192	-2.23324	-2.2018	-2.17232	-2.1222	-2.05137	-1.95106	-1.90092	-1.88579	-1.80307	-1.73541	-1.71302	-1.54561	-1.40043	-1.40036	-1.40035	-1.40032	-1.37027	-1.34019	-1.32014	-1.25011	-1.18504	-1.13491	-1.09969	-1.09453
	2LZM	p.Q105A	-0.6	-4.79613	-4.67869	-4.47936	-4.04934	-3.73212	-3.56455	-3.48444	-3.48518	-3.48581	-3.40113	-3.31645	-3.25263	-3.18859	-3.18877	-3.13897	-2.93916	-2.73941	-2.66969	-2.61976	-2.58996	-2.54037	-2.4908	-2.49113	-2.4684	-2.41873	-2.26249	-2.13318	-2.06317	-1.9481	-1.90335	-1.89857	-1.87869	-1.86392	-1.82931	-1.69463	-1.59483	-1.59519	-1.59582	-1.59635	-1.55164	-1.50682	-1.45206	-1.39733	-1.3679	-1.33859	-1.31834
	2LZM	p.Q105G	-1.5	-5.70961	-5.31874	-4.81774	-4.50643	-4.20622	-4.10594	-3.9654	-3.63696	-3.38021	-3.25779	-3.20397	-3.15351	-3.03721	-2.97116	-2.97067	-2.92817	-2.84398	-2.80206	-2.70189	-2.50027	-2.353	-2.28564	-2.26401	-2.26393	-2.26377	-2.23228	-2.10088	-2.00069	-1.95556	-1.91046	-1.89042	-1.83542	-1.70033	-1.60028	-1.60024	-1.60019	-1.55519	-1.50519	-1.50017	-1.49508	-1.49002	-1.44497	-1.39985	-1.39969	-1.3496	-1.252
	2LZM	p.A41S	-0.6	-4.37681	-4.36279	-4.34802	-4.27554	-4.08945	-3.67858	-3.38168	-3.14588	-2.8352	-2.7332	-2.70152	-2.68996	-2.68939	-2.65807	-2.51671	-2.40656	-2.30963	-2.17407	-2.13518	-2.12488	-2.11071	-2.00812	-1.90689	-1.76264	-1.61264	-1.60349	-1.59563	-1.58824	-1.5508	-1.51341	-1.4846	-1.41653	-1.37713	-1.37682	-1.34948	-1.32182	-1.3086	-1.29257	-1.24199	-1.17825	-1.12197	-1.05863	-1.03451	-1.03401	-1.03397	-1.03304
	2LZM	p.A42S	-2.3	-4.77399	-4.57697	-4.37853	-4.36389	-4.35019	-4.34663	-4.34113	-4.337	-4.03468	-3.55253	-3.37376	-3.06237	-2.75145	-2.72049	-2.69069	-2.66001	-2.59604	-2.56149	-2.48303	-2.4039	-2.30489	-2.17132	-2.13407	-2.13276	-2.12	-2.08337	-2.02049	-1.98163	-1.94175	-1.90228	-1.87849	-1.8547	-1.8547	-1.85438	-1.76119	-1.58923	-1.50908	-1.50757	-1.50044	-1.49235	-1.46822	-1.40589	-1.36604	-1.35801	-1.26445	-1.1781
	2LZM	p.A49S	-0.5	-5.03299	-4.63616	-4.43731	-4.37316	-4.37067	-4.37063	-4.35606	-4.2728	-3.9726	-3.41433	-3.08787	-2.89678	-2.63671	-2.56427	-2.56421	-2.35441	-2.13168	-2.11786	-2.11659	-2.05285	-1.98745	-1.92384	-1.76899	-1.67531	-1.64758	-1.61135	-1.59541	-1.45797	-1.32714	-1.31347	-1.24823	-1.19206	-1.17633	-1.13259	-1.09637	-1.09228	-1.08458	-1.07654	-1.05515	-1.0333	-1.00824	-0.983588	-0.982781	-0.974778	-0.963115	-0.956904
	2LZM	p.A73S	-0.4	-5.29199	-5.29076	-5.02911	-4.76556	-4.56687	-4.35811	-4.27483	-4.08813	-3.85828	-3.74078	-3.73377	-3.54968	-3.06331	-2.75314	-2.70964	-2.64839	-2.59632	-2.52486	-2.44639	-2.30486	-2.15856	-2.11292	-2.10794	-2.10327	-2.10325	-2.10268	-2.0769	-2.05167	-2.05139	-2.01413	-1.9389	-1.87597	-1.75876	-1.63937	-1.59683	-1.58089	-1.5436	-1.49995	-1.47171	-1.4484	-1.44615	-1.4454	-1.40515	-1.35762	-1.33084	-1.2982
	2LZM	p.A82S	-0.3	-4.89639	-4.42916	-4.17421	-3.87498	-3.75489	-3.57113	-3.24557	-3.01192	-2.92285	-2.80789	-2.68517	-2.61942	-2.53009	-2.49299	-2.49299	-2.49299	-2.45101	-2.31165	-2.17781	-2.14024	-2.13833	-2.12895	-2.11508	-2.04882	-1.98681	-1.9456	-1.90471	-1.90363	-1.88025	-1.85706	-1.76327	-1.6432	-1.61669	-1.60706	-1.5968	-1.54608	-1.47425	-1.41246	-1.37243	-1.37165	-1.37043	-1.36985	-1.3623	-1.33451	-1.25128	-1.18371
	2LZM	p.A93S	-0.2	-5.03299	-4.63657	-4.42692	-4.34915	-4.27627	-4.20822	-4.09225	-3.85853	-3.73708	-3.72903	-3.40461	-3.08037	-2.99251	-2.90512	-2.82737	-2.70755	-2.66475	-2.6428	-2.55208	-2.44127	-2.39876	-2.39746	-2.26333	-2.1165	-2.10349	-2.10269	-2.07811	-2.01709	-1.94267	-1.90528	-1.9042	-1.90059	-1.75602	-1.61352	-1.60425	-1.59528	-1.58807	-1.58017	-1.54231	-1.47577	-1.44585	-1.40562	-1.35836	-1.33193	-1.31251	-1.31157
	2LZM	p.A98S	-2.5	-5.29005	-5.28639	-5.02344	-4.6244	-4.41535	-4.2762	-4.2051	-4.20203	-4.201	-3.96858	-3.73927	-3.55697	-3.3744	-3.3725	-3.1391	-2.90541	-2.82664	-2.72656	-2.70496	-2.70384	-2.66243	-2.58873	-2.55457	-2.47617	-2.26592	-2.13087	-2.11993	-2.08333	-2.01775	-1.94328	-1.90299	-1.8997	-1.87719	-1.85437	-1.76011	-1.66608	-1.62385	-1.58126	-1.54354	-1.49943	-1.38848	-1.24667	-1.19875	-1.1884	-1.18828	-1.18351
	2LZM	p.A130S	-1	-4.56658	-4.28683	-4.21305	-4.20856	-3.97365	-3.74108	-3.41537	-3.00162	-2.91329	-2.83171	-2.75244	-2.72959	-2.69922	-2.69001	-2.68884	-2.67576	-2.61168	-2.55804	-2.38318	-2.1715	-2.13252	-2.13132	-2.12154	-2.11191	-2.10784	-2.10349	-2.07862	-2.05423	-1.9778	-1.90141	-1.89913	-1.78182	-1.63997	-1.61296	-1.59696	-1.58115	-1.5806	-1.53635	-1.47039	-1.36906	-1.28935	-1.2886	-1.28807	-1.24773	-1.1596	-1.11093
	2LZM	p.A134S	-0.1	-4.49926	-4.49519	-4.49124	-4.42752	-4.28707	-4.09432	-3.97835	-3.68218	-3.24245	-2.90783	-2.71079	-2.68488	-2.61885	-2.52999	-2.45279	-2.31534	-2.18096	-2.13045	-2.11706	-2.09195	-2.06635	-2.02878	-1.98975	-1.95037	-1.90959	-1.90514	-1.90403	-1.88113	-1.85797	-1.76521	-1.64513	-1.60847	-1.55472	-1.48215	-1.4536	-1.45273	-1.40549	-1.35797	-1.33819	-1.31794	-1.30104	-1.2376	-1.17392	-1.09494	-1.00828	-0.98391
	2LZM	p.V75T	-1.3	-5.64025	-5.28709	-4.79736	-4.29554	-3.67492	-3.30646	-2.92198	-2.62646	-2.5139	-2.4482	-2.4225	-2.37434	-2.27909	-2.18218	-2.1252	-2.03822	-1.89239	-1.80325	-1.81469	-1.77058	-1.72558	-1.72566	-1.7284	-1.71277	-1.66043	-1.6303	-1.5834	-1.53715	-1.5257	-1.51413	-1.48233	-1.40155	-1.32843	-1.2753	-1.25145	-1.25429	-1.21633	-1.18014	-1.0929	-1.00601	-0.99804	-0.989713	-0.948387	-0.906351	-0.909011	-0.913002
	2LZM	p.V87T	-1.6	-5.65609	-5.30744	-4.95733	-4.84741	-4.58423	-4.30086	-4.15354	-4.05858	-3.83135	-3.7053	-3.71239	-3.55219	-3.31738	-3.24365	-3.24738	-3.25319	-3.18223	-3.06061	-2.95709	-2.75798	-2.56558	-2.51558	-2.51832	-2.46928	-2.41536	-2.33682	-2.23979	-2.22549	-2.23252	-2.24096	-2.18213	-2.09396	-2.07251	-2.07535	-2.07694	-2.02801	-1.97907	-1.98191	-1.98581	-1.93883	-1.89069	-1.89432	-1.82995	-1.68195	-1.5541	-1.51016
	2LZM	p.V149T	-2.8	-4.36041	-3.85925	-3.74408	-3.45625	-3.30678	-3.32282	-3.25368	-3.11518	-3.01067	-2.8017	-2.612	-2.59314	-2.51196	-2.40493	-2.38282	-2.34539	-2.24803	-2.15091	-2.11469	-2.06558	-2.01815	-2.02294	-2.02621	-2.03328	-2.03892	-1.94596	-1.85123	-1.85515	-1.79352	-1.69927	-1.6218	-1.55928	-1.51319	-1.43173	-1.35466	-1.3067	-1.27989	-1.23326	-1.1795	-1.13057	-1.09633	-1.09937	-1.10164	-1.10283	-1.05804	-0.912592
	2LZM	p.A74P	-4.6	-5.77384	-5.73105	-5.129	-4.53899	-4.52188	-4.33348	-3.85932	-3.56215	-3.45301	-3.1393	-2.92997	-2.89976	-2.87479	-2.87287	-2.86099	-2.82795	-2.76584	-2.72514	-2.66375	-2.5312	-2.4584	-2.38779	-2.31667	-2.3065	-2.29664	-2.28757	-2.27565	-2.2706	-2.21864	-2.11155	-2.05447	-2.0534	-1.90993	-1.75097	-1.73445	-1.72434	-1.71135	-1.70798	-1.70628	-1.64333	-1.54729	-1.49849	-1.47797	-1.45429	-1.43702	-1.43691
	2LZM	p.A74P	-5.7	-5.20685	-5.0221	-5.00952	-4.89507	-4.71531	-4.6345	-4.54912	-4.29815	-4.11251	-3.96966	-3.83039	-3.66648	-3.50337	-3.39403	-3.2154	-3.13294	-3.00642	-2.88562	-2.88163	-2.86442	-2.84849	-2.81945	-2.75033	-2.70971	-2.58007	-2.37937	-2.29302	-2.27345	-2.24908	-2.19697	-2.16495	-2.16181	-2.0961	-2.03113	-2.02788	-2.02557	-2.02218	-2.02023	-1.98028	-1.93935	-1.86606	-1.76676	-1.71791	-1.66749	-1.57312	-1.49511
	2LZM	p.A74P	-5	-5.57853	-5.18385	-4.9826	-4.80649	-4.63448	-4.49553	-4.25026	-3.99215	-3.85451	-3.68681	-3.41893	-3.30616	-3.234	-3.16447	-3.10142	-2.96942	-2.88532	-2.85184	-2.83104	-2.82674	-2.81038	-2.79613	-2.79357	-2.69444	-2.52677	-2.45412	-2.382	-2.30287	-2.29147	-2.28006	-2.27071	-2.26549	-2.25153	-2.24201	-2.22427	-2.17413	-2.13835	-2.03976	-1.94381	-1.83058	-1.71702	-1.71526	-1.71447	-1.70635	-1.6972	-1.66743
	2LZM	p.A74P	-4.5	-5.12101	-4.82947	-4.76191	-4.70497	-4.67441	-4.5896	-4.52189	-4.33348	-4.15138	-4.13827	-3.99077	-3.84771	-3.67162	-3.26017	-2.96487	-2.8992	-2.86184	-2.77937	-2.59362	-2.45953	-2.38833	-2.31883	-2.28181	-2.16079	-2.07625	-2.07417	-2.07262	-2.07185	-2.06745	-2.02067	-1.90625	-1.8082	-1.77732	-1.77271	-1.7717	-1.75627	-1.73939	-1.73309	-1.728	-1.72598	-1.71369	-1.64201	-1.54611	-1.51089	-1.49268	-1.474
	2LZM	p.G77A	-0.4	-5.41867	-4.75217	-4.09252	-3.93842	-3.58504	-3.22874	-2.96741	-2.85816	-2.85108	-2.80496	-2.70177	-2.59095	-2.49325	-2.42931	-2.41055	-2.32081	-2.23129	-2.22791	-2.17522	-2.12368	-1.95252	-1.74959	-1.71627	-1.66625	-1.61628	-1.58602	-1.55654	-1.53387	-1.50912	-1.45653	-1.39344	-1.34213	-1.30229	-1.29863	-1.29282	-1.19545	-1.09961	-1.08747	-1.01874	-0.958732	-0.934699	-0.847169	-0.731451	-0.67913	-0.677176	-0.675436
	2LZM	p.A82P	0.3	-5.18296	-4.8998	-4.73081	-4.61241	-4.476	-4.39018	-4.24927	-3.98216	-3.84487	-3.68043	-3.34387	-3.01899	-2.87209	-2.87152	-2.85099	-2.82257	-2.77507	-2.73073	-2.72417	-2.66421	-2.534	-2.38388	-2.2931	-2.27929	-2.26096	-2.21367	-2.18285	-2.1528	-2.09226	-2.05799	-2.01625	-1.97642	-1.86914	-1.71173	-1.66005	-1.65864	-1.62285	-1.58701	-1.5321	-1.44063	-1.37248	-1.34119	-1.27563	-1.20785	-1.20478	-1.20461
	2LZM	p.G77A	0.4	-5.41202	-4.87409	-4.34302	-4.3391	-4.33478	-4.25998	-4.1199	-4.05245	-3.89979	-3.74646	-3.59356	-3.44187	-3.44054	-3.39034	-3.25498	-3.16861	-2.95916	-2.72623	-2.67207	-2.43191	-2.17574	-2.12352	-2.11765	-2.04869	-1.97877	-1.94411	-1.90985	-1.80708	-1.65491	-1.6023	-1.59864	-1.59446	-1.56122	-1.52912	-1.50482	-1.48228	-1.481	-1.42843	-1.32374	-1.27007	-1.2221	-1.17366	-1.17214	-1.12396	-1.072	-1.06669
	2LZM	p.A82P	0.8	-5.08606	-4.6829	-4.48325	-4.39849	-4.26938	-4.00853	-3.60087	-3.32866	-3.25459	-3.11151	-2.98188	-2.90171	-2.86803	-2.8386	-2.82279	-2.77337	-2.59532	-2.37679	-2.28663	-2.26456	-2.21505	-2.15728	-2.1277	-2.12662	-2.1252	-2.09328	-2.06278	-2.06278	-2.05942	-2.055	-2.01492	-1.89975	-1.81951	-1.78893	-1.76125	-1.75771	-1.73167	-1.67851	-1.5817	-1.51356	-1.49931	-1.47877	-1.47156	-1.45429	-1.41692	-1.34986
	2LZM	p.E128A	0.16	-5.20846	-5.20898	-5.21176	-5.21784	-5.10648	-4.86184	-4.73267	-4.66185	-4.59341	-4.44673	-4.25933	-4.15663	-4.05919	-3.65884	-3.29143	-3.15978	-2.91701	-2.71435	-2.58925	-2.53751	-2.51881	-2.43545	-2.35194	-2.35301	-2.25409	-2.15507	-2.1558	-2.1182	-2.06844	-2.00678	-1.90747	-1.82771	-1.67886	-1.56047	-1.56166	-1.55274	-1.54353	-1.54469	-1.50937	-1.47369	-1.3722	-1.2313	-1.19324	-1.16441	-1.13502	-1.13655
	2LZM	p.V131A	0.27	-5.35657	-4.90629	-4.77682	-4.64312	-4.48951	-4.20128	-4.07996	-4.08826	-3.98979	-3.75799	-3.53353	-3.39135	-3.34604	-3.29048	-3.22757	-3.22857	-3.18156	-3.08356	-2.95877	-2.88457	-2.81838	-2.68656	-2.5873	-2.55365	-2.55598	-2.50991	-2.43108	-2.40021	-2.38018	-2.35983	-2.36104	-2.28198	-2.1875	-2.12938	-2.08113	-1.99098	-1.89122	-1.86474	-1.71924	-1.58599	-1.58646	-1.54217	-1.49426	-1.48636	-1.38958	-1.29656
	2LZM	p.L133A	-4.19	-5.67327	-5.31114	-4.95134	-4.83623	-4.71778	-4.54991	-4.38256	-4.38367	-4.38443	-4.18862	-3.9938	-3.84552	-3.59948	-3.43521	-3.33234	-3.14817	-2.99864	-2.80465	-2.56475	-2.50739	-2.4959	-2.4494	-2.40296	-2.33509	-2.26706	-2.19963	-2.08069	-1.9788	-1.92849	-1.92914	-1.91906	-1.90928	-1.85307	-1.7968	-1.75483	-1.66289	-1.61315	-1.56803	-1.51858	-1.51409	-1.5142	-1.46447	-1.41473	-1.41473	-1.41473	-1.31499
	2LZM	p.T157N	-0.45	-6.47006	-5.84856	-5.25197	-5.21168	-4.77161	-4.20143	-3.96214	-3.86881	-3.8583	-3.76839	-3.68016	-3.61859	-3.45489	-3.34433	-3.19022	-3.03421	-3.02942	-2.97699	-2.9136	-2.88206	-2.85843	-2.85333	-2.77155	-2.66131	-2.59037	-2.54569	-2.48482	-2.42772	-2.38111	-2.28646	-2.23675	-2.2334	-2.22652	-2.21991	-2.09977	-1.89416	-1.78748	-1.76362	-1.72563	-1.64573	-1.59168	-1.57489	-1.51895	-1.46714	-1.46027	-1.45665
	2LZM	p.T157S	-0.66	-7.12554	-7.03109	-6.41286	-5.66244	-5.17513	-4.74867	-4.50163	-4.26494	-4.1502	-4.00188	-3.78805	-3.66371	-3.50478	-3.33583	-3.26996	-3.25161	-3.23532	-3.07934	-2.91408	-2.86509	-2.82362	-2.78172	-2.7476	-2.73755	-2.72786	-2.67247	-2.61193	-2.5444	-2.45563	-2.39467	-2.25378	-2.13853	-2.10515	-1.97354	-1.84297	-1.81816	-1.80788	-1.79668	-1.79145	-1.73334	-1.57952	-1.47818	-1.47073	-1.46231	-1.45484	-1.399
	2LZM	p.T157D	-1.1	-4.54994	-4.14329	-3.6574	-3.36306	-3.20781	-3.15443	-3.02588	-2.89383	-2.80327	-2.71187	-2.6014	-2.49478	-2.50077	-2.42567	-2.32906	-2.23531	-2.13575	-2.08669	-2.01582	-1.96928	-1.97069	-1.87241	-1.75102	-1.69896	-1.62739	-1.58657	-1.55625	-1.45911	-1.39512	-1.38779	-1.34073	-1.30277	-1.3035	-1.26941	-1.22137	-1.20264	-1.19997	-1.15912	-1.11764	-1.06937	-0.970904	-0.912335	-0.903141	-0.864982	-0.826824	-0.830186
	2LZM	p.T157G	-1.1	-6.06023	-5.55425	-4.77144	-4.1422	-3.70759	-3.61957	-3.5371	-3.28601	-3.11631	-2.94222	-2.74089	-2.68048	-2.64772	-2.57922	-2.51085	-2.5101	-2.50925	-2.4588	-2.40836	-2.31385	-2.2132	-2.1615	-2.11606	-2.11049	-2.05474	-2.00425	-1.95406	-1.88888	-1.83863	-1.80293	-1.80246	-1.74065	-1.67873	-1.6398	-1.55582	-1.51037	-1.50487	-1.41965	-1.31928	-1.2077	-1.11631	-1.10732	-1.09826	-1.09801	-1.03793	-0.967785
	2LZM	p.T157A	-1.4	-4.92198	-4.7846	-4.2464	-3.84342	-3.59788	-3.35216	-3.35115	-3.27944	-3.15788	-3.05174	-2.99545	-2.94141	-2.84642	-2.73208	-2.65886	-2.65872	-2.63147	-2.55408	-2.50364	-2.50334	-2.47087	-2.32064	-2.15266	-2.09859	-1.99827	-1.9018	-1.83524	-1.73517	-1.7015	-1.70144	-1.65136	-1.58728	-1.57323	-1.53711	-1.50101	-1.50091	-1.48608	-1.47129	-1.43587	-1.39341	-1.3525	-1.25937	-1.20005	-1.14493	-1.05975	-1.0146
	2LZM	p.T157E	-1.5	-5.62622	-5.28478	-4.93908	-4.79833	-4.45882	-4.17483	-3.9729	-3.66676	-3.42513	-3.37791	-3.23921	-3.04001	-2.98209	-2.98407	-2.93524	-2.83632	-2.73744	-2.6723	-2.65624	-2.56405	-2.4722	-2.43295	-2.39315	-2.35443	-2.31626	-2.29699	-2.2374	-2.1796	-2.16215	-2.08244	-2.00283	-2.00368	-1.95394	-1.90464	-1.90561	-1.90633	-1.88691	-1.86825	-1.8392	-1.75943	-1.6602	-1.60207	-1.45294	-1.26294	-1.16208	-1.08813
	2LZM	p.T157V	-1.6	-4.7406	-4.56835	-4.44049	-4.32251	-3.97444	-3.62929	-3.54213	-3.2983	-3.11071	-3.04529	-3.02994	-2.96025	-2.88694	-2.82707	-2.76645	-2.77006	-2.77346	-2.72474	-2.62278	-2.57222	-2.53571	-2.34414	-2.16841	-2.11696	-2.02866	-1.97347	-1.93971	-1.90311	-1.90366	-1.90433	-1.87509	-1.8297	-1.81408	-1.76408	-1.71508	-1.68934	-1.64124	-1.61426	-1.56663	-1.51139	-1.46315	-1.42915	-1.43112	-1.43246	-1.35524	-1.27801
	2LZM	p.T157H	-2.1	-5.91608	-5.92265	-5.42602	-4.42433	-3.92111	-3.80362	-3.5179	-3.35293	-3.20185	-3.0533	-2.85954	-2.5917	-2.44559	-2.33038	-2.29493	-2.2987	-2.28912	-2.27926	-2.28135	-2.2354	-2.18996	-2.19468	-2.15318	-2.05387	-1.95538	-1.9132	-1.89605	-1.87821	-1.84507	-1.76176	-1.71324	-1.66459	-1.61587	-1.57163	-1.52689	-1.52331	-1.52035	-1.51717	-1.46824	-1.4241	-1.42561	-1.39345	-1.36098	-1.295	-1.18349	-1.13907
	2LZM	p.N55G	-0.5	-5.09499	-4.64525	-4.2114	-4.07254	-3.98054	-3.71221	-3.53154	-3.39355	-3.20006	-3.13827	-2.8813	-2.62732	-2.59287	-2.55842	-2.52975	-2.5025	-2.45433	-2.35532	-2.30425	-2.30379	-2.25432	-2.20483	-2.20437	-2.19686	-2.08783	-1.96969	-1.86748	-1.76274	-1.74316	-1.69235	-1.60747	-1.57149	-1.56931	-1.56617	-1.56197	-1.52234	-1.48505	-1.47203	-1.45772	-1.45567	-1.40291	-1.349	-1.29752	-1.24781	-1.1471	-1.04306
	2LZM	p.K124G	0	-4.27537	-3.9914	-4.01342	-3.6149	-3.1544	-3.11673	-3.12855	-3.09158	-3.0266	-3.002	-2.78942	-2.54554	-2.52036	-2.52919	-2.53925	-2.49844	-2.40369	-2.25369	-2.01053	-1.85357	-1.81028	-1.78263	-1.78808	-1.79471	-1.73056	-1.66838	-1.67749	-1.65059	-1.60724	-1.56099	-1.5021	-1.47933	-1.48435	-1.45866	-1.38942	-1.35069	-1.35271	-1.32733	-1.30397	-1.30795	-1.29313	-1.27753	-1.23235	-1.1874	-1.18924	-1.17017
	2LZM	p.N55G	-0.6	-5.25252	-5.24403	-5.23708	-4.88534	-4.28887	-4.03743	-3.95054	-3.86021	-3.75799	-3.52643	-3.31829	-3.19319	-3.13827	-3.03754	-2.87661	-2.81499	-2.71762	-2.618	-2.61433	-2.58342	-2.42974	-2.25532	-2.15486	-2.10398	-2.05721	-2.00891	-2.00108	-1.97713	-1.924	-1.78786	-1.68702	-1.67044	-1.61646	-1.57281	-1.53313	-1.48684	-1.45028	-1.42655	-1.39795	-1.36811	-1.36601	-1.26539	-1.16555	-1.11446	-1.06137	-1.05662
	2LZM	p.K124G	-0.1	-4.65887	-4.27687	-4.08794	-3.63595	-3.29135	-3.2157	-2.92864	-2.57766	-2.5411	-2.486	-2.41142	-2.36424	-2.27113	-2.23025	-2.19433	-2.16006	-2.11478	-2.01478	-1.92876	-1.89019	-1.87963	-1.76947	-1.5891	-1.51119	-1.51545	-1.51959	-1.52446	-1.50382	-1.46392	-1.44932	-1.45031	-1.45271	-1.40691	-1.36071	-1.36515	-1.37205	-1.37552	-1.37611	-1.32955	-1.28273	-1.28575	-1.2387	-1.14094	-1.09579	-1.09264	-1.08967
	2LZM	p.A129V	-0.8	-6.21882	-6.20772	-5.72645	-4.97542	-4.58927	-4.46651	-4.44665	-4.41988	-4.39563	-4.33926	-4.28906	-4.28367	-4.172	-4.05611	-3.9184	-3.78522	-3.78443	-3.69786	-3.60751	-3.37551	-2.99373	-2.74332	-2.5947	-2.54246	-2.54154	-2.53917	-2.36319	-2.18754	-2.17044	-2.14933	-2.13999	-2.13548	-2.03645	-1.81954	-1.70033	-1.6663	-1.63247	-1.62612	-1.62027	-1.57368	-1.52644	-1.48563	-1.42613	-1.40609	-1.39551	-1.35209
	2LZM	p.A129V	-0.7	-4.87491	-4.45984	-4.38366	-4.09134	-3.85029	-3.84454	-3.83592	-3.52106	-3.20599	-3.20075	-3.09419	-2.93504	-2.73214	-2.40328	-2.2204	-2.19877	-2.17824	-2.17497	-2.07052	-1.9669	-1.96491	-1.81618	-1.66661	-1.66079	-1.60554	-1.55317	-1.51269	-1.47309	-1.44231	-1.41214	-1.34322	-1.2583	-1.16145	-1.0511	-1.0152	-1.00733	-0.980192	-0.953857	-0.952746	-0.891933	-0.812837	-0.793572	-0.791931	-0.758107	-0.724978	-0.705794
	2LZM	p.I3L	0.9	-5.08744	-4.66519	-4.61319	-4.33409	-4.08344	-3.89503	-3.61753	-3.44145	-3.23867	-3.05787	-2.98725	-2.96745	-2.95408	-2.94513	-2.89019	-2.83605	-2.83491	-2.78355	-2.72776	-2.66874	-2.60307	-2.59166	-2.50182	-2.41102	-2.40876	-2.39662	-2.33052	-2.27559	-2.18734	-2.08795	-2.06928	-2.05196	-2.03732	-2.03248	-1.88863	-1.69943	-1.64904	-1.64366	-1.63437	-1.62367	-1.57002	-1.51815	-1.51319	-1.45822	-1.3137	-1.21582
	2LZM	p.I3V	-0.6	-4.79815	-4.22719	-4.06283	-3.90306	-3.81026	-3.56868	-3.41444	-3.37425	-3.2605	-3.1839	-3.18206	-3.02988	-2.82666	-2.75528	-2.70195	-2.66768	-2.56439	-2.46438	-2.35819	-2.20759	-2.16199	-2.15492	-2.1471	-2.09228	-2.03669	-1.98431	-1.93272	-1.93144	-1.93044	-1.92815	-1.90976	-1.81766	-1.73089	-1.71983	-1.69083	-1.63993	-1.56628	-1.51479	-1.5136	-1.51039	-1.47549	-1.44285	-1.44162	-1.37317	-1.22179	-1.1365
	2LZM	p.I3A	-1.1	-4.45415	-4.2893	-3.84466	-3.39692	-3.39777	-3.35221	-3.22411	-3.14399	-3.02204	-2.83818	-2.69307	-2.54218	-2.39412	-2.27783	-2.24423	-2.17875	-2.1131	-2.11434	-2.04308	-1.97095	-1.94483	-1.91897	-1.9198	-1.91569	-1.9124	-1.87167	-1.83047	-1.83119	-1.77785	-1.66255	-1.56765	-1.53014	-1.52575	-1.50446	-1.40567	-1.29683	-1.26555	-1.19735	-1.12923	-1.12971	-1.09254	-1.05545	-1.05588	-1.05588	-1.04356	-1.03134
	2LZM	p.I3T	-1.7	-4.90947	-4.33744	-3.96882	-3.66546	-3.48916	-3.23305	-2.82574	-2.67663	-2.63642	-2.54751	-2.50064	-2.47735	-2.4533	-2.42649	-2.34972	-2.26246	-2.21329	-2.20278	-2.20434	-2.16016	-2.11613	-2.11107	-2.10594	-2.10634	-2.10671	-2.10703	-1.85393	-1.6008	-1.56009	-1.51923	-1.51948	-1.51486	-1.43838	-1.33892	-1.31127	-1.27214	-1.22237	-1.212	-1.16248	-1.11057	-1.10846	-1.10858	-1.09418	-1.04641	-1.01223	-0.998264
	2LZM	p.I3L	0.4	-5.15835	-4.12555	-3.71984	-3.58191	-3.43623	-3.31537	-3.24108	-3.1806	-3.17322	-3.01167	-2.80889	-2.74606	-2.71236	-2.60464	-2.51997	-2.42472	-2.33374	-2.33044	-2.31435	-2.30156	-2.20054	-2.08802	-2.07468	-2.07283	-2.06224	-2.05092	-2.04827	-2.04629	-2.04624	-2.01853	-1.92123	-1.84891	-1.79182	-1.6835	-1.62942	-1.56255	-1.49134	-1.41979	-1.29443	-1.2362	-1.23138	-1.21405	-1.15098	-1.08193	-1.06103	-1.0558
	2LZM	p.I3V	-0.4	-5.36006	-5.13993	-4.79271	-4.50333	-4.27371	-4.04487	-3.69646	-3.42266	-3.33924	-3.11184	-2.885	-2.88298	-2.82991	-2.75853	-2.73514	-2.73172	-2.60027	-2.41692	-2.36147	-2.30696	-2.25245	-2.24983	-2.10176	-1.95389	-1.94445	-1.93644	-1.93505	-1.93413	-1.84221	-1.74859	-1.74576	-1.74435	-1.6459	-1.53415	-1.51668	-1.51428	-1.51297	-1.46298	-1.38309	-1.33188	-1.26127	-1.1606	-1.1096	-1.10861	-1.10265	-1.09604
	2LZM	p.I3A	-0.7	-4.4473	-4.28264	-4.07755	-3.72676	-3.58614	-3.4925	-3.39891	-3.2026	-3.00496	-3.00512	-2.80518	-2.56246	-2.465	-2.31047	-2.16101	-2.03897	-1.96682	-1.93973	-1.86666	-1.76707	-1.71442	-1.69084	-1.62898	-1.50188	-1.36478	-1.31791	-1.31898	-1.32005	-1.28942	-1.25983	-1.24342	-1.22576	-1.22597	-1.20535	-1.18547	-1.15719	-1.12241	-1.11705	-1.11758	-1.0862	-1.03104	-0.984147	-0.960917	-0.945917	-0.881077	-0.831238
	2LZM	p.I3T	-2.3	-5.23824	-5.03796	-4.83815	-4.71076	-4.34053	-4.09978	-3.97499	-3.85019	-3.75836	-3.58054	-3.41414	-3.33281	-3.29586	-3.17909	-3.09972	-3.04214	-2.98456	-2.98517	-2.894	-2.74391	-2.68605	-2.64505	-2.60381	-2.60439	-2.60513	-2.53313	-2.43405	-2.35739	-2.30781	-2.25814	-2.20843	-2.20886	-2.16508	-2.11584	-2.01091	-1.91132	-1.91166	-1.90067	-1.85523	-1.82096	-1.76699	-1.65925	-1.56431	-1.51826	-1.46364	-1.36452
	2LZM	p.A146T	-1.5	-4.73368	-4.57823	-4.4043	-4.3627	-4.33606	-4.32865	-4.32199	-4.27352	-4.22839	-4.22131	-4.21635	-3.97076	-3.39512	-2.89216	-2.71104	-2.68942	-2.67534	-2.67285	-2.65323	-2.60246	-2.52882	-2.48578	-2.30539	-2.11886	-2.11149	-2.09614	-2.07968	-2.07821	-1.99493	-1.90743	-1.90293	-1.90293	-1.85214	-1.65114	-1.50024	-1.4975	-1.435	-1.34631	-1.31726	-1.3017	-1.2867	-1.27693	-1.26702	-1.22569	-1.17356	-1.14102
	2LZM	p.T157A	-1.1	-5.18307	-4.48089	-4.07754	-3.75487	-3.50896	-3.35121	-3.22954	-3.05211	-2.90139	-2.75631	-2.68286	-2.65977	-2.65938	-2.6587	-2.5307	-2.35347	-2.27875	-2.25362	-2.25352	-2.25314	-2.19952	-2.14616	-2.14608	-2.12404	-2.09813	-1.99792	-1.90158	-1.85848	-1.75842	-1.65134	-1.60123	-1.5871	-1.53691	-1.50072	-1.50065	-1.4436	-1.2935	-1.15046	-1.06529	-1.03004	-1.00495	-0.962286	-0.922236	-0.899821	-0.894726	-0.889539
	2LZM	p.T157E	-1.5	-5.27881	-4.49736	-3.94787	-3.83773	-3.74679	-3.55558	-3.41262	-3.31674	-3.17921	-3.09206	-3.03333	-2.97412	-2.87605	-2.77712	-2.77968	-2.73268	-2.68423	-2.59629	-2.48747	-2.46771	-2.46804	-2.42857	-2.32904	-2.22995	-2.19139	-2.19316	-2.1755	-2.12639	-2.09592	-2.04716	-1.99893	-1.94966	-1.88012	-1.73102	-1.59353	-1.5446	-1.49663	-1.49034	-1.49102	-1.41258	-1.32109	-1.30829	-1.30857	-1.29919	-1.29005	-1.19999
	2LZM	p.T157N	-1	-5.61828	-5.589	-5.40819	-4.88703	-4.43368	-4.31785	-4.16968	-4.02449	-3.79858	-3.50902	-3.43538	-3.29059	-3.03648	-2.87496	-2.82375	-2.77563	-2.70505	-2.67641	-2.58602	-2.43403	-2.37108	-2.31813	-2.21655	-2.16338	-2.11152	-2.0599	-2.05091	-2.02885	-2.00919	-1.96995	-1.93227	-1.8767	-1.77303	-1.72067	-1.71332	-1.70585	-1.64837	-1.5411	-1.48439	-1.47724	-1.43253	-1.38958	-1.37493	-1.31047	-1.2163	-1.16387
	2LZM	p.T157V	-1.7	-4.73262	-4.43055	-4.30269	-4.18776	-4.06783	-3.99853	-3.93113	-3.95145	-3.83011	-3.45329	-3.21887	-3.23113	-3.23851	-3.19243	-2.95282	-2.76519	-2.77051	-2.77372	-2.71538	-2.65598	-2.65665	-2.61768	-2.51538	-2.37511	-2.24485	-2.1716	-2.1251	-2.00095	-1.90326	-1.85595	-1.75933	-1.68532	-1.66008	-1.66122	-1.63236	-1.60386	-1.56499	-1.50963	-1.49463	-1.44289	-1.36065	-1.33179	-1.30688	-1.28129	-1.21184	-1.14144
	2LZM	p.T157A	-0.9	-5.71507	-5.3173	-4.7844	-4.64799	-4.64749	-4.15737	-3.58864	-3.30929	-2.99922	-2.84884	-2.80775	-2.75746	-2.68401	-2.66035	-2.66002	-2.58218	-2.45388	-2.40321	-2.35329	-2.30339	-2.2531	-2.20265	-2.14854	-2.09456	-2.02906	-1.93265	-1.90161	-1.83513	-1.76864	-1.76854	-1.6848	-1.60108	-1.58698	-1.53679	-1.50064	-1.5005	-1.50031	-1.48549	-1.43532	-1.39281	-1.34269	-1.19962	-1.09952	-1.09933	-1.09915	-1.09401
	2LZM	p.T157E	-1.3	-5.27033	-4.77965	-4.44156	-4.25268	-4.16218	-4.07181	-4.08005	-4.08702	-3.97331	-3.66462	-3.47059	-3.42193	-3.32434	-3.12658	-2.92958	-2.78192	-2.6655	-2.617	-2.48564	-2.38618	-2.34684	-2.28717	-2.22717	-2.1685	-2.15037	-2.15117	-2.07166	-1.99219	-1.92251	-1.85342	-1.82487	-1.74559	-1.67255	-1.62342	-1.5984	-1.59983	-1.55058	-1.50236	-1.50401	-1.50501	-1.50661	-1.42109	-1.3347	-1.22139	-1.05916	-1.0108
	2LZM	p.T157N	-1.1	-6.02063	-5.37154	-5.19898	-4.76327	-4.20008	-4.04452	-3.94586	-3.72159	-3.38919	-3.13038	-3.06678	-3.01042	-2.90158	-2.68833	-2.52566	-2.46486	-2.40844	-2.35777	-2.2966	-2.2744	-2.2618	-2.21044	-2.11103	-2.0387	-1.93111	-1.84204	-1.78162	-1.72559	-1.7235	-1.67537	-1.62819	-1.62382	-1.61959	-1.56579	-1.46773	-1.41889	-1.4048	-1.37532	-1.27911	-1.20037	-1.18892	-1.15767	-1.13022	-1.09226	-1.03603	-1.01059
	2LZM	p.T157V	-1.6	-5.36624	-4.13777	-3.35669	-3.28871	-3.15684	-3.06075	-2.98432	-2.81818	-2.69261	-2.70945	-2.67307	-2.63324	-2.63418	-2.54375	-2.46124	-2.43989	-2.41921	-2.39197	-2.32198	-2.28541	-2.27668	-2.2309	-2.17639	-2.06474	-1.93756	-1.90394	-1.90704	-1.87604	-1.82604	-1.80783	-1.75985	-1.66373	-1.61124	-1.60661	-1.60849	-1.61025	-1.61139	-1.61391	-1.55867	-1.46892	-1.43616	-1.41804	-1.37028	-1.34249	-1.3468	-1.32087
	2LZM	p.T157A	-0.5	-4.31358	-4.2126	-3.97794	-3.75457	-3.50919	-3.23033	-3.10861	-2.99884	-2.79857	-2.65769	-2.60724	-2.52472	-2.44208	-2.37371	-2.25536	-2.20503	-2.17683	-2.02661	-1.90437	-1.90409	-1.90367	-1.90339	-1.90321	-1.85989	-1.81655	-1.79285	-1.76924	-1.68553	-1.60187	-1.60179	-1.60166	-1.55155	-1.50146	-1.50133	-1.50128	-1.40122	-1.30107	-1.28599	-1.27085	-1.23566	-1.20055	-1.15045	-1.10033	-1.09507	-1.05984	-1.01464
	2LZM	p.T157E	-0.8	-5.61766	-5.6214	-5.27301	-4.77671	-3.98068	-3.28744	-3.24548	-3.04959	-2.85224	-2.70447	-2.55612	-2.52077	-2.46692	-2.45035	-2.37199	-2.27343	-2.25514	-2.25717	-2.21962	-2.16196	-2.14309	-2.11326	-2.08428	-1.98641	-1.88791	-1.88887	-1.83952	-1.79032	-1.64091	-1.49235	-1.49593	-1.44825	-1.39847	-1.36272	-1.3273	-1.32858	-1.31632	-1.29546	-1.28762	-1.28815	-1.24862	-1.20856	-1.1586	-1.10693	-1.0473	-0.976334
	2LZM	p.T157N	-1.2	-5.31142	-5.09313	-4.74741	-4.56104	-4.29075	-3.95595	-3.86011	-3.52624	-3.13959	-3.07613	-2.96399	-2.81853	-2.75338	-2.68463	-2.59407	-2.5425	-2.53748	-2.47238	-2.39916	-2.38355	-2.33039	-2.27903	-2.27256	-2.17013	-2.06469	-2.05569	-2.04947	-1.94631	-1.7935	-1.73827	-1.73294	-1.72991	-1.72341	-1.71709	-1.71191	-1.6614	-1.61052	-1.59475	-1.58155	-1.57846	-1.53138	-1.48371	-1.33581	-1.18275	-1.16746	-1.15775
	2LZM	p.T157V	-1.2	-5.83918	-5.23308	-4.61433	-4.52417	-4.26817	-4.13302	-3.92453	-3.60357	-3.35898	-3.22621	-3.18805	-3.14361	-3.14757	-2.90661	-2.65358	-2.46047	-2.25978	-2.24423	-2.25207	-2.17105	-2.08594	-2.0905	-2.09359	-1.96654	-1.83944	-1.82308	-1.8063	-1.80704	-1.7303	-1.63109	-1.56073	-1.50198	-1.4925	-1.49387	-1.45987	-1.37625	-1.32739	-1.29975	-1.27135	-1.27311	-1.27487	-1.25315	-1.2324	-1.23424	-1.18692	-1.13919
	2LZM	p.I3L	0.85	-5.35669	-4.83216	-4.71575	-4.57643	-4.53899	-4.40196	-4.25159	-4.23826	-4.027	-3.80858	-3.63551	-3.45908	-3.36783	-3.12073	-2.91042	-2.80944	-2.73295	-2.69537	-2.65331	-2.62153	-2.61045	-2.54938	-2.39568	-2.19199	-2.09199	-2.08968	-2.04929	-1.93941	-1.86763	-1.85818	-1.84245	-1.79357	-1.74793	-1.69624	-1.64574	-1.64389	-1.57355	-1.47005	-1.43675	-1.43483	-1.39552	-1.34164	-1.28316	-1.21891	-1.15377	-1.11076
	2LZM	p.I3T	-2.45	-4.55596	-4.18408	-4.09203	-3.87286	-3.654	-3.65555	-3.57134	-3.40457	-3.32381	-3.28923	-3.25418	-3.25494	-3.17637	-2.94786	-2.74955	-2.64999	-2.5993	-2.60007	-2.55315	-2.50573	-2.48166	-2.45766	-2.3307	-2.20371	-2.15415	-2.1044	-2.10498	-2.1056	-2.10617	-2.10673	-2.10719	-2.01833	-1.92948	-1.90802	-1.88645	-1.85257	-1.76493	-1.65787	-1.60467	-1.5587	-1.50751	-1.45777	-1.41307	-1.39102	-1.36918	-1.342
	2LZM	p.I3L	1.01	-5.86272	-5.62686	-5.24339	-4.81399	-4.54064	-4.39598	-4.25528	-4.04905	-3.75155	-3.64348	-3.55665	-3.37946	-3.28452	-3.2277	-3.16651	-3.09771	-2.98582	-2.88473	-2.83564	-2.75707	-2.64299	-2.55307	-2.49568	-2.40146	-2.29812	-2.17725	-2.04019	-2.0088	-2.00028	-1.91823	-1.83574	-1.78791	-1.69166	-1.58835	-1.53817	-1.53323	-1.50854	-1.45253	-1.41802	-1.3679	-1.31433	-1.26866	-1.21614	-1.19992	-1.19137	-1.1365
	2LZM	p.I3T	-2.28	-4.90821	-4.57913	-4.33636	-3.96761	-3.74968	-3.57263	-3.40646	-3.32585	-3.28987	-3.25432	-3.17623	-3.03904	-2.8896	-2.7982	-2.74996	-2.70143	-2.57856	-2.4289	-2.35254	-2.30292	-2.26545	-2.228	-2.22839	-2.21652	-2.20469	-2.15494	-2.1059	-2.1069	-2.01796	-1.90692	-1.7967	-1.70896	-1.70997	-1.65672	-1.56198	-1.52118	-1.51654	-1.46181	-1.3903	-1.3408	-1.31303	-1.31307	-1.26354	-1.16617	-1.11708	-1.0513
	2LZM	p.I3L	1.16	-5.86272	-5.82616	-5.78319	-5.54019	-5.01434	-4.67866	-4.55618	-4.34089	-4.08714	-3.86693	-3.78095	-3.67854	-3.4179	-3.19794	-3.08409	-2.97375	-2.87293	-2.81718	-2.73933	-2.63301	-2.50468	-2.39729	-2.3442	-2.28907	-2.27168	-2.17791	-2.07681	-2.05544	-2.04463	-2.01512	-1.91764	-1.84711	-1.84132	-1.82525	-1.81328	-1.77015	-1.72318	-1.71703	-1.67167	-1.6279	-1.61933	-1.55616	-1.48308	-1.43181	-1.39415	-1.38929
	2LZM	p.I3T	-1.81	-5.23918	-5.24061	-5.04064	-4.84033	-4.84251	-4.84543	-4.47426	-3.97541	-3.75686	-3.57996	-3.49619	-3.49748	-3.49819	-3.24062	-2.98352	-2.98431	-2.8436	-2.70331	-2.69472	-2.64417	-2.53045	-2.45837	-2.45917	-2.38281	-2.30619	-2.2686	-2.23134	-2.21988	-2.20838	-2.16426	-2.11458	-2.10985	-2.11059	-2.02149	-1.93236	-1.92245	-1.90081	-1.88943	-1.8553	-1.71336	-1.4874	-1.34171	-1.31464	-1.27572	-1.22638	-1.16837
	2LZM	p.A82P	-0.07	-5.77384	-5.3812	-5.00952	-4.98626	-4.95569	-4.94429	-4.81832	-4.6393	-4.58087	-4.57212	-4.55257	-4.53064	-4.52109	-4.46567	-4.41352	-4.0977	-3.78284	-3.62439	-3.46473	-3.22607	-2.98923	-2.98923	-2.98815	-2.98653	-2.89956	-2.79732	-2.78152	-2.74252	-2.64368	-2.43882	-2.27512	-2.25127	-2.16681	-2.0591	-2.03019	-2.02781	-1.87398	-1.72204	-1.65294	-1.5835	-1.58202	-1.5802	-1.52664	-1.47311	-1.45526	-1.38905
	2LZM	p.A93P	0.03	-5.55972	-5.3357	-5.15211	-4.87591	-4.7562	-4.73338	-4.71627	-4.70485	-4.64046	-4.57375	-4.44032	-3.79964	-3.15388	-3.01664	-2.94498	-2.86487	-2.85526	-2.8392	-2.80668	-2.69191	-2.51978	-2.37501	-2.28886	-2.16838	-2.06428	-2.06274	-2.05887	-2.05656	-2.05167	-2.00327	-1.88798	-1.76764	-1.71501	-1.71046	-1.6031	-1.48875	-1.47895	-1.47662	-1.47583	-1.43738	-1.37063	-1.31394	-1.27125	-1.25613	-1.23892	-1.22171
	2LZM	p.G113A	0.5	-4.6486	-4.35752	-4.28197	-4.20837	-4.20013	-4.12748	-4.05497	-3.74879	-3.24513	-2.90163	-2.74005	-2.71924	-2.68777	-2.64683	-2.5831	-2.5288	-2.42559	-2.22558	-2.12247	-2.1167	-2.01402	-1.90969	-1.90653	-1.83423	-1.68157	-1.59952	-1.59877	-1.56832	-1.53691	-1.53325	-1.50476	-1.42923	-1.36639	-1.35211	-1.31233	-1.27224	-1.27004	-1.21779	-1.11902	-1.06806	-1.05723	-0.993464	-0.936133	-0.93476	-0.9339	-0.872035
	2LZM	p.A82P	0.51	-5.17726	-4.97133	-4.84838	-4.67998	-4.55325	-4.48451	-4.47281	-4.46112	-4.27352	-3.95461	-3.48933	-3.03726	-2.91503	-2.90985	-2.89404	-2.86937	-2.79092	-2.66421	-2.6047	-2.45202	-2.29213	-2.28199	-2.23408	-2.15821	-2.12817	-2.09807	-2.03077	-1.8931	-1.77758	-1.75747	-1.68567	-1.61685	-1.60786	-1.56498	-1.52935	-1.51504	-1.49855	-1.47121	-1.4456	-1.42353	-1.37399	-1.34309	-1.29889	-1.23932	-1.22193	-1.22171
	2LZM	p.A93P	0.51	-5.57853	-5.19009	-4.91111	-4.78677	-4.6982	-4.56678	-4.43607	-4.36165	-4.1073	-3.8471	-3.83648	-3.82776	-3.66725	-3.32716	-3.14312	-3.13233	-3.0613	-2.94204	-2.86741	-2.83484	-2.80466	-2.69387	-2.59679	-2.52307	-2.38092	-2.30987	-2.29977	-2.28785	-2.27853	-2.26192	-2.23198	-2.2119	-2.11992	-1.98962	-1.80226	-1.58687	-1.51778	-1.51432	-1.49398	-1.43755	-1.39935	-1.36946	-1.31315	-1.27113	-1.25596	-1.25579
	2LZM	p.G113A	0.54	-5.00505	-4.98762	-4.92802	-4.6066	-4.19838	-3.90521	-3.74735	-3.59407	-3.44142	-3.43797	-3.23595	-3.03352	-2.93074	-2.82844	-2.72442	-2.62135	-2.52379	-2.40976	-2.39249	-2.39072	-2.34944	-2.30869	-2.21079	-2.10853	-2.03507	-1.93348	-1.83015	-1.67923	-1.59575	-1.54192	-1.48789	-1.48454	-1.43439	-1.3724	-1.31808	-1.23359	-1.18476	-1.17753	-1.12834	-1.07924	-1.07752	-1.07653	-1.0723	-1.02424	-0.936171	-0.876468
	2LZM	p.A82P	1.27	-5.57853	-5.1859	-4.90692	-4.80022	-4.74017	-4.67441	-4.52089	-4.36736	-4.24256	-3.7288	-3.26097	-3.066	-2.91618	-2.88357	-2.82522	-2.70205	-2.55222	-2.40078	-2.32042	-2.30119	-2.29233	-2.24225	-2.19109	-2.18944	-2.13229	-2.07417	-2.07262	-2.07262	-1.95977	-1.80588	-1.76406	-1.75396	-1.73719	-1.70071	-1.6712	-1.66952	-1.63257	-1.56058	-1.52336	-1.50984	-1.4908	-1.41579	-1.32784	-1.29985	-1.29119	-1.27517
	2LZM	p.A93P	1.1	-5.56176	-5.16825	-4.88001	-4.76761	-4.74479	-4.67853	-4.61797	-4.59931	-4.52497	-4.45237	-4.13582	-3.55742	-3.09084	-2.88632	-2.87713	-2.85005	-2.77405	-2.66199	-2.60197	-2.52791	-2.3701	-2.2809	-2.25895	-2.20875	-2.14786	-2.08769	-2.05656	-2.05452	-2.04939	-1.93525	-1.82207	-1.79314	-1.76226	-1.75684	-1.74126	-1.72611	-1.71424	-1.67479	-1.64556	-1.64385	-1.64226	-1.60948	-1.57667	-1.54185	-1.50753	-1.50742
	2LZM	p.G113A	0.54	-4.25337	-4.23987	-4.16287	-4.09174	-4.08686	-3.92724	-3.57187	-3.28522	-3.1946	-3.12	-3.04978	-2.94781	-2.80166	-2.73663	-2.68484	-2.59446	-2.53252	-2.5282	-2.48054	-2.43425	-2.41736	-2.36208	-2.32267	-2.32073	-2.26874	-2.21532	-2.1666	-2.11907	-2.11631	-2.1073	-2.0993	-2.09733	-2.09483	-1.99242	-1.88992	-1.81704	-1.66393	-1.5817	-1.53021	-1.47872	-1.47531	-1.42205	-1.35795	-1.34392	-1.34262	-1.30331
	2LZM	p.A82P	0.45	-5.37903	-5.3497	-5.17332	-4.90077	-4.73812	-4.67441	-4.64589	-4.57248	-4.50538	-4.48656	-4.47948	-4.40496	-4.09269	-3.84912	-3.68456	-3.50857	-3.49305	-3.31562	-3.07925	-2.95026	-2.8843	-2.88148	-2.86334	-2.83319	-2.81837	-2.80149	-2.78462	-2.53272	-2.27643	-2.27098	-2.26709	-2.21404	-2.1595	-2.15282	-2.09248	-2.03329	-2.02949	-2.02541	-2.02325	-1.98245	-1.94143	-1.93813	-1.86444	-1.75267	-1.7121	-1.71188
	2LZM	p.N144D	0.4	-5.51554	-4.71378	-4.26224	-4.25234	-4.24618	-4.23912	-4.09859	-3.7864	-3.60349	-3.59892	-3.59548	-3.51938	-3.44312	-3.40375	-3.27612	-3.18353	-3.1226	-3.0204	-2.82683	-2.67629	-2.6245	-2.42179	-2.22553	-2.17793	-2.11932	-2.06215	-2.06124	-2.01065	-1.96043	-1.94481	-1.89339	-1.85666	-1.80872	-1.76058	-1.74563	-1.7316	-1.73088	-1.59922	-1.45671	-1.44445	-1.42042	-1.36985	-1.34202	-1.29112	-1.24045	-1.19395
	2LZM	p.I3L	0.83	-5.01575	-4.80813	-4.767	-4.53234	-4.18771	-4.03508	-3.99332	-3.90162	-3.74058	-3.63979	-3.5439	-3.44622	-3.30284	-3.06111	-2.90829	-2.78213	-2.70273	-2.69433	-2.68811	-2.687	-2.64705	-2.60343	-2.49568	-2.39199	-2.39199	-2.35112	-2.29852	-2.28679	-2.28379	-2.19221	-2.09009	-2.04065	-1.92525	-1.75349	-1.61284	-1.56444	-1.54402	-1.48803	-1.44776	-1.39305	-1.28948	-1.23441	-1.2204	-1.16978	-1.11189	-1.05711
	2LZM	p.V131A	0.33	-5.36612	-4.60898	-4.17759	-3.81715	-3.49131	-3.40357	-3.35659	-3.24125	-3.13304	-3.03786	-2.77552	-2.48064	-2.3996	-2.40772	-2.37649	-2.27762	-2.22077	-2.18179	-2.13589	-2.03823	-1.87539	-1.77872	-1.68723	-1.58956	-1.55073	-1.50701	-1.40989	-1.30876	-1.25993	-1.26245	-1.26747	-1.24935	-1.2001	-1.17209	-1.17373	-1.13534	-1.08656	-1.07782	-1.06509	-0.966961	-0.884184	-0.885765	-0.887967	-0.84825	-0.756549	-0.700116
	2LZM	p.A41V	0.41	-6.21845	-5.73315	-4.97338	-4.56674	-4.43843	-4.37023	-4.19359	-3.95187	-3.50695	-3.19121	-2.96273	-2.70735	-2.62608	-2.5719	-2.51017	-2.33425	-2.20345	-2.18282	-2.17252	-2.1649	-2.11191	-2.01318	-1.96232	-1.96053	-1.95935	-1.95491	-1.80161	-1.64648	-1.60054	-1.51255	-1.40228	-1.2789	-1.21789	-1.19219	-1.14726	-1.12199	-1.06896	-1.01459	-1.00561	-1.00247	-1.00099	-0.999731	-0.995433	-0.966092	-0.894776	-0.848761
	2LZM	p.N116D	0.34	-5.0183	-4.85307	-4.83273	-4.62162	-4.41608	-4.31876	-4.21863	-4.08862	-3.95877	-3.95395	-3.76946	-3.51375	-3.40097	-3.36169	-3.27019	-3.17801	-3.11841	-3.05866	-3.05615	-2.96263	-2.81967	-2.76752	-2.66525	-2.43459	-2.30497	-2.30407	-2.28032	-2.2109	-2.16513	-2.15959	-2.15325	-2.10124	-2.04884	-2.04715	-1.94638	-1.78524	-1.68375	-1.55326	-1.42923	-1.3674	-1.33967	-1.28908	-1.23817	-1.19276	-1.14217	-1.1355
	2LZM	p.A82P	0.57	-5.37903	-5.1859	-5.00952	-4.90077	-4.73241	-4.65731	-4.57249	-4.18481	-3.70871	-3.4368	-3.18882	-2.99402	-2.89194	-2.74365	-2.63577	-2.48147	-2.332	-2.32994	-2.30888	-2.21204	-2.1346	-2.13403	-2.1311	-2.10039	-2.06925	-2.06433	-2.06278	-2.06199	-2.05374	-2.04525	-2.0435	-1.93082	-1.81476	-1.78345	-1.74062	-1.71609	-1.7042	-1.70116	-1.64037	-1.54498	-1.49753	-1.48404	-1.48325	-1.47723	-1.47111	-1.47088
	2LZM	p.N144D	0.41	-5.49028	-4.98	-4.81938	-4.81228	-4.80971	-4.38564	-3.78038	-3.52467	-3.26201	-3.0307	-2.8865	-2.77318	-2.72106	-2.6812	-2.62919	-2.54675	-2.51501	-2.51379	-2.48753	-2.4155	-2.36769	-2.33836	-2.31038	-2.18614	-2.06233	-2.01086	-1.95905	-1.94312	-1.89297	-1.80966	-1.74747	-1.69275	-1.65077	-1.64079	-1.58402	-1.53593	-1.50066	-1.4653	-1.40432	-1.34316	-1.2927	-1.19221	-1.14108	-1.14028	-1.12021	-1.01344
	2LZM	p.I3L	0.7	-5.79799	-5.18731	-4.3328	-3.97878	-3.88922	-3.79471	-3.69008	-3.60051	-3.4194	-3.29492	-3.16718	-3.04922	-2.99554	-2.89825	-2.79491	-2.73961	-2.71309	-2.68031	-2.64372	-2.61414	-2.55676	-2.44568	-2.35179	-2.30179	-2.29166	-2.28935	-2.28545	-2.28052	-2.18831	-2.09034	-2.07681	-2.05983	-2.04465	-2.01556	-1.92456	-1.84746	-1.78965	-1.74232	-1.74047	-1.6885	-1.58307	-1.5277	-1.44043	-1.28707	-1.20377	-1.14963
	2LZM	p.V131A	0.39	-4.89871	-4.77289	-4.34151	-3.81715	-3.58816	-3.38294	-3.07745	-2.98287	-2.84059	-2.5966	-2.50046	-2.45544	-2.40825	-2.36542	-2.2368	-2.14257	-2.08586	-2.04515	-2.04552	-2.04547	-1.99723	-1.91343	-1.81518	-1.70385	-1.65755	-1.64747	-1.59839	-1.56126	-1.5172	-1.46783	-1.41518	-1.35841	-1.31055	-1.2514	-1.23212	-1.20365	-1.13604	-1.09952	-1.04194	-0.978712	-0.976113	-0.890004	-0.804458	-0.807367	-0.751989	-0.677194
	2LZM	p.A41V	0.3	-6.22132	-6.21021	-5.34905	-4.46392	-4.38869	-4.08935	-3.83592	-3.51701	-2.94923	-2.58879	-2.36164	-2.22833	-2.20574	-2.19681	-2.1923	-2.18279	-2.17548	-2.12458	-2.07052	-2.06461	-2.01333	-1.96332	-1.96057	-1.83983	-1.69094	-1.65696	-1.65256	-1.60051	-1.54734	-1.5453	-1.54255	-1.50048	-1.44149	-1.42094	-1.40979	-1.3748	-1.34121	-1.3311	-1.27976	-1.22877	-1.22714	-1.22619	-1.21566	-1.20473	-1.1653	-1.12111
	2LZM	p.N116D	0.6	-5.15877	-4.99924	-4.83719	-4.6273	-4.20455	-3.97938	-3.886	-3.69789	-3.59518	-3.51874	-3.40683	-3.36748	-3.21648	-3.06652	-2.97377	-2.88074	-2.81669	-2.7149	-2.67565	-2.49703	-2.31825	-2.31684	-2.31565	-2.29081	-2.22147	-2.1752	-2.11965	-2.06352	-2.01695	-1.96571	-1.90949	-1.70797	-1.55111	-1.49959	-1.45344	-1.42899	-1.37693	-1.3484	-1.34762	-1.29676	-1.24583	-1.17511	-1.10377	-1.07241	-1.02208	-1.00074
	2LZM	p.E11A	1.1	-5.09363	-4.98153	-4.63063	-4.23753	-4.13107	-4.06602	-4.06954	-4.03942	-3.8455	-3.65458	-3.45616	-3.28782	-3.15639	-3.02504	-3.02583	-3.02636	-2.91638	-2.75426	-2.62939	-2.55665	-2.53847	-2.52012	-2.43687	-2.3541	-2.3552	-2.3563	-2.30623	-2.20708	-2.15849	-2.15873	-2.15966	-2.12205	-2.07259	-2.06144	-2.01264	-1.91361	-1.86405	-1.86555	-1.83719	-1.71969	-1.60098	-1.52268	-1.47512	-1.41381	-1.3529	-1.31434
	2LZM	p.G30A	0.1	-5.16235	-4.70692	-4.51467	-4.4316	-4.21211	-4.06702	-3.90758	-3.60373	-3.44846	-3.39663	-3.26256	-2.94937	-2.71954	-2.68704	-2.64584	-2.58526	-2.48888	-2.43876	-2.37918	-2.27315	-2.22236	-2.22029	-2.17352	-2.12109	-2.11316	-2.11082	-2.04217	-1.94038	-1.9053	-1.9023	-1.8298	-1.72643	-1.64176	-1.58946	-1.58626	-1.55538	-1.50429	-1.43102	-1.37987	-1.36652	-1.26506	-1.12912	-1.08	-1.07669	-1.07125	-1.01464
	2LZM	p.D20N	1.3	-4.95203	-4.44202	-4.23131	-4.23686	-4.22026	-4.14889	-4.10375	-4.07851	-3.84674	-3.24671	-2.84925	-2.75437	-2.66276	-2.67095	-2.68654	-2.67673	-2.62939	-2.55189	-2.50413	-2.50529	-2.45767	-2.40854	-2.40644	-2.30895	-2.16766	-2.12051	-2.11727	-2.12127	-2.04273	-1.96157	-1.94694	-1.93123	-1.7822	-1.63317	-1.63517	-1.63981	-1.59852	-1.53239	-1.51022	-1.5105	-1.47266	-1.39754	-1.312	-1.21337	-1.15953	-1.15558
	2LZM	p.D20S	0.7	-5.57326	-5.22521	-4.85559	-4.59409	-4.43695	-4.32724	-4.09866	-3.87203	-3.6398	-3.27096	-3.13107	-2.94656	-2.73245	-2.6648	-2.60203	-2.51001	-2.434	-2.41444	-2.40187	-2.39748	-2.35384	-2.30976	-2.30792	-2.27344	-2.23459	-2.05721	-1.83123	-1.77293	-1.76657	-1.72002	-1.66822	-1.64678	-1.62973	-1.62564	-1.58619	-1.54682	-1.52867	-1.47597	-1.43932	-1.39913	-1.34667	-1.28007	-1.22193	-1.21755	-1.21668	-1.20952
	2LZM	p.D20A	-0.3	-5.21705	-4.66169	-4.36315	-4.31808	-4.22207	-3.92469	-3.38662	-2.92424	-2.75354	-2.68986	-2.60215	-2.57944	-2.53667	-2.45903	-2.33354	-2.18091	-2.1064	-2.08878	-2.06743	-2.05079	-1.9682	-1.88583	-1.88618	-1.88667	-1.88794	-1.88894	-1.88969	-1.89051	-1.89076	-1.74093	-1.59131	-1.5918	-1.54704	-1.49741	-1.49304	-1.49332	-1.49348	-1.44102	-1.37451	-1.36059	-1.36101	-1.32808	-1.29485	-1.27539	-1.25585	-1.2265
	2LZM	p.S44A	0.43	-5.20995	-5.04634	-4.68958	-4.47274	-4.36494	-4.25877	-4.23965	-4.22131	-4.08171	-3.67813	-3.40811	-3.40231	-3.39738	-3.34255	-3.23594	-3.18101	-3.11105	-2.99309	-2.80593	-2.61856	-2.46692	-2.33959	-2.31124	-2.23743	-2.10841	-1.99837	-1.92909	-1.91175	-1.87518	-1.80006	-1.75941	-1.75781	-1.74284	-1.72786	-1.72678	-1.6765	-1.62658	-1.62548	-1.60468	-1.55356	-1.52187	-1.52049	-1.49284	-1.44185	-1.41712	-1.39736
	2LZM	p.S44E	0	-5.27871	-4.33887	-3.69598	-3.42858	-3.31524	-3.26215	-3.2111	-3.08247	-3.00342	-2.94908	-2.82099	-2.7467	-2.71969	-2.69237	-2.69162	-2.69088	-2.66577	-2.52595	-2.37431	-2.30529	-2.2724	-2.25442	-2.23601	-2.19016	-2.0397	-1.91929	-1.90427	-1.86843	-1.83245	-1.83228	-1.83228	-1.7771	-1.67602	-1.62999	-1.62926	-1.62783	-1.62646	-1.57504	-1.47374	-1.41005	-1.35944	-1.32148	-1.28951	-1.18826	-1.06797	-1.01721
	2LZM	p.S44G	-0.53	-4.94165	-4.85246	-4.45951	-4.03743	-3.70424	-3.45585	-3.38799	-3.25783	-3.13603	-2.99994	-2.85136	-2.6807	-2.57081	-2.47823	-2.37786	-2.33268	-2.29268	-2.28749	-2.28022	-2.23281	-2.1554	-2.11554	-2.05652	-1.97468	-1.91608	-1.88548	-1.82698	-1.76474	-1.75841	-1.65581	-1.55158	-1.54074	-1.53413	-1.48154	-1.41179	-1.35965	-1.32118	-1.31269	-1.25498	-1.16296	-1.12365	-1.12201	-1.10018	-1.07817	-1.07425	-1.02215
	2LZM	p.V131A	0.26	-4.93842	-3.93996	-3.70997	-3.58129	-3.49435	-3.40865	-3.29419	-2.99635	-2.68627	-2.55694	-2.52707	-2.49792	-2.45506	-2.36137	-2.23197	-2.15603	-2.15879	-2.14756	-2.08689	-2.04022	-1.95817	-1.87788	-1.86635	-1.7556	-1.64735	-1.63818	-1.60255	-1.52098	-1.47713	-1.46754	-1.4145	-1.37151	-1.36198	-1.35303	-1.3542	-1.35484	-1.31648	-1.27923	-1.28215	-1.28244	-1.28249	-1.26528	-1.21906	-1.19136	-1.15501	-1.09292
	2LZM	p.V131T	-0.12	-4.63626	-4.13118	-3.76442	-3.53574	-3.43541	-3.38464	-3.18405	-3.04421	-3.00262	-2.90699	-2.74396	-2.60333	-2.531	-2.43035	-2.29709	-2.20156	-2.18745	-2.12503	-2.03925	-1.91558	-1.77066	-1.70513	-1.65279	-1.6272	-1.58119	-1.53473	-1.53949	-1.54311	-1.49843	-1.45364	-1.40595	-1.32891	-1.3048	-1.23985	-1.15804	-1.10999	-1.07765	-1.0429	-0.996266	-0.946702	-0.909066	-0.856267	-0.801639	-0.804366	-0.80869	-0.811705
	2LZM	p.L99A	-5	-5.31217	-4.9517	-4.83438	-4.54844	-3.93652	-3.42411	-3.32151	-3.28832	-3.28962	-3.20437	-3.11978	-2.98307	-2.84529	-2.84595	-2.79744	-2.72362	-2.69929	-2.59789	-2.4962	-2.31261	-2.12862	-2.11629	-2.10378	-2.0657	-1.97701	-1.91619	-1.90639	-1.88794	-1.83114	-1.75066	-1.70815	-1.70884	-1.66004	-1.61104	-1.56657	-1.52186	-1.51739	-1.51316	-1.51371	-1.50909	-1.50447	-1.50473	-1.50473	-1.45973	-1.41473	-1.38644
	2LZM	p.L99V	-2.3	-5.4317	-4.92831	-4.78463	-4.60103	-4.31635	-4.21181	-4.1006	-3.98771	-3.76882	-3.5512	-3.54721	-3.44486	-3.25466	-3.10386	-2.9886	-2.93394	-2.9332	-2.83546	-2.58845	-2.43819	-2.38739	-2.33659	-2.29873	-2.24742	-2.13316	-1.98599	-1.93897	-1.93316	-1.92599	-1.81254	-1.69976	-1.65789	-1.61709	-1.61232	-1.60755	-1.60755	-1.52916	-1.41216	-1.37327	-1.29509	-1.21449	-1.16509	-1.11496	-1.11014	-1.10836	-1.10711
	2LZM	p.F153A	-3.5	-5.02407	-4.77635	-4.72765	-4.61638	-4.50555	-4.31575	-4.08421	-3.80243	-3.56409	-3.31823	-2.98335	-2.81358	-2.7366	-2.70673	-2.6503	-2.60944	-2.53965	-2.49288	-2.49723	-2.49985	-2.46965	-2.43914	-2.32271	-2.18085	-2.13681	-2.1184	-2.12036	-2.06822	-1.96639	-1.81921	-1.6695	-1.61949	-1.57387	-1.50696	-1.48771	-1.4589	-1.42957	-1.40459	-1.37938	-1.37988	-1.35777	-1.33617	-1.28746	-1.22352	-1.21026	-1.17682
	2LZM	p.F153L	0.2	-5.19149	-5.02534	-4.83053	-4.37302	-4.10966	-3.85233	-3.44238	-3.28881	-3.19114	-3.09387	-3.03524	-2.97684	-2.83663	-2.67445	-2.65237	-2.59816	-2.51704	-2.49002	-2.4428	-2.36758	-2.31728	-2.29502	-2.24497	-2.19485	-2.15055	-2.10027	-2.03861	-1.93846	-1.8935	-1.79663	-1.69285	-1.63899	-1.59221	-1.54389	-1.49371	-1.45409	-1.40378	-1.34567	-1.29536	-1.29042	-1.2402	-1.18973	-1.13834	-1.07685	-1.06639	-1.02715
	2LZM	p.L99A	-4.5	-5.31036	-4.95025	-4.83412	-4.54913	-4.38417	-4.03809	-3.5942	-3.39523	-3.06716	-2.84472	-2.66965	-2.40239	-2.31223	-2.287	-2.23052	-2.16347	-2.11462	-2.1025	-2.01329	-1.92422	-1.91447	-1.90515	-1.90629	-1.88803	-1.78906	-1.65882	-1.56436	-1.51976	-1.51508	-1.51067	-1.46099	-1.41161	-1.4124	-1.41289	-1.36341	-1.3137	-1.31423	-1.31473	-1.26548	-1.21574	-1.21543	-1.16756	-1.11782	-1.11612	-1.10125	-1.08678
	2LZM	p.L99V	-2	-5.78951	-5.42083	-5.05574	-4.91349	-4.59268	-4.41175	-4.40838	-4.30208	-4.0894	-3.98028	-3.66383	-3.2581	-3.10571	-2.94353	-2.74233	-2.5914	-2.49033	-2.43886	-2.42619	-2.37592	-2.33688	-2.3353	-2.29717	-2.25872	-2.25785	-2.24403	-2.17953	-2.02884	-1.897	-1.86406	-1.78137	-1.69869	-1.69763	-1.65682	-1.53416	-1.43362	-1.36446	-1.31396	-1.26582	-1.16859	-1.11565	-1.1118	-1.11109	-1.11	-1.08987	-1.06956
	2LZM	p.F153A	-3.8	-4.77346	-4.47574	-4.12365	-4.02427	-3.84307	-3.65898	-3.60782	-3.40643	-2.99033	-2.72272	-2.7267	-2.69208	-2.53802	-2.42549	-2.41179	-2.3532	-2.31212	-2.29081	-2.26947	-2.23696	-2.2045	-2.20711	-2.1595	-2.01092	-1.91309	-1.81041	-1.70678	-1.66626	-1.62564	-1.62631	-1.57732	-1.52886	-1.53015	-1.51051	-1.43449	-1.37879	-1.25679	-1.07049	-0.921994	-0.837605	-0.838681	-0.790966	-0.742177	-0.742528	-0.693354	-0.644281
	2LZM	p.F153L	0.3	-5.35628	-5.19059	-5.02461	-4.92741	-4.73002	-4.41344	-4.19645	-4.14684	-3.59607	-3.09316	-2.9374	-2.78189	-2.73878	-2.6454	-2.59502	-2.56886	-2.51578	-2.48875	-2.44145	-2.36617	-2.33783	-2.2654	-2.14328	-1.99301	-1.89256	-1.79589	-1.64562	-1.5041	-1.41613	-1.41574	-1.41542	-1.41508	-1.35206	-1.26028	-1.23131	-1.20993	-1.1663	-1.10446	-1.01395	-0.962962	-0.947515	-0.932068	-0.932	-0.909372	-0.886599	-0.828856
	2LZM	p.T59N	-0.6	-6.05428	-5.43836	-5.24339	-5.18336	-5.14733	-5.12416	-4.94711	-4.77305	-4.75286	-4.60148	-4.14518	-3.81228	-3.79964	-3.65935	-3.45854	-3.34395	-3.29079	-3.08831	-2.82435	-2.72101	-2.67748	-2.61117	-2.49229	-2.38912	-2.34135	-2.33766	-2.28172	-2.17946	-2.12812	-2.07729	-2.02441	-2.01621	-1.95968	-1.85653	-1.80374	-1.78154	-1.75816	-1.71563	-1.67564	-1.67383	-1.66698	-1.66064	-1.60328	-1.54601	-1.49384	-1.40186
	2LZM	p.T59S	-0.7	-6.20462	-5.95426	-5.5398	-5.14444	-4.9222	-4.87066	-4.72275	-4.58579	-4.44178	-4.29776	-4.18731	-3.94547	-3.75008	-3.63256	-3.47861	-3.37147	-3.30596	-3.2441	-3.07999	-2.88812	-2.85382	-2.77163	-2.58365	-2.46612	-2.39601	-2.28196	-2.22295	-2.18448	-2.12326	-2.00801	-1.89393	-1.85531	-1.84458	-1.83384	-1.82008	-1.77222	-1.72456	-1.70627	-1.6494	-1.59782	-1.58597	-1.57021	-1.51614	-1.47055	-1.44067	-1.33214
	2LZM	p.T59D	-0.9	-4.53602	-4.43984	-4.46327	-4.46827	-4.04259	-3.61829	-3.62494	-3.56063	-3.50466	-3.51949	-3.42431	-3.18471	-2.99614	-2.80218	-2.58529	-2.51874	-2.49281	-2.46378	-2.41582	-2.37135	-2.32569	-2.27724	-2.27932	-2.23459	-2.16373	-2.11552	-2.04341	-1.99597	-1.99793	-1.93797	-1.84058	-1.77964	-1.72492	-1.61804	-1.52526	-1.45978	-1.41277	-1.40682	-1.40024	-1.36129	-1.32153	-1.28808	-1.25698	-1.24082	-1.22305	-1.18171
	2LZM	p.T59G	-2.2	-5.56441	-4.77811	-4.49545	-4.49349	-4.35952	-4.13128	-4.03482	-3.9129	-3.70418	-3.61623	-3.53347	-3.20748	-2.90229	-2.8403	-2.80274	-2.70583	-2.64552	-2.61288	-2.54427	-2.40724	-2.25633	-2.20546	-2.20509	-2.20478	-2.15937	-2.11417	-2.11385	-2.11362	-2.11323	-2.05766	-1.95246	-1.8873	-1.78685	-1.68998	-1.67832	-1.63916	-1.59987	-1.55452	-1.50926	-1.50413	-1.449	-1.36882	-1.33848	-1.31817	-1.29814	-1.29719
	2LZM	p.T59V	-2.8	-4.92082	-4.75655	-4.44049	-4.09741	-3.88219	-3.76214	-3.64893	-3.41245	-3.12993	-3.10101	-3.1226	-3.13604	-3.14535	-3.10255	-3.05422	-2.97843	-2.90546	-2.79809	-2.69106	-2.69937	-2.50268	-2.30567	-2.29233	-2.23896	-2.17992	-2.16002	-2.13204	-2.10184	-2.10184	-2.00497	-1.90959	-1.91522	-1.88924	-1.79062	-1.72361	-1.69811	-1.64125	-1.61177	-1.57015	-1.51579	-1.47107	-1.43871	-1.441	-1.42481	-1.40713	-1.32693
	2LZM	p.T59A	-2.8	-4.78628	-3.82494	-3.00008	-2.90466	-2.80978	-2.75904	-2.65834	-2.60796	-2.60778	-2.50692	-2.35639	-2.28158	-2.23102	-2.20542	-2.15516	-2.10503	-2.00493	-1.90478	-1.90455	-1.86131	-1.79452	-1.77088	-1.73723	-1.60355	-1.48867	-1.43846	-1.40298	-1.40261	-1.40234	-1.39515	-1.38793	-1.35392	-1.26073	-1.20146	-1.20139	-1.20125	-1.1511	-1.10102	-1.09591	-1.09079	-1.06051	-1.03022	-1.0151	-0.990039	-0.979969	-0.962175
	2LZM	p.T59N	-1.1	-5.61828	-5.453	-5.30584	-5.09434	-4.88139	-4.61933	-4.14467	-3.91961	-3.83501	-3.62255	-3.44792	-3.39624	-3.23334	-3.01511	-2.95028	-2.86397	-2.71353	-2.60302	-2.54962	-2.53407	-2.50513	-2.43831	-2.34848	-2.29567	-2.22789	-2.16476	-2.10865	-2.03948	-1.98814	-1.90054	-1.79769	-1.74293	-1.69411	-1.6322	-1.61205	-1.60621	-1.55734	-1.44401	-1.34103	-1.26173	-1.20824	-1.14631	-1.08505	-1.07487	-1.06356	-1.03704
	2LZM	p.T59S	-0.2	-6.2348	-6.01463	-5.56999	-5.29841	-5.09178	-4.78891	-4.53022	-4.3907	-4.37245	-4.35894	-4.16304	-3.96715	-3.90776	-3.74045	-3.61812	-3.44851	-3.28505	-3.21673	-3.14774	-3.0871	-3.03191	-3.02277	-2.96629	-2.85233	-2.70909	-2.57124	-2.46817	-2.413	-2.40075	-2.33672	-2.20218	-2.097	-2.05884	-2.053	-2.00019	-1.94737	-1.91165	-1.86969	-1.82529	-1.73761	-1.68597	-1.66843	-1.60468	-1.5154	-1.42043	-1.3634
	2LZM	p.T59D	-1.2	-4.52779	-4.13073	-3.85927	-3.5615	-3.11896	-2.92829	-2.7824	-2.69321	-2.60978	-2.50052	-2.48637	-2.41409	-2.3221	-2.30669	-2.28184	-2.15666	-1.90933	-1.76029	-1.76271	-1.76654	-1.76795	-1.74414	-1.72172	-1.69262	-1.62086	-1.58136	-1.55099	-1.5192	-1.50459	-1.47847	-1.46949	-1.47189	-1.4347	-1.39866	-1.40122	-1.35253	-1.30503	-1.27196	-1.22432	-1.20804	-1.20542	-1.16406	-1.12416	-1.07979	-1.03217	-1.013
	2LZM	p.T59G	-1.6	-6.06057	-5.44317	-4.66018	-4.35882	-4.0103	-3.70654	-3.46956	-3.26732	-3.16592	-3.11569	-3.03971	-2.90268	-2.84066	-2.80282	-2.76469	-2.73637	-2.67634	-2.64362	-2.57542	-2.50677	-2.45601	-2.3656	-2.27159	-2.21738	-2.21697	-2.21026	-2.1535	-2.05334	-2.00271	-2.00184	-2.00159	-2.00136	-1.95078	-1.90034	-1.85005	-1.79953	-1.74912	-1.6876	-1.63716	-1.59802	-1.55279	-1.5026	-1.49233	-1.44202	-1.36662	-1.31624
	2LZM	p.T59V	-1.5	-4.92082	-4.94475	-4.95138	-4.78299	-4.33544	-3.98865	-3.78015	-3.54623	-3.36898	-3.1971	-3.10847	-2.87108	-2.63073	-2.58735	-2.54186	-2.48098	-2.38747	-2.23412	-2.09001	-2.06464	-1.96733	-1.87534	-1.87979	-1.85331	-1.82539	-1.81243	-1.72395	-1.64871	-1.64871	-1.62624	-1.59754	-1.55108	-1.49672	-1.44834	-1.39608	-1.34708	-1.31948	-1.32376	-1.32463	-1.29849	-1.27235	-1.27285	-1.2531	-1.23322	-1.2344	-1.23692
	2LZM	p.T59A	-1.5	-4.31253	-4.21134	-3.97723	-3.75443	-3.66602	-3.43711	-3.15751	-3.10648	-3.0507	-2.941	-2.88666	-2.84559	-2.75455	-2.65408	-2.55358	-2.47104	-2.32087	-2.17481	-2.12465	-2.09875	-1.99845	-1.90205	-1.85898	-1.81587	-1.81563	-1.81538	-1.79185	-1.76833	-1.68467	-1.60103	-1.60096	-1.58689	-1.5728	-1.53671	-1.50057	-1.50013	-1.39973	-1.24961	-1.1995	-1.14939	-1.09932	-1.09923	-1.09915	-1.09403	-1.05889	-1.01376
	2LZM	p.A98V	-4.9	-5.48012	-4.61533	-4.49537	-4.47355	-4.43991	-4.41734	-4.12701	-3.75531	-3.44089	-3.10944	-2.90795	-2.80999	-2.80622	-2.74392	-2.57607	-2.3308	-2.09304	-1.98663	-1.97716	-1.97155	-1.969	-1.96772	-1.96496	-1.96199	-1.84388	-1.69356	-1.65385	-1.6452	-1.60258	-1.56144	-1.55242	-1.5434	-1.54335	-1.50427	-1.41219	-1.3506	-1.28148	-1.18183	-1.14037	-1.13684	-1.1346	-1.1335	-1.07246	-1.01104	-1.00961	-1.00598
	2LZM	p.T152S	-2.6	-6.69722	-5.76777	-5.09611	-4.65363	-4.45026	-4.39708	-4.20085	-3.96126	-3.89723	-3.82369	-3.60014	-3.37931	-3.2595	-3.19312	-3.18292	-3.15336	-3.12577	-3.11763	-3.07425	-3.0346	-2.98527	-2.87275	-2.76005	-2.68115	-2.60582	-2.55441	-2.50881	-2.46569	-2.433	-2.34095	-2.20195	-2.12023	-1.98534	-1.84928	-1.73711	-1.63194	-1.61561	-1.59668	-1.55271	-1.48273	-1.45407	-1.42293	-1.38913	-1.3845	-1.32695	-1.26852
	2LZM	p.V131A	0.15	-4.58036	-4.16783	-3.81134	-3.58433	-3.49943	-3.1901	-2.97466	-2.97788	-2.83464	-2.64451	-2.60135	-2.55434	-2.40185	-2.26137	-2.18697	-2.1418	-2.08487	-2.03786	-1.98689	-1.90584	-1.85934	-1.84723	-1.83398	-1.7869	-1.70735	-1.66117	-1.6661	-1.57422	-1.47801	-1.47489	-1.47209	-1.46803	-1.46303	-1.37072	-1.27853	-1.27771	-1.25727	-1.23882	-1.24214	-1.21462	-1.18635	-1.18788	-1.1508	-1.10348	-1.04439	-0.991488
	2LZM	p.V131T	-0.11	-5.6184	-5.25841	-4.90459	-4.78977	-4.66794	-4.68556	-4.30582	-3.92788	-3.70322	-3.42095	-3.37479	-3.22612	-3.03073	-2.9849	-2.99102	-2.87	-2.70103	-2.5507	-2.42106	-2.35943	-2.28072	-2.13072	-2.02089	-1.9772	-1.88119	-1.83385	-1.83651	-1.79481	-1.69924	-1.65238	-1.59439	-1.53178	-1.45157	-1.37047	-1.34393	-1.2973	-1.22943	-1.18315	-1.18705	-1.13794	-1.08794	-1.08971	-1.09237	-1.04344	-0.946098	-0.874202
	2LZM	p.A41V	0.42	-4.99926	-4.54284	-4.35537	-4.23725	-4.12413	-3.98807	-3.4333	-2.96188	-2.86719	-2.79663	-2.73542	-2.70027	-2.45391	-2.20777	-2.19945	-2.18888	-2.18022	-2.12669	-2.02278	-1.96662	-1.96433	-1.96332	-1.96174	-1.84187	-1.72318	-1.69123	-1.65928	-1.6578	-1.65168	-1.64701	-1.64089	-1.59627	-1.5577	-1.55765	-1.5558	-1.50763	-1.46083	-1.39662	-1.29786	-1.24592	-1.22804	-1.21668	-1.16718	-1.12738	-1.12117	-1.11046
	2LZM	p.V131A	0.3	-5.83916	-5.38888	-4.77876	-4.4792	-3.95895	-3.60031	-3.50755	-3.41489	-3.42037	-3.36732	-3.3145	-3.2047	-3.09307	-3.1029	-2.86235	-2.61852	-2.60242	-2.5527	-2.41783	-2.27563	-2.20085	-2.16779	-2.11203	-2.05549	-2.05783	-2.05969	-2.06315	-2.06719	-2.01248	-1.95804	-1.92429	-1.89142	-1.88022	-1.86946	-1.82177	-1.67263	-1.57396	-1.5756	-1.52282	-1.37451	-1.23115	-1.18226	-1.18452	-1.18919	-1.15327	-1.11575
	2LZM	p.V131T	-0.05	-5.63275	-5.29318	-4.80345	-4.68404	-4.55796	-4.42916	-4.43537	-4.44776	-4.46016	-4.31947	-4.17745	-3.94263	-3.7096	-3.60538	-3.4446	-3.39457	-3.40133	-3.33219	-3.18831	-3.06514	-3.01558	-2.81558	-2.61575	-2.57072	-2.46467	-2.37123	-2.27769	-2.18398	-2.15192	-2.10708	-2.06054	-2.01293	-1.96595	-1.91834	-1.87242	-1.80831	-1.74234	-1.66594	-1.58971	-1.59158	-1.54255	-1.49521	-1.49698	-1.41823	-1.34233	-1.32673
	2LZM	p.A41V	0.45	-5.36219	-4.47578	-4.45213	-4.28851	-4.12285	-3.89327	-3.66758	-3.33764	-2.95695	-2.86127	-2.80425	-2.78622	-2.76265	-2.71146	-2.67957	-2.62876	-2.52037	-2.34521	-2.22232	-2.19745	-2.17074	-2.16139	-2.15949	-2.15827	-2.05938	-1.95993	-1.95495	-1.9491	-1.82841	-1.67795	-1.64495	-1.64214	-1.63908	-1.63668	-1.63157	-1.58044	-1.5336	-1.53207	-1.53058	-1.49057	-1.43144	-1.41188	-1.41062	-1.40897	-1.39814	-1.38742
	2LZM	p.D92N	-0.1	-4.95493	-4.66944	-4.68208	-4.6923	-4.40675	-4.11598	-4.08997	-4.06915	-3.99112	-3.90827	-3.79695	-3.61646	-3.33908	-3.13204	-3.02172	-2.90396	-2.80459	-2.68889	-2.67294	-2.6471	-2.62262	-2.62573	-2.57671	-2.52904	-2.53127	-2.53261	-2.53317	-2.48927	-2.44505	-2.41194	-2.32165	-2.23371	-2.18279	-2.15762	-2.15262	-2.12125	-2.02472	-1.96054	-1.96183	-1.96259	-1.86326	-1.76362	-1.76448	-1.715	-1.66567	-1.66634
	2LZM	p.T109D	-0.3	-5.02779	-4.04425	-3.18456	-2.90052	-2.76031	-2.61717	-2.5304	-2.49063	-2.49655	-2.50675	-2.49969	-2.46238	-2.39009	-2.32257	-2.27906	-2.2098	-2.16632	-2.11655	-2.06649	-2.04418	-2.02152	-1.99938	-1.9776	-1.82416	-1.67135	-1.63087	-1.54078	-1.48214	-1.47212	-1.43583	-1.40035	-1.40241	-1.40425	-1.39985	-1.3944	-1.35366	-1.31323	-1.27819	-1.22969	-1.21771	-1.21965	-1.17336	-1.12644	-1.07979	-1.03499	-1.03683
	2LZM	p.T109N	0	-5.48228	-5.11335	-4.74389	-4.56237	-4.4278	-4.16773	-4.02085	-3.69332	-3.36569	-3.20968	-3.00465	-2.89584	-2.83684	-2.82795	-2.77654	-2.66522	-2.55587	-2.49785	-2.47364	-2.46165	-2.41251	-2.36496	-2.3596	-2.35265	-2.34796	-2.29704	-2.23912	-2.13058	-2.02409	-1.99848	-1.94477	-1.90926	-1.85813	-1.80519	-1.75031	-1.69209	-1.64112	-1.59261	-1.53231	-1.4731	-1.46914	-1.42799	-1.32323	-1.21568	-1.16514	-1.15508
	2LZM	p.D92N	-1.4	-5.13419	-5.02051	-4.74488	-4.3586	-4.23105	-4.21285	-4.04345	-3.87452	-3.76315	-3.58509	-3.52346	-3.31238	-2.88093	-2.67342	-2.67229	-2.6558	-2.65766	-2.63114	-2.55313	-2.45927	-2.41283	-2.41199	-2.31243	-2.1912	-2.17081	-2.1721	-2.17327	-2.17835	-2.15621	-2.13507	-2.13979	-2.10589	-2.0778	-2.08376	-2.03564	-1.99075	-1.8776	-1.72357	-1.67457	-1.66336	-1.66423	-1.64209	-1.59317	-1.54558	-1.4961	-1.46783
	2LZM	p.T109D	0.6	-4.66532	-4.3664	-3.95466	-3.65671	-3.36395	-3.27533	-3.13494	-2.94063	-2.84815	-2.80483	-2.76155	-2.67211	-2.5781	-2.51435	-2.47102	-2.44505	-2.3991	-2.35191	-2.35445	-2.26294	-2.11797	-2.04319	-1.99769	-1.97589	-1.97826	-1.88032	-1.7824	-1.78516	-1.73119	-1.67617	-1.6792	-1.60467	-1.52778	-1.51408	-1.45019	-1.35035	-1.26635	-1.23246	-1.21996	-1.20955	-1.20645	-1.20129	-1.2021	-1.16222	-1.12234	-1.07561
	2LZM	p.T109N	0.1	-6.47006	-5.95697	-5.04698	-4.47879	-4.2036	-3.95572	-3.85706	-3.84988	-3.64891	-3.40961	-3.26432	-3.10695	-3.04572	-2.98712	-2.90377	-2.82636	-2.71835	-2.65665	-2.55008	-2.39877	-2.35013	-2.34557	-2.34345	-2.33746	-2.33051	-2.17506	-2.00289	-1.94986	-1.91242	-1.85873	-1.80522	-1.80237	-1.77863	-1.7544	-1.72097	-1.68747	-1.68346	-1.6306	-1.57767	-1.56632	-1.55588	-1.50803	-1.45566	-1.40806	-1.35552	-1.34332
	2LZM	p.L39A	-0.9	-4.82577	-4.44167	-3.92963	-3.68548	-3.52335	-3.35927	-3.32542	-3.14229	-2.99371	-2.92058	-2.79769	-2.72344	-2.60773	-2.45873	-2.40016	-2.40094	-2.35854	-2.29043	-2.23382	-2.15282	-2.06501	-2.02754	-1.96704	-1.9071	-1.90865	-1.71423	-1.51449	-1.45988	-1.4102	-1.41067	-1.41099	-1.38287	-1.33366	-1.31289	-1.31341	-1.2637	-1.16567	-1.1159	-1.11435	-1.09975	-1.05012	-1.00755	-0.999931	-0.993204	-0.986386	-0.986916
	2LZM	p.N40A	0.2	-5.76619	-5.06068	-4.12175	-3.8831	-3.78109	-3.60424	-3.17263	-2.76882	-2.69588	-2.64247	-2.61147	-2.55957	-2.45768	-2.40585	-2.38177	-2.33066	-2.26657	-2.22994	-2.22772	-2.21086	-2.19497	-2.19366	-2.14718	-2.09544	-2.08907	-1.99247	-1.8765	-1.85649	-1.81981	-1.78279	-1.72214	-1.62083	-1.56517	-1.51429	-1.43439	-1.36078	-1.30272	-1.27472	-1.27365	-1.22307	-1.1729	-1.17231	-1.12986	-1.07926	-1.05462	-1.0035
	2LZM	p.A42K	-3.7	-5.52422	-5.48227	-5.44308	-5.33581	-5.11948	-4.79615	-4.5812	-4.579	-4.52371	-4.46899	-4.43908	-4.40826	-4.39743	-4.37898	-4.33357	-4.20463	-4.10648	-4.00924	-3.82554	-3.58012	-3.12508	-2.82314	-2.81896	-2.75855	-2.69458	-2.68631	-2.67574	-2.65807	-2.64929	-2.64723	-2.64563	-2.6357	-2.61788	-2.54198	-2.44237	-2.25387	-2.09366	-2.02802	-1.89556	-1.77919	-1.68707	-1.63911	-1.63721	-1.60656	-1.5758	-1.57461
	2LZM	p.K43A	-1.1	-5.01362	-4.81996	-4.51667	-4.38835	-4.32177	-3.99698	-3.7364	-3.72905	-3.63299	-3.28226	-2.89711	-2.74048	-2.66467	-2.56623	-2.46473	-2.34593	-2.19409	-2.11176	-2.05841	-2.00338	-1.9924	-1.98421	-1.96393	-1.87325	-1.79471	-1.78289	-1.69024	-1.59626	-1.58492	-1.57923	-1.53068	-1.48007	-1.42876	-1.37734	-1.32723	-1.27723	-1.27667	-1.22488	-1.1642	-1.11893	-1.08251	-1.08128	-1.07855	-1.06783	-1.05868	-1.00644
	2LZM	p.L46A	-2.1	-5.67265	-5.31052	-4.95041	-4.95428	-4.56775	-4.08202	-3.73884	-3.49376	-3.42531	-3.35864	-3.36083	-3.23977	-3.11807	-2.93086	-2.7457	-2.72221	-2.65204	-2.60822	-2.56301	-2.50584	-2.49473	-2.49559	-2.38009	-2.19657	-2.1299	-2.13101	-2.02914	-1.91671	-1.90662	-1.88872	-1.87082	-1.74049	-1.61031	-1.56104	-1.51157	-1.51212	-1.51279	-1.50831	-1.45871	-1.38554	-1.3571	-1.3571	-1.33573	-1.26508	-1.21527	-1.11499
	2LZM	p.A160T	-1.65	-5.00548	-4.73613	-4.73368	-4.58371	-4.4088	-4.37848	-4.36901	-4.33684	-4.30642	-4.26266	-4.14842	-4.0745	-3.90197	-3.72966	-3.39619	-2.89139	-2.697	-2.65594	-2.56395	-2.49049	-2.24889	-2.00687	-1.96424	-1.92017	-1.86364	-1.80747	-1.80468	-1.72246	-1.62218	-1.60267	-1.60204	-1.56549	-1.51405	-1.48584	-1.43243	-1.38208	-1.37147	-1.37029	-1.36065	-1.33198	-1.2968	-1.27038	-1.21869	-1.16733	-1.1358	-1.09771
	2LZM	p.I17A	-2.7	-5.2778	-5.28191	-4.95543	-4.24644	-3.86775	-3.72762	-3.58706	-3.49443	-3.40145	-3.08691	-2.77323	-2.73303	-2.64988	-2.60792	-2.60865	-2.5441	-2.3959	-2.27911	-2.24546	-2.20137	-2.15819	-2.13778	-2.04415	-1.94434	-1.91759	-1.91423	-1.86898	-1.82817	-1.82878	-1.72597	-1.62322	-1.62402	-1.62478	-1.61298	-1.60122	-1.56859	-1.53562	-1.53595	-1.51058	-1.48547	-1.45556	-1.37783	-1.33059	-1.29917	-1.24933	-1.18099
	2LZM	p.I27A	-3.1	-5.27776	-4.95348	-4.45733	-4.20403	-3.75854	-3.39972	-3.35461	-3.31058	-3.16077	-2.9538	-2.8991	-2.84043	-2.73998	-2.69834	-2.65555	-2.54638	-2.48079	-2.3983	-2.31558	-2.28188	-2.24884	-2.20582	-2.14033	-2.01935	-1.92031	-1.92072	-1.92151	-1.92239	-1.91851	-1.87323	-1.72833	-1.62504	-1.62542	-1.61332	-1.54242	-1.40502	-1.32694	-1.32786	-1.32838	-1.3292	-1.3299	-1.29899	-1.26808	-1.22878	-1.18961	-1.16059
	2LZM	p.I29A	-2.6	-4.873	-4.58024	-4.2874	-4.07767	-3.86775	-3.63402	-3.35243	-3.22515	-3.14502	-3.02048	-2.89627	-2.79566	-2.6524	-2.56607	-2.52241	-2.52325	-2.52406	-2.50194	-2.44638	-2.31351	-2.21513	-2.18869	-2.1611	-2.1613	-2.13991	-2.11862	-2.11959	-2.0166	-1.91275	-1.76737	-1.62216	-1.57292	-1.47168	-1.34027	-1.2425	-1.20394	-1.18355	-1.15457	-1.12572	-1.12091	-1.0606	-0.96697	-0.928901	-0.929313	-0.929978	-0.880578
	2LZM	p.I50A	-2	-4.94726	-4.62298	-4.6264	-4.62922	-4.46284	-4.2961	-4.20944	-4.00018	-3.73762	-3.50068	-3.40512	-3.35872	-3.31312	-3.31489	-3.23356	-3.08147	-2.81199	-2.6127	-2.56903	-2.52505	-2.5271	-2.50636	-2.32274	-2.162	-2.16291	-2.14171	-2.12081	-2.1219	-2.12216	-2.12257	-2.05056	-1.94681	-1.87378	-1.83238	-1.77906	-1.7011	-1.67665	-1.67721	-1.67789	-1.6411	-1.51462	-1.37765	-1.33042	-1.33063	-1.33075	-1.29937
	2LZM	p.I58A	-3.2	-4.44592	-4.28056	-4.07205	-3.72126	-3.58106	-3.48723	-3.39341	-3.34832	-3.22032	-3.0141	-2.89032	-2.83136	-2.77369	-2.77676	-2.6266	-2.44165	-2.36002	-2.27763	-2.24418	-2.22858	-2.16413	-2.11539	-2.01563	-1.91588	-1.9119	-1.90792	-1.76325	-1.61875	-1.61936	-1.5747	-1.50379	-1.4787	-1.4797	-1.47997	-1.4017	-1.32344	-1.3246	-1.29447	-1.26365	-1.24597	-1.17217	-1.11705	-1.08614	-1.04265	-1.03067	-1.01953
	2LZM	p.I78A	-1.6	-5.0754	-4.49101	-3.84383	-3.48454	-3.34227	-3.29709	-3.14681	-2.9443	-2.89398	-2.83493	-2.73516	-2.69554	-2.55405	-2.36159	-2.31194	-2.27852	-2.24504	-2.20204	-2.15899	-2.15919	-2.13855	-2.11786	-2.11837	-2.04649	-1.94745	-1.92072	-1.92135	-1.91777	-1.8718	-1.83067	-1.77792	-1.70022	-1.67632	-1.67665	-1.63944	-1.60251	-1.56949	-1.53181	-1.52756	-1.52844	-1.47765	-1.37835	-1.33063	-1.33067	-1.29925	-1.26787
	2LZM	p.I100A	-3.4	-5.28165	-5.08317	-4.8853	-4.76051	-4.63423	-4.63703	-4.63888	-4.6416	-4.26326	-3.64387	-3.40512	-3.35872	-3.23057	-3.14891	-2.96449	-2.65132	-2.50014	-2.47773	-2.44502	-2.32817	-2.20105	-2.15829	-2.13714	-2.11571	-2.11711	-2.11834	-2.04638	-1.94746	-1.92092	-1.92167	-1.92252	-1.82328	-1.67358	-1.61157	-1.60051	-1.60155	-1.56382	-1.52647	-1.52699	-1.50618	-1.48541	-1.48617	-1.48675	-1.4085	-1.299	-1.22845
	2LZM	p.V71A	-1.5	-5.85064	-5.2552	-4.6497	-4.49387	-4.10077	-3.74081	-3.46262	-3.31623	-3.25955	-3.0996	-2.92547	-2.78547	-2.72111	-2.68113	-2.63457	-2.58207	-2.48256	-2.43555	-2.43788	-2.44139	-2.34372	-2.24664	-2.25073	-2.21865	-2.18598	-2.18762	-2.13056	-2.07315	-2.07429	-2.02042	-1.96747	-1.934	-1.89859	-1.87094	-1.84326	-1.80838	-1.77396	-1.7756	-1.77834	-1.73198	-1.6731	-1.66232	-1.52458	-1.37814	-1.33124	-1.29428
	2LZM	p.V87A	-1.7	-4.89112	-4.48396	-4.05602	-4.06497	-3.83762	-3.6044	-3.60956	-3.61278	-3.40049	-3.18941	-3.2016	-3.16432	-3.06791	-2.94558	-2.79872	-2.73177	-2.66856	-2.51896	-2.43689	-2.40632	-2.30866	-2.21106	-2.17839	-2.1669	-2.10598	-2.00762	-1.9114	-1.85098	-1.75408	-1.6713	-1.66057	-1.65077	-1.65309	-1.61525	-1.57647	-1.52671	-1.47688	-1.47754	-1.47925	-1.48112	-1.43788	-1.3844	-1.28694	-1.16168	-1.11573	-1.10712
	2LZM	p.V94A	-1.8	-5.84112	-5.39084	-4.92171	-4.93399	-4.95217	-4.65428	-3.98337	-3.22255	-2.83101	-2.76935	-2.65697	-2.59434	-2.54771	-2.52625	-2.47957	-2.42957	-2.43256	-2.40282	-2.37359	-2.35599	-2.33664	-2.29398	-2.21573	-2.16748	-2.10481	-1.97055	-1.88729	-1.89016	-1.8613	-1.79712	-1.71564	-1.57421	-1.47955	-1.47135	-1.46373	-1.41931	-1.30534	-1.23747	-1.23975	-1.17168	-1.09299	-1.08466	-1.08797	-1.09065	-1.09253	-1.09394
	2LZM	p.V103A	-2.2	-5.85067	-5.24983	-4.63774	-4.64162	-4.48264	-4.3263	-4.33998	-4.1148	-3.65691	-3.43215	-3.21495	-2.80255	-2.61065	-2.62602	-2.6338	-2.63457	-2.62046	-2.60752	-2.61102	-2.57912	-2.44106	-2.33839	-2.34131	-2.20453	-2.06717	-2.01292	-1.96026	-1.96255	-1.927	-1.89415	-1.8984	-1.88596	-1.85698	-1.80855	-1.71589	-1.61665	-1.57677	-1.53299	-1.48585	-1.4826	-1.47807	-1.47548	-1.43507	-1.39391	-1.388	-1.38138
	2LZM	p.V111A	-1.3	-5.37567	-4.77483	-4.47533	-4.19776	-3.84631	-3.51736	-3.37137	-3.32056	-3.32947	-3.27294	-3.21152	-3.2151	-3.17108	-2.93512	-2.74002	-2.69308	-2.62946	-2.52854	-2.41216	-2.36101	-2.26374	-2.1722	-2.11495	-2.06626	-2.06273	-2.01451	-1.91779	-1.8706	-1.8556	-1.70647	-1.57396	-1.5306	-1.4856	-1.43334	-1.3322	-1.28232	-1.26171	-1.24315	-1.21637	-1.13855	-1.07566	-1.06277	-1.02997	-0.97742	-0.928832	-0.858061
	2LZM	p.V149A	-3.2	-5.83157	-5.37933	-4.91584	-4.61288	-4.19492	-4.08407	-3.98248	-3.88115	-3.75531	-3.62698	-3.53672	-3.39454	-3.34704	-3.35692	-3.29501	-3.18156	-3.08356	-3.03555	-3.04022	-2.96561	-2.88959	-2.89286	-2.76103	-2.59493	-2.56185	-2.45769	-2.31072	-2.21862	-2.11908	-2.02036	-1.97268	-1.9242	-1.7642	-1.61595	-1.57782	-1.57793	-1.57916	-1.53644	-1.49447	-1.43146	-1.36717	-1.36869	-1.33304	-1.29684	-1.29796	-1.24883
	2LZM	p.F67A	-1.9	-3.92836	-3.6351	-3.63702	-3.59401	-3.39961	-2.98353	-2.66038	-2.60604	-2.58813	-2.51763	-2.43948	-2.41154	-2.40032	-2.34646	-2.24893	-2.16876	-2.07148	-1.94873	-1.89967	-1.90144	-1.80445	-1.69854	-1.69131	-1.64945	-1.60771	-1.609	-1.60076	-1.55602	-1.5213	-1.52293	-1.52471	-1.52446	-1.50483	-1.48666	-1.40501	-1.32392	-1.27838	-1.21796	-1.16903	-1.13446	-1.11646	-1.09851	-1.06831	-1.03822	-1.0399	-1.0329
	2LZM	p.F104A	-3.1	-5.22346	-5.02469	-4.8266	-4.83458	-4.67726	-4.51551	-4.38623	-4.2612	-4.21026	-4.15256	-4.11132	-3.88395	-3.64807	-3.35217	-3.0177	-2.84709	-2.68326	-2.55334	-2.50751	-2.47845	-2.4311	-2.41623	-2.41734	-2.35287	-2.20885	-2.13139	-2.13437	-2.08265	-1.98018	-1.93085	-1.83234	-1.72613	-1.71906	-1.66638	-1.57715	-1.53824	-1.53604	-1.53707	-1.53798	-1.51847	-1.4696	-1.29086	-1.14165	-1.14253	-1.13844	-1.07936
	2LZM	p.L7A	-2.6	-4.43752	-4.07289	-3.73112	-3.41892	-3.35158	-3.31887	-3.28746	-3.20227	-3.117	-3.05652	-2.99487	-2.92114	-2.79732	-2.7226	-2.6978	-2.65352	-2.50381	-2.33075	-2.2626	-2.26319	-2.23272	-2.15266	-2.01375	-1.92469	-1.92598	-1.89734	-1.86815	-1.86865	-1.86909	-1.8699	-1.87056	-1.83297	-1.79581	-1.7968	-1.75457	-1.71212	-1.66315	-1.61454	-1.61535	-1.61512	-1.55973	-1.43118	-1.33631	-1.26559	-1.21559	-1.16695
	2LZM	p.L33A	-3.6	-4.27388	-4.17494	-4.17764	-4.08269	-3.83695	-3.48774	-3.28901	-3.29095	-3.06682	-2.79402	-2.74607	-2.72154	-2.60615	-2.51626	-2.50483	-2.49325	-2.4937	-2.49451	-2.4476	-2.3016	-2.11425	-1.97549	-1.91501	-1.90555	-1.90648	-1.90696	-1.88861	-1.87009	-1.87029	-1.83306	-1.79594	-1.70383	-1.56183	-1.51251	-1.50817	-1.45865	-1.41397	-1.4142	-1.36435	-1.31475	-1.26572	-1.2168	-1.21654	-1.16773	-1.11809	-1.11721
	2LZM	p.L66A	-3.9	-4.94698	-4.83075	-4.44587	-4.08149	-3.83452	-3.51963	-3.35499	-3.32144	-3.28778	-3.20277	-3.05428	-2.99257	-2.99412	-2.92026	-2.84583	-2.72696	-2.60807	-2.56293	-2.41527	-2.3134	-2.28804	-2.26284	-2.1949	-2.12728	-2.12816	-2.11566	-2.10337	-2.06527	-2.02753	-1.97781	-1.9173	-1.90766	-1.88964	-1.87267	-1.83647	-1.75606	-1.66344	-1.56368	-1.5139	-1.51437	-1.50967	-1.45973	-1.36486	-1.21669	-1.11682	-1.06569
	2LZM	p.L84A	-3.9	-5.30989	-4.94916	-4.83412	-4.71674	-4.54897	-4.2809	-4.18166	-3.93502	-3.59183	-3.49802	-3.5014	-3.43417	-3.33037	-3.20916	-3.06011	-2.99758	-2.92284	-2.84848	-2.8498	-2.80225	-2.72845	-2.65881	-2.56859	-2.51156	-2.50106	-2.386	-2.27033	-2.23963	-2.20914	-2.20988	-2.0706	-1.9211	-1.9115	-1.89319	-1.83691	-1.75633	-1.66422	-1.61459	-1.5693	-1.52462	-1.46973	-1.38618	-1.35776	-1.28704	-1.21632	-1.21646
	2LZM	p.L91A	-3.1	-4.94527	-4.94916	-4.83412	-4.71743	-4.5506	-4.38335	-4.28421	-4.18537	-3.93888	-3.59653	-3.50232	-3.39991	-3.14637	-2.99685	-2.87312	-2.74947	-2.67964	-2.55215	-2.44737	-2.4004	-2.35795	-2.25858	-2.2023	-2.20311	-2.11552	-1.96662	-1.90615	-1.90675	-1.88874	-1.87127	-1.8721	-1.87273	-1.7427	-1.61243	-1.61317	-1.61365	-1.56897	-1.4192	-1.31435	-1.26522	-1.21593	-1.21533	-1.21473	-1.16643	-1.11669	-1.10052
	2LZM	p.H31N	-4	-4.47735	-4.13623	-3.88116	-3.67121	-3.69867	-3.74651	-3.60463	-3.42815	-3.31915	-3.01291	-2.78902	-2.73993	-2.70752	-2.63237	-2.54376	-2.4905	-2.41177	-2.38623	-2.39649	-2.40231	-2.41461	-2.36369	-2.27352	-2.24454	-2.14901	-2.00507	-1.96726	-1.93424	-1.90012	-1.90256	-1.89247	-1.88927	-1.85742	-1.77439	-1.72571	-1.73382	-1.70991	-1.6823	-1.61939	-1.55206	-1.5524	-1.50753	-1.4641	-1.46753	-1.4616	-1.44813
	2LZM	p.E128A	0.16	-4.8488	-4.71949	-4.45862	-4.13233	-4.06756	-3.84081	-3.61501	-3.4449	-3.27602	-3.14786	-2.78334	-2.53167	-2.47954	-2.34601	-2.19698	-2.14813	-2.14858	-2.11106	-2.07319	-2.06186	-2.05178	-2.05312	-2.05398	-2.00569	-1.90678	-1.85776	-1.85849	-1.82886	-1.79922	-1.67947	-1.56015	-1.51009	-1.46033	-1.41127	-1.36251	-1.31383	-1.21485	-1.16601	-1.14809	-1.09882	-1.06862	-1.06913	-1.05125	-1.00203	-0.960937	-0.913176
	2LZM	p.V131A	0.26	-5.37371	-4.77483	-4.47533	-4.19138	-3.9692	-3.87604	-3.75377	-3.47356	-3.33024	-3.33816	-3.27597	-3.11609	-3.0209	-2.95073	-2.873	-2.80505	-2.69274	-2.64839	-2.63262	-2.58263	-2.55108	-2.47101	-2.36832	-2.34967	-2.30712	-2.22783	-2.18072	-2.11908	-2.06955	-2.01983	-1.87104	-1.71309	-1.61425	-1.5327	-1.49144	-1.48703	-1.47819	-1.4761	-1.47995	-1.48183	-1.43788	-1.39394	-1.39602	-1.38834	-1.34122	-1.28264
	2LZM	p.S44A	-0.44	-5.9231	-5.54952	-5.18709	-5.17408	-5.01771	-4.66227	-4.14601	-3.63629	-3.3794	-3.31584	-3.25678	-3.08841	-2.96773	-2.96426	-2.82811	-2.69157	-2.60026	-2.49581	-2.43201	-2.33044	-2.27734	-2.27432	-2.22528	-2.07726	-1.96777	-1.90794	-1.80045	-1.69405	-1.64367	-1.64166	-1.63879	-1.63753	-1.61696	-1.56604	-1.53452	-1.53246	-1.53077	-1.53036	-1.46007	-1.38921	-1.35709	-1.32539	-1.26482	-1.20352	-1.1612	-1.07809
	2LZM	p.N68A	-0.05	-4.27019	-4.03472	-3.79874	-3.69446	-3.68699	-3.68294	-3.60189	-3.32174	-3.05371	-2.98573	-2.94554	-2.80849	-2.6603	-2.6086	-2.60688	-2.55585	-2.50466	-2.45353	-2.37926	-2.35189	-2.34742	-2.22375	-2.09571	-2.09009	-2.08907	-2.0877	-2.03531	-1.93773	-1.88692	-1.86686	-1.81685	-1.73463	-1.63258	-1.5779	-1.5272	-1.47709	-1.47144	-1.46561	-1.41988	-1.32422	-1.22267	-1.12939	-1.08634	-1.0849	-1.07555	-1.06591
	2RN2	p.K91R	0.2	-5.02282	-4.59332	-4.41241	-4.23326	-4.23582	-4.23961	-4.16656	-3.98841	-3.75145	-3.44412	-3.24585	-3.21861	-3.22034	-3.08287	-2.79368	-2.64511	-2.55361	-2.43168	-2.40315	-2.2784	-2.1097	-2.06758	-2.06988	-2.06583	-2.06146	-2.06258	-2.01344	-1.96454	-1.96559	-1.84561	-1.69707	-1.66894	-1.66983	-1.671	-1.63307	-1.58349	-1.57292	-1.54474	-1.49358	-1.43326	-1.38574	-1.35371	-1.30457	-1.2784	-1.27874	-1.27955
	2RN2	p.K91R	0	-4.33205	-3.96947	-3.62722	-3.38746	-3.3211	-3.25705	-3.23292	-3.06728	-2.83151	-2.68416	-2.58898	-2.49786	-2.4555	-2.42737	-2.39868	-2.28585	-2.17462	-2.17795	-2.12396	-2.06941	-2.06507	-1.96606	-1.86643	-1.86149	-1.79161	-1.72267	-1.72377	-1.72414	-1.65715	-1.54966	-1.50967	-1.48954	-1.39682	-1.29834	-1.19897	-1.12579	-1.12666	-1.10159	-1.07022	-1.06558	-1.03082	-0.98675	-0.968068	-0.918964	-0.82965	-0.780678
	2RN2	p.D94E	-0.4	-5.68667	-5.61682	-5.06852	-4.55628	-4.51738	-4.46249	-4.07358	-3.72105	-3.51034	-3.13135	-2.78908	-2.58581	-2.54338	-2.40998	-2.27829	-2.24652	-2.21133	-2.10165	-1.99368	-1.98992	-1.83668	-1.68255	-1.68129	-1.67933	-1.67508	-1.62034	-1.51741	-1.42906	-1.39049	-1.37454	-1.35931	-1.35903	-1.31311	-1.23092	-1.19392	-1.17041	-1.14704	-1.13758	-1.10453	-1.06128	-1.03189	-1.0165	-1.01108	-1.00982	-0.998388	-0.961988
	2RN2	p.D94E	-0.4	-5.42667	-5.00939	-4.73001	-4.60049	-4.57139	-4.45829	-4.06929	-3.56419	-3.2755	-3.08461	-2.89584	-2.81205	-2.78356	-2.70614	-2.65287	-2.54454	-2.43843	-2.36754	-2.29398	-2.25636	-2.21703	-2.18659	-2.08652	-2.00932	-1.89346	-1.77757	-1.73786	-1.69795	-1.69501	-1.69051	-1.68556	-1.63913	-1.58825	-1.58129	-1.51842	-1.37039	-1.27413	-1.26365	-1.21227	-1.14973	-1.1363	-1.11111	-1.05982	-1.02527	-1.00833	-0.973116
	2RN2	p.K95G	1.7	-5.04087	-5.04087	-5.05994	-4.843	-4.31645	-4.03475	-3.98309	-3.92855	-3.95068	-3.72213	-3.48212	-3.40651	-3.17972	-3.03525	-3.0443	-2.83677	-2.54219	-2.46219	-2.31607	-2.17116	-2.17847	-2.03643	-1.89269	-1.89741	-1.88759	-1.84441	-1.76341	-1.69851	-1.68424	-1.65699	-1.63123	-1.62178	-1.61218	-1.61827	-1.58864	-1.56057	-1.56423	-1.51524	-1.46026	-1.41362	-1.37465	-1.35166	-1.32757	-1.32941	-1.33107	-1.3335
	2RN2	p.K95G	1.9	-4.56887	-4.01987	-3.33444	-3.1485	-3.0465	-2.9999	-3.00875	-2.77015	-2.54475	-2.5443	-2.49971	-2.47383	-2.45157	-2.32919	-2.19519	-2.16147	-2.15575	-2.10572	-2.06938	-2.07129	-1.9812	-1.8979	-1.9026	-1.90462	-1.89726	-1.89568	-1.89461	-1.85245	-1.82016	-1.75386	-1.65485	-1.51927	-1.37448	-1.28738	-1.24157	-1.24566	-1.199	-1.14831	-1.13003	-1.09133	-1.07162	-1.07552	-1.07671	-1.06753	-0.996373	-0.940623
	2RN2	p.K95A	0.1	-5.03791	-4.53055	-4.40177	-4.32605	-4.07167	-3.87818	-3.87109	-3.86496	-3.85696	-3.64371	-3.37824	-3.31378	-3.16183	-3.01643	-3.01643	-2.96113	-2.85769	-2.81176	-2.75631	-2.7003	-2.69862	-2.65016	-2.55152	-2.48874	-2.47569	-2.43421	-2.32562	-2.22717	-2.19544	-2.19486	-2.1421	-2.03682	-1.95666	-1.85654	-1.73411	-1.62752	-1.52488	-1.476	-1.47457	-1.47281	-1.42138	-1.35553	-1.33841	-1.30218	-1.26706	-1.26594
	2RN2	p.K95A	0.1	-5.02134	-4.63326	-4.25521	-3.37385	-2.86508	-2.8061	-2.70246	-2.59644	-2.52281	-2.50198	-2.45983	-2.41761	-2.36692	-2.31677	-2.29743	-2.27863	-2.24409	-2.11176	-2.01065	-2.00953	-2.00031	-1.99221	-1.97026	-1.87744	-1.80613	-1.79641	-1.78641	-1.74067	-1.69473	-1.69446	-1.64834	-1.59517	-1.58793	-1.57919	-1.57271	-1.52761	-1.48252	-1.48054	-1.47855	-1.42616	-1.3727	-1.37164	-1.37047	-1.36818	-1.31583	-1.21298
[truncated: 168 more rows]
[truncated: 55 more columns]
