# Supplementary material for: Robust Prediction of Single and Multiple Point Protein Mutations Stability Changes
Source: Biomolecules. 2019 Dec 31;10(1):67. doi: 10.3390/biom10010067 (PMC7023245; doi:10.3390/biom10010067)
Supplement: Supplementary file 1 [file biomolecules-10-00067-s001.zip › Supplementary Materials/Suppl 4 - Double Point Mutation Energy Change CDF.xlsx]

## Sheet: Mutation_Results
Accuracy	Protein	Mutation 1	Mutation 2	Energy observed	P1	P2	P3	P4	P5	P6	P7	P8	P9	P10	P11	P12	P13	P14	P15	P16	P17	P18	P19	P20	P21	P22	P23	P24	P25	P26	P27	P28	P29	P30	P31	P32	P33	P34	P35	P36	P37	P38	P39	P40	P41	P42	P43	P44	P45
60.2484	1AM7	p.H31N	p.H137N	1.8	-5.43477	-4.76314	-4.41231	-4.30633	-4.06493	-3.72896	-3.38529	-3.25244	-3.12642	-2.93835	-2.8028	-2.79349	-2.78157	-2.76005	-2.6278	-2.52147	-2.42609	-2.30462	-2.28268	-2.26689	-2.20369	-2.13465	-2.05663	-1.90283	-1.69398	-1.6587	-1.62995	-1.60994	-1.58818	-1.51722	-1.45166	-1.42776	-1.38597	-1.33861	-1.28253	-1.22394	-1.16752	-1.1164	-1.08918	-1.05547	-1.0465	-1.0473	-1.02744	-0.992358	-0.968338
	1B26	p.K193A	p.E231A	0.26	-5.79875	-5.56972	-5.13073	-4.48466	-4.14636	-3.93251	-3.80939	-3.72204	-3.62626	-3.47737	-3.2847	-3.14128	-3.14232	-3.0888	-2.98811	-2.82373	-2.70611	-2.66994	-2.592	-2.5207	-2.4416	-2.39198	-2.30757	-2.20031	-2.17162	-2.08863	-2.04184	-1.97112	-1.89416	-1.83066	-1.79216	-1.75581	-1.71756	-1.65207	-1.56062	-1.49067	-1.41967	-1.37904	-1.30766	-1.27567	-1.26626	-1.23332	-1.22165	-1.18583	-1.13783
	1B26	p.R190A	p.E231A	-0.15	-6.18343	-5.5085	-5.19037	-4.92411	-4.60039	-4.31907	-4.04999	-3.93029	-3.59377	-3.24237	-3.15956	-3.07133	-2.92543	-2.83481	-2.70112	-2.45068	-2.28457	-2.21643	-2.11507	-2.04544	-1.9774	-1.89147	-1.79578	-1.72515	-1.69158	-1.6728	-1.6499	-1.62833	-1.57583	-1.54875	-1.52906	-1.51299	-1.48009	-1.46372	-1.45075	-1.41664	-1.36468	-1.29911	-1.26281	-1.23422	-1.19475	-1.14615	-1.08588	-1.04272	-1.04028
	1BPI	p.C30A	p.C51A	-6.14	-5.22006	-4.76845	-4.48402	-4.23047	-4.02564	-3.78882	-3.57625	-3.49342	-3.45361	-3.30258	-3.07433	-2.98624	-2.92035	-2.77488	-2.6471	-2.5256	-2.43136	-2.36085	-2.30961	-2.2787	-2.2426	-2.16065	-2.08039	-2.07033	-2.03938	-2.01764	-1.96389	-1.89563	-1.88244	-1.88381	-1.85867	-1.78421	-1.72264	-1.68258	-1.64624	-1.62347	-1.58939	-1.54545	-1.51788	-1.44325	-1.35099	-1.32703	-1.307	-1.29043	-1.26357
	1BPI	p.C30A	p.C51S	-8.93	-5.52152	-5.21841	-4.93109	-4.53132	-4.17821	-4.0314	-3.71072	-3.46841	-3.46083	-3.37939	-3.22919	-3.13758	-3.06943	-2.94238	-2.77242	-2.65639	-2.58435	-2.51351	-2.42582	-2.34545	-2.31971	-2.30295	-2.2431	-2.12335	-2.03524	-1.98923	-1.92922	-1.89095	-1.77199	-1.72901	-1.72694	-1.70599	-1.66059	-1.59752	-1.52656	-1.50955	-1.49501	-1.47834	-1.4728	-1.42838	-1.38109	-1.33935	-1.28629	-1.24813	-1.23087
	1BPI	p.C30S	p.C51A	-8	-4.9336	-4.57052	-4.47168	-4.31869	-4.16897	-3.95763	-3.67356	-3.58247	-3.47065	-3.32613	-3.2108	-3.19417	-3.09699	-2.95806	-2.88045	-2.81573	-2.7194	-2.61527	-2.55167	-2.43446	-2.32638	-2.24672	-2.16287	-2.10553	-2.01025	-1.88957	-1.85992	-1.85235	-1.79787	-1.73381	-1.69951	-1.67985	-1.64751	-1.61517	-1.59543	-1.533	-1.47464	-1.45332	-1.41175	-1.36772	-1.35063	-1.31007	-1.2644	-1.24472	-1.22385
	1BPI	p.C30T	p.C51A	-7.81	-5.53655	-5.01522	-4.81308	-4.7672	-4.52395	-4.34267	-4.03137	-3.68302	-3.60494	-3.33812	-3.07082	-2.95066	-2.76952	-2.66731	-2.67419	-2.61091	-2.53147	-2.50386	-2.46551	-2.3925	-2.34919	-2.31782	-2.26317	-2.21781	-2.14702	-2.05122	-1.9545	-1.88253	-1.8245	-1.72736	-1.66084	-1.61156	-1.5861	-1.54319	-1.49982	-1.4715	-1.4258	-1.36371	-1.34793	-1.32325	-1.30075	-1.27478	-1.24315	-1.22757	-1.19598
	1BPI	p.C30V	p.C51A	-5.95	-5.09019	-4.83974	-4.7557	-4.27907	-3.88985	-3.62827	-3.47563	-3.28628	-3.07769	-2.98774	-2.91331	-2.82725	-2.76297	-2.6693	-2.55016	-2.52621	-2.49486	-2.42483	-2.32677	-2.22794	-2.1772	-2.12086	-2.05731	-2.03243	-2.00929	-1.95372	-1.87418	-1.79716	-1.76892	-1.75432	-1.70393	-1.62979	-1.58413	-1.56179	-1.54056	-1.51206	-1.48766	-1.46851	-1.43836	-1.40379	-1.35137	-1.32342	-1.2913	-1.23758	-1.18528
	1BVC	p.V114A	p.G129A	-0.92	-4.96977	-4.81211	-4.39427	-3.99245	-3.74244	-3.48615	-3.27834	-3.16599	-3.03022	-2.97449	-2.94546	-2.86639	-2.68733	-2.54657	-2.38615	-2.22602	-2.20541	-2.15298	-2.0949	-2.06798	-2.0102	-1.93991	-1.88348	-1.8397	-1.81874	-1.73591	-1.64665	-1.6093	-1.55543	-1.52938	-1.48151	-1.44008	-1.44106	-1.42353	-1.37364	-1.32676	-1.29117	-1.26991	-1.26269	-1.23422	-1.21047	-1.1923	-1.17006	-1.16398	-1.13635
	1BVC	p.V66A	p.G129A	-1.36	-5.48944	-5.19123	-4.95451	-4.82397	-4.63448	-4.40111	-3.93703	-3.60786	-3.44734	-3.44304	-3.38728	-3.18904	-3.04062	-2.96037	-2.88047	-2.79702	-2.71898	-2.62757	-2.52871	-2.46189	-2.40785	-2.36963	-2.31332	-2.28025	-2.25336	-2.20103	-2.11465	-2.02373	-1.98738	-1.98764	-1.8646	-1.6961	-1.63371	-1.56214	-1.50547	-1.4443	-1.3718	-1.3351	-1.28189	-1.23466	-1.19005	-1.14208	-1.10368	-1.08715	-1.06632
	1BVC	p.L11A	p.V66A	0.57	-4.75495	-4.52198	-4.37146	-4.17606	-4.06469	-3.95233	-3.75671	-3.53462	-3.35522	-3.21445	-3.02526	-2.87555	-2.83724	-2.69401	-2.54828	-2.48033	-2.41489	-2.32214	-2.21994	-2.19275	-2.10694	-1.9928	-1.94614	-1.89886	-1.82859	-1.78106	-1.7791	-1.73855	-1.68104	-1.64792	-1.61402	-1.57153	-1.53167	-1.48867	-1.42151	-1.37018	-1.32374	-1.32702	-1.29241	-1.24349	-1.1966	-1.14888	-1.13626	-1.12198	-1.10739
	1BVC	p.G23A	p.V66A	-0.45	-5.2464	-4.78951	-4.49595	-4.30925	-4.17903	-4.01674	-3.83875	-3.66379	-3.50727	-3.3616	-3.16619	-2.99883	-2.97321	-2.91532	-2.73438	-2.58714	-2.47515	-2.44243	-2.37798	-2.30196	-2.25768	-2.22304	-2.17126	-2.13495	-2.11078	-2.08952	-2.08779	-2.02517	-1.93801	-1.90053	-1.84683	-1.76501	-1.69194	-1.63832	-1.60666	-1.57724	-1.54698	-1.50949	-1.42894	-1.39479	-1.37749	-1.34676	-1.32916	-1.28026	-1.2062
	1BVC	p.V66A	p.L135A	4.79	-5.35118	-5.01636	-4.60672	-4.45474	-4.2327	-3.95189	-3.57052	-3.39826	-3.37462	-3.31533	-3.18227	-3.0455	-3.0073	-2.90331	-2.77248	-2.71361	-2.64248	-2.59049	-2.55262	-2.39424	-2.24468	-2.22921	-2.20751	-2.16222	-2.13649	-2.08305	-2.00753	-1.92429	-1.84948	-1.78345	-1.66916	-1.63817	-1.6102	-1.58565	-1.53584	-1.44251	-1.37788	-1.32218	-1.28263	-1.25777	-1.2229	-1.20798	-1.17337	-1.13889	-1.10016
	1BVC	p.V66A	p.L137A	0.42	-1.92733	-1.92733	-1.92733	-1.92733	-1.92733	-1.92733	-1.92733	-1.92733	-1.92733	-1.92733	-1.92733	-1.92733	-1.92733	-1.92733	-1.92733	-1.91828	-1.90018	-1.89113	-1.88208	-1.85516	-1.83734	-1.82854	-1.81075	-1.78244	-1.76004	-1.75226	-1.7476	-1.73014	-1.71139	-1.69992	-1.67919	-1.65088	-1.63349	-1.63259	-1.62273	-1.60357	-1.58108	-1.53734	-1.48623	-1.45642	-1.44268	-1.40923	-1.35918	-1.32962	-1.32086
	1BVC	p.V66A	p.L149A	0.97	-3.81568	-3.81572	-3.81577	-3.81582	-3.81596	-3.81596	-3.74129	-3.61908	-3.45453	-3.33195	-3.25837	-3.18476	-3.13587	-3.06225	-2.96394	-2.91467	-2.81639	-2.69352	-2.59523	-2.37464	-2.13318	-1.99675	-1.84603	-1.78802	-1.77074	-1.71585	-1.64312	-1.60797	-1.58371	-1.5702	-1.52375	-1.48178	-1.47466	-1.4522	-1.41054	-1.40804	-1.36804	-1.31649	-1.3088	-1.29902	-1.28948	-1.26383	-1.23558	-1.22834	-1.22855
	1BVC	p.V66A	p.V114A	0.62	-4.02428	-4.02428	-3.99628	-3.84631	-3.6063	-3.56293	-3.52537	-3.48586	-3.4302	-3.35861	-3.26505	-3.16463	-3.03045	-2.91142	-2.83726	-2.82205	-2.78778	-2.74412	-2.71261	-2.68097	-2.65045	-2.6309	-2.62328	-2.61515	-2.59745	-2.48292	-2.38425	-2.38621	-2.26676	-2.1165	-2.05762	-2.015	-1.93145	-1.85965	-1.83331	-1.80771	-1.68212	-1.53091	-1.44424	-1.37744	-1.36725	-1.35025	-1.33293	-1.32641	-1.31245
	1BVC	p.V13A	p.V66A	-0.86	-4.15212	-4.15212	-4.15194	-4.15166	-4.1304	-4.04613	-3.98288	-3.96159	-3.8982	-3.83477	-3.79238	-3.75025	-3.62809	-3.47596	-3.37456	-3.32397	-3.27248	-3.17059	-3.0188	-2.9178	-2.71451	-2.48138	-2.35114	-2.3172	-2.29762	-2.25902	-2.1314	-2.0292	-2.00343	-1.97105	-1.89731	-1.62821	-1.46115	-1.46099	-1.43188	-1.40274	-1.34442	-1.28609	-1.25698	-1.19846	-1.16889	-1.16878	-1.16861	-1.13949	-1.09449
	1C9O	p.E46A	p.L66E	-1.39	-4.0103	-4.01404	-4.01497	-3.94701	-3.88409	-3.84843	-3.74855	-3.63605	-3.52653	-3.47647	-3.46659	-3.45932	-3.38942	-3.25424	-3.00105	-2.70481	-2.51175	-2.36436	-2.28407	-2.24813	-2.21802	-2.12624	-2.04368	-2.00678	-1.97389	-1.91942	-1.88542	-1.88562	-1.88175	-1.87577	-1.87348	-1.87074	-1.8518	-1.83715	-1.68431	-1.5263	-1.51467	-1.48488	-1.45928	-1.44508	-1.4165	-1.39205	-1.38195	-1.36427	-1.31198
	1C9O	p.G23Q	p.S24D	-0.11	-4.65907	-4.54246	-4.42661	-4.31129	-4.17488	-4.11558	-3.99436	-3.79287	-3.63007	-3.46018	-3.28284	-3.20515	-3.17868	-3.18036	-3.13109	-2.98118	-2.75532	-2.48735	-2.3998	-2.30241	-2.20686	-2.06983	-2.0026	-1.97485	-1.94964	-1.93525	-1.93058	-1.92606	-1.91558	-1.87456	-1.7992	-1.72922	-1.69361	-1.68906	-1.65491	-1.5628	-1.49061	-1.47625	-1.47109	-1.46594	-1.45833	-1.44152	-1.42748	-1.40885	-1.38572
	1C9O	p.R3E	p.E21A	-1.9	-4.65632	-4.59337	-4.28244	-4.03782	-3.98887	-3.79407	-3.59997	-3.46024	-3.28753	-3.15626	-3.08469	-3.0516	-3.02221	-2.97326	-2.93707	-2.932	-2.93253	-2.74721	-2.47512	-2.39016	-2.36815	-2.17067	-2.11128	-2.05795	-1.96881	-1.89161	-1.82068	-1.77014	-1.75236	-1.73581	-1.71156	-1.686	-1.66592	-1.65317	-1.63005	-1.57291	-1.53928	-1.47228	-1.39724	-1.37258	-1.35177	-1.34829	-1.33266	-1.31285	-1.30247
	1C9O	p.R3E	p.E46A	-1.46	-6.04038	-6.04966	-5.55197	-4.84708	-4.65781	-4.65645	-4.63767	-4.38937	-4.10669	-3.83381	-3.59457	-3.52956	-3.45577	-3.41261	-3.37081	-3.2884	-3.22113	-3.0411	-2.89347	-2.88485	-2.84192	-2.80953	-2.79611	-2.68579	-2.61328	-2.56536	-2.50848	-2.33616	-2.22519	-2.18514	-2.1067	-2.08111	-2.06257	-2.04751	-1.99093	-1.93064	-1.90012	-1.84651	-1.79204	-1.71419	-1.68914	-1.66929	-1.62189	-1.55029	-1.42287
	1C9O	p.R3E	p.L66E	-3.63	-5.93668	-5.43954	-4.25678	-3.9418	-3.81146	-3.7475	-3.71918	-3.67178	-3.57406	-3.48241	-3.36885	-3.21371	-3.14632	-3.0519	-3.01153	-2.99541	-2.91612	-2.81529	-2.72433	-2.66771	-2.61037	-2.51017	-2.49972	-2.48635	-2.43969	-2.26489	-2.12764	-2.07675	-2.05822	-2.04205	-1.99607	-1.92958	-1.86665	-1.79185	-1.72604	-1.66457	-1.6169	-1.59739	-1.58367	-1.55716	-1.53686	-1.51225	-1.4882	-1.46822	-1.41149
	1CHK	p.W28F	p.W101F	-5.29	-5.5251	-4.93828	-4.5046	-4.26948	-4.19433	-4.09568	-3.97493	-3.87808	-3.66196	-3.45522	-3.30961	-3.22606	-3.16707	-3.06387	-2.91274	-2.76316	-2.69915	-2.66844	-2.63891	-2.60703	-2.59783	-2.54656	-2.50113	-2.50222	-2.41148	-2.24148	-2.16651	-2.08536	-2.03023	-1.98631	-1.91033	-1.76675	-1.73173	-1.66325	-1.59218	-1.56338	-1.5368	-1.52538	-1.50874	-1.49248	-1.46666	-1.44666	-1.41334	-1.39962	-1.37206
	1CSP	p.E3K	p.E66K	1.91	-4.77788	-4.2415	-4.22999	-4.15627	-4.06212	-3.96751	-3.82218	-3.65912	-3.54734	-3.47066	-3.38291	-3.27909	-3.07046	-2.92448	-2.89648	-2.86456	-2.78613	-2.62259	-2.44454	-2.34517	-2.30341	-2.27744	-2.24873	-2.22339	-2.14772	-2.08654	-2.04585	-2.00151	-1.99914	-1.96297	-1.91302	-1.85255	-1.70417	-1.68478	-1.65323	-1.50298	-1.37984	-1.38096	-1.35974	-1.31304	-1.29282	-1.25456	-1.21897	-1.16186	-1.13184
	1CSP	p.E3R	p.E66L	2.56	-5.80086	-5.26592	-4.65623	-4.12456	-3.93563	-3.87323	-3.83059	-3.59998	-3.52173	-3.39364	-3.30186	-3.23423	-3.17754	-3.05111	-2.94541	-2.9119	-2.78677	-2.67071	-2.64774	-2.61742	-2.61571	-2.54163	-2.47613	-2.41344	-2.28579	-2.17049	-2.14046	-2.05328	-1.89124	-1.80468	-1.77759	-1.76475	-1.75956	-1.73331	-1.6971	-1.65769	-1.56253	-1.46876	-1.41363	-1.32058	-1.28433	-1.27984	-1.25167	-1.2528	-1.1983
	1CSP	p.E66L	p.A67P	2.15	-4.7836	-4.34262	-4.28883	-4.10497	-3.71113	-3.4372	-3.43217	-3.40501	-3.37789	-3.34905	-3.31971	-3.2901	-3.25967	-3.25192	-3.14083	-3.00779	-2.94942	-2.9112	-2.87382	-2.87529	-2.805	-2.70808	-2.62175	-2.46902	-2.38806	-2.30334	-2.14659	-1.99559	-1.996	-1.86564	-1.76123	-1.69429	-1.62612	-1.51539	-1.41102	-1.37567	-1.37045	-1.36585	-1.36635	-1.32247	-1.24545	-1.2044	-1.19756	-1.17998	-1.15907
	1FTG	p.E20K	p.E72K	0.5	-6.08043	-5.55755	-4.67006	-4.18463	-4.01268	-3.94638	-3.8923	-3.73571	-3.54519	-3.46107	-3.30125	-3.20315	-3.11501	-3.00981	-2.93668	-2.89087	-2.87061	-2.85364	-2.81501	-2.70209	-2.6516	-2.62463	-2.53132	-2.44047	-2.3916	-2.32941	-2.29007	-2.23024	-2.19483	-2.16568	-2.08842	-1.9849	-1.89851	-1.81212	-1.74517	-1.66498	-1.64685	-1.63111	-1.59202	-1.54935	-1.51466	-1.48315	-1.45575	-1.39623	-1.33565
	1L63	p.I27M	p.L33M	-3.1	-6.0705	-5.19582	-4.71842	-4.42226	-4.19377	-4.10398	-4.04317	-3.92279	-3.79375	-3.61673	-3.42735	-3.31116	-3.18497	-3.11602	-2.99605	-2.87359	-2.74976	-2.67673	-2.64602	-2.59862	-2.55242	-2.46025	-2.39566	-2.37452	-2.3194	-2.22954	-2.22591	-2.10862	-2.00306	-1.93138	-1.86715	-1.81964	-1.783	-1.69771	-1.61305	-1.59257	-1.59074	-1.57088	-1.55102	-1.53242	-1.48501	-1.45676	-1.45426	-1.4527	-1.44509
	1L63	p.M102A	p.M106A	-3.7	-5.36498	-5.13767	-4.81628	-4.22871	-3.9069	-3.83407	-3.62705	-3.3642	-3.30224	-3.25453	-3.13878	-3.06603	-2.96595	-2.84358	-2.66233	-2.53733	-2.4277	-2.38009	-2.32457	-2.26874	-2.24533	-2.23047	-2.21145	-2.15872	-2.09271	-2.00658	-1.91728	-1.82678	-1.79241	-1.73025	-1.67447	-1.62719	-1.54488	-1.48493	-1.4379	-1.39196	-1.37971	-1.36747	-1.36903	-1.36322	-1.34539	-1.32325	-1.29459	-1.25975	-1.18573
	1LRP	p.G46A	p.G48A	1.5	-5.74731	-4.96406	-4.69928	-4.46388	-4.28756	-4.15776	-4.03304	-3.8823	-3.67689	-3.49315	-3.29933	-3.06094	-2.87952	-2.71662	-2.48868	-2.29043	-2.25922	-2.24957	-2.16403	-2.11578	-2.03556	-1.93635	-1.89412	-1.85882	-1.81462	-1.74414	-1.64495	-1.59517	-1.56397	-1.45566	-1.40681	-1.35712	-1.321	-1.25977	-1.24939	-1.2243	-1.18503	-1.17649	-1.17703	-1.17805	-1.10517	-1.04999	-0.980718	-0.927646	-0.930965
	1LZ1	p.C77A	p.C95A	-4.6	-6.34525	-5.57564	-5.01116	-4.69389	-4.39576	-4.17192	-4.03999	-3.70066	-3.3308	-3.16736	-3.12317	-2.99834	-2.75819	-2.56809	-2.44893	-2.33545	-2.29811	-2.24988	-2.12211	-2.05239	-1.96902	-1.86174	-1.80638	-1.77473	-1.75866	-1.74267	-1.70659	-1.66064	-1.63867	-1.60483	-1.58341	-1.55439	-1.50814	-1.49182	-1.46806	-1.41886	-1.38526	-1.36529	-1.32964	-1.28208	-1.25591	-1.18214	-1.09483	-1.05348	-1.05226
	1LZ1	p.P71G	p.P103G	-1.6	-5.24517	-4.89674	-4.40673	-4.08777	-4.02267	-3.80862	-3.59727	-3.50732	-3.31497	-3.02625	-2.88619	-2.74754	-2.65869	-2.65338	-2.57851	-2.30338	-2.23007	-2.15731	-2.10825	-1.96279	-1.83954	-1.82026	-1.78242	-1.68309	-1.57569	-1.51305	-1.48192	-1.46164	-1.43905	-1.41727	-1.40041	-1.34452	-1.29579	-1.24529	-1.20395	-1.17977	-1.17132	-1.17343	-1.17481	-1.16492	-1.10054	-1.03455	-1.02301	-1.01007	-0.958919
	1OTR	p.I30F	p.I36L	-3.33	-6.06498	-5.26612	-5.11373	-4.74576	-4.52719	-4.29837	-4.10458	-3.77081	-3.44588	-3.34209	-3.28416	-3.2429	-3.19043	-3.11294	-3.05109	-3.04906	-3.01166	-2.91651	-2.8431	-2.73788	-2.54767	-2.41542	-2.25943	-2.15152	-2.12184	-1.99785	-1.9195	-1.85639	-1.81492	-1.79712	-1.76199	-1.69945	-1.56625	-1.49345	-1.45872	-1.41644	-1.36784	-1.33554	-1.32248	-1.30599	-1.2885	-1.2606	-1.23183	-1.22682	-1.21534
	1OTR	p.I30F	p.I36V	-3.18	-5.15974	-4.75054	-4.46681	-4.21783	-4.02478	-3.77306	-3.55225	-3.2649	-3.06603	-2.96762	-2.92795	-2.76412	-2.60021	-2.60451	-2.53429	-2.38711	-2.28667	-2.23087	-2.18098	-2.16255	-2.15069	-2.11715	-2.07849	-2.06058	-2.00734	-1.95233	-1.9234	-1.90559	-1.85296	-1.76112	-1.71612	-1.6588	-1.63086	-1.63243	-1.56715	-1.48027	-1.40846	-1.35171	-1.34445	-1.2715	-1.19466	-1.16477	-1.14152	-1.1427	-1.11193
	1OTR	p.I30L	p.I36F	-1.29	-5.73787	-4.64691	-4.40769	-3.89679	-3.50639	-3.40472	-3.18168	-3.17979	-3.10251	-3.03032	-2.937	-2.73477	-2.55736	-2.46106	-2.35763	-2.30191	-2.19972	-2.00109	-1.86946	-1.80382	-1.78552	-1.76577	-1.73634	-1.67814	-1.6119	-1.57765	-1.52437	-1.47726	-1.47948	-1.4347	-1.37387	-1.34895	-1.33869	-1.33179	-1.3127	-1.29154	-1.26089	-1.18613	-1.12567	-1.09878	-1.06952	-1.05353	-1.01979	-0.971262	-0.958
	1OTR	p.I30L	p.I36L	-1.94	-5.29708	-4.87897	-4.31277	-3.93679	-3.60683	-3.15669	-2.94953	-2.91586	-2.89014	-2.78289	-2.65847	-2.61912	-2.547	-2.42395	-2.37262	-2.33269	-2.27253	-2.19142	-2.13345	-2.05639	-1.97776	-1.94415	-1.88094	-1.83389	-1.7928	-1.72865	-1.67127	-1.65118	-1.60461	-1.54401	-1.5084	-1.47241	-1.42932	-1.35056	-1.25111	-1.21332	-1.19856	-1.18429	-1.18526	-1.16233	-1.14032	-1.13948	-1.1189	-1.08774	-1.04556
	1OTR	p.I30L	p.I36V	-1.41	-5.91553	-5.07046	-4.71981	-4.21061	-4.03103	-3.98262	-3.77393	-3.6024	-3.55175	-3.49847	-3.30963	-3.12796	-2.94442	-2.76004	-2.59178	-2.37549	-2.30714	-2.29909	-2.21603	-2.13245	-2.13117	-2.09135	-2.01783	-1.98196	-1.94411	-1.90585	-1.90709	-1.85065	-1.76635	-1.70227	-1.65265	-1.63343	-1.59058	-1.53248	-1.47872	-1.42853	-1.39562	-1.36497	-1.32504	-1.28801	-1.2152	-1.13951	-1.10261	-1.05491	-1.01009
	1OTR	p.I30V	p.I36F	-2.49	-5.86132	-4.63519	-3.96239	-3.83955	-3.66719	-3.64026	-3.59866	-3.29156	-2.93336	-2.79912	-2.76306	-2.72303	-2.62457	-2.48742	-2.41914	-2.29286	-2.17415	-2.15386	-2.1224	-2.11289	-2.07761	-1.89498	-1.84221	-1.8476	-1.84876	-1.82586	-1.8057	-1.77321	-1.73638	-1.69192	-1.64053	-1.61926	-1.55711	-1.47919	-1.45698	-1.41732	-1.37275	-1.34201	-1.27011	-1.21575	-1.20237	-1.17314	-1.15066	-1.11276	-1.06794
	1OTR	p.I30V	p.I36L	-2.11	-5.65257	-4.90737	-4.19809	-3.71641	-3.59676	-3.41961	-3.25603	-3.21946	-3.17865	-3.058	-2.94161	-2.86021	-2.67246	-2.54203	-2.48054	-2.4391	-2.40167	-2.34935	-2.26782	-2.1429	-2.07022	-2.05981	-2.06134	-2.01114	-1.96097	-1.9401	-1.91229	-1.85567	-1.79944	-1.73851	-1.63475	-1.57722	-1.52298	-1.47804	-1.47182	-1.43843	-1.38611	-1.33256	-1.29678	-1.27295	-1.24735	-1.22421	-1.17336	-1.1166	-1.09625
	1OTR	p.I30V	p.I36V	-1.87	-5.41923	-4.7721	-4.44537	-4.34327	-4.1166	-3.89766	-3.70637	-3.59265	-3.39728	-3.23943	-3.15666	-3.03083	-2.90718	-2.86509	-2.80293	-2.70347	-2.56237	-2.46065	-2.32877	-2.16918	-2.0721	-2.00421	-1.94665	-1.86974	-1.85039	-1.84786	-1.83578	-1.807	-1.75271	-1.72322	-1.65291	-1.58621	-1.51148	-1.47594	-1.44248	-1.40425	-1.35814	-1.32841	-1.31288	-1.27836	-1.22963	-1.17179	-1.12343	-1.0554	-1.03172
	1PGA	p.K193A	p.E231A	0.26	-5.55662	-4.61044	-4.45467	-4.34453	-4.16176	-3.99395	-3.91795	-3.84655	-3.56756	-3.30335	-3.19017	-3.0952	-3.04841	-2.97091	-2.84404	-2.81367	-2.60295	-2.47096	-2.4133	-2.30335	-2.25998	-2.22813	-2.12485	-2.05072	-2.03427	-1.99836	-1.912	-1.83226	-1.79688	-1.76408	-1.70188	-1.66913	-1.6534	-1.5965	-1.54994	-1.5283	-1.51348	-1.48744	-1.41334	-1.36663	-1.32735	-1.27523	-1.26408	-1.2161	-1.1562
	1PGA	p.I6A	p.T53R	0.94	-5.62636	-5.09907	-4.92852	-4.79621	-4.2061	-3.72553	-3.44797	-3.20228	-3.00105	-2.79546	-2.72549	-2.59151	-2.51173	-2.44626	-2.37682	-2.35939	-2.24718	-1.99953	-1.9621	-1.94189	-1.93863	-1.91653	-1.87903	-1.84339	-1.76915	-1.70131	-1.6877	-1.67261	-1.66386	-1.61979	-1.55037	-1.48553	-1.44737	-1.43714	-1.43986	-1.44238	-1.37722	-1.28659	-1.24711	-1.18483	-1.12926	-1.12117	-1.10369	-1.07782	-1.02643
	1PGA	p.I6E	p.T53A	0.16	-4.9469	-4.72229	-4.5168	-4.24154	-3.94006	-3.59404	-3.40736	-3.28941	-3.13996	-3.03803	-2.99212	-2.94539	-2.8719	-2.73633	-2.54617	-2.36213	-2.21771	-2.13683	-2.11594	-2.06376	-2.00608	-1.98557	-1.95272	-1.89763	-1.85055	-1.79407	-1.73255	-1.6956	-1.65732	-1.62594	-1.59261	-1.55515	-1.49483	-1.45946	-1.42431	-1.40508	-1.37726	-1.34833	-1.32324	-1.28673	-1.26221	-1.23225	-1.20891	-1.12297	-1.03706
	1PGA	p.I6E	p.T53E	-0.64	-5.30356	-4.67015	-4.37259	-4.26502	-4.05928	-3.901	-3.74442	-3.6031	-3.45897	-3.29032	-3.22161	-3.1856	-3.08843	-3.05483	-3.00298	-2.93907	-2.7723	-2.58938	-2.53666	-2.49599	-2.31963	-2.19825	-2.1259	-1.99037	-1.84726	-1.80191	-1.79349	-1.71558	-1.63014	-1.59274	-1.55215	-1.53092	-1.52181	-1.50643	-1.4743	-1.43814	-1.41726	-1.35278	-1.2936	-1.27383	-1.23619	-1.21306	-1.20275	-1.17856	-1.15902
	1PGA	p.I6E	p.T53R	1.77	-5.23909	-4.89409	-4.82079	-4.72338	-4.6254	-4.41337	-4.07769	-3.8097	-3.57883	-3.46232	-3.36685	-3.27812	-3.25076	-3.14556	-2.94556	-2.7734	-2.71902	-2.61505	-2.49419	-2.46082	-2.42501	-2.38826	-2.35156	-2.27939	-2.15597	-2.1079	-2.05262	-1.97927	-1.92377	-1.85915	-1.78775	-1.73385	-1.6922	-1.58482	-1.51108	-1.46804	-1.43777	-1.3795	-1.31255	-1.28517	-1.27635	-1.25865	-1.22828	-1.17461	-1.11697
	1PGA	p.I6F	p.T53F	2.99	-4.75268	-4.35633	-4.16044	-4.13977	-3.96078	-3.68696	-3.53168	-3.43138	-3.35069	-3.16113	-3.07671	-2.98746	-2.67868	-2.52239	-2.51025	-2.44568	-2.30212	-2.2417	-2.15088	-2.04323	-1.99521	-1.8704	-1.77362	-1.74118	-1.72002	-1.70057	-1.67747	-1.63267	-1.5959	-1.51604	-1.43141	-1.34356	-1.27822	-1.2454	-1.21782	-1.20913	-1.16107	-1.10522	-1.09807	-1.05673	-1.01577	-1.01226	-0.980351	-0.927703	-0.885674
	1PGA	p.I6F	p.T53I	2.4	-4.90533	-4.63923	-4.51022	-4.19177	-3.86495	-3.59308	-3.417	-3.31335	-3.27807	-3.2459	-3.209	-3.05477	-2.90059	-2.80312	-2.6156	-2.4404	-2.36819	-2.35013	-2.33511	-2.28423	-2.24064	-2.19445	-2.09234	-2.05809	-2.01805	-1.9053	-1.8331	-1.80549	-1.77115	-1.74416	-1.70404	-1.66326	-1.63223	-1.6088	-1.56291	-1.48651	-1.42253	-1.3787	-1.35455	-1.30623	-1.2731	-1.27368	-1.24013	-1.20714	-1.19431
	1PGA	p.I6F	p.T53V	2.27	-5.4518	-5.21158	-4.87079	-4.57756	-4.31096	-4.15944	-4.03654	-3.92985	-3.84739	-3.70798	-3.56125	-3.41876	-3.32041	-3.17281	-2.95112	-2.80412	-2.75802	-2.66962	-2.51693	-2.40968	-2.36924	-2.32834	-2.27161	-2.237	-2.23856	-2.18692	-2.03986	-1.89186	-1.83537	-1.76479	-1.71065	-1.70539	-1.65931	-1.61285	-1.59421	-1.56925	-1.54524	-1.53466	-1.50567	-1.475	-1.44893	-1.42521	-1.42601	-1.41782	-1.36163
	1PGA	p.I6L	p.T53I	3.07	-5.24156	-4.85874	-4.06586	-3.86503	-3.66964	-3.28577	-2.94878	-2.77181	-2.72094	-2.62383	-2.5544	-2.54949	-2.53864	-2.442	-2.32311	-2.25864	-2.21116	-2.13405	-2.10436	-2.06215	-2.04227	-2.04255	-2.0125	-1.98449	-1.94266	-1.87511	-1.82047	-1.7484	-1.68952	-1.67174	-1.65915	-1.63648	-1.58334	-1.55154	-1.51464	-1.45507	-1.41948	-1.39754	-1.36895	-1.32933	-1.28007	-1.23137	-1.17807	-1.1524	-1.11833
	1PGA	p.I6T	p.T53F	1.59	-5.24647	-4.7625	-4.41788	-3.87049	-3.62133	-3.53046	-3.49289	-3.3608	-3.21279	-3.11514	-3.03542	-2.8829	-2.75116	-2.6026	-2.5665	-2.56106	-2.44405	-2.33976	-2.3067	-2.27113	-2.23452	-2.19977	-2.1273	-2.02838	-1.98599	-1.94706	-1.91768	-1.86304	-1.83868	-1.80336	-1.71359	-1.64222	-1.58555	-1.56099	-1.49746	-1.40975	-1.37871	-1.36019	-1.31999	-1.29973	-1.2774	-1.22988	-1.19057	-1.1553	-1.11799
	1PGA	p.I6T	p.T53I	1.44	-5.47793	-5.23252	-4.82431	-4.52849	-4.19303	-3.91133	-3.76811	-3.59192	-3.5099	-3.39149	-3.30457	-3.168	-3.09807	-3.053	-2.86368	-2.69195	-2.59053	-2.52061	-2.51997	-2.39442	-2.27204	-2.20432	-2.10686	-2.07942	-2.06212	-2.01531	-1.96325	-1.89974	-1.81909	-1.78009	-1.76155	-1.67438	-1.60137	-1.55062	-1.50646	-1.50166	-1.49265	-1.47142	-1.418	-1.37664	-1.34843	-1.27853	-1.14631	-1.11507	-1.08824
	1PGA	p.I6T	p.T53V	1.2	-5.07711	-4.86507	-4.54879	-4.46328	-4.07177	-3.63946	-3.43482	-3.2655	-3.2172	-3.12079	-2.84407	-2.64349	-2.5083	-2.4577	-2.45322	-2.45386	-2.40241	-2.32842	-2.29094	-2.22409	-2.09568	-1.99222	-1.95298	-1.87224	-1.82502	-1.80337	-1.77491	-1.7165	-1.68037	-1.67014	-1.6314	-1.55031	-1.4887	-1.47779	-1.44581	-1.38316	-1.3197	-1.26516	-1.23524	-1.18463	-1.12198	-1.07365	-1.06551	-1.06476	-1.05343
	1PGA	p.I6V	p.T53F	3.62	-5.53402	-4.92563	-4.62304	-4.28973	-3.97064	-3.63404	-3.31196	-3.18012	-3.05046	-2.94174	-2.81771	-2.60412	-2.47732	-2.37944	-2.32239	-2.28206	-2.2835	-2.19975	-2.11613	-2.11395	-2.112	-2.05842	-1.96136	-1.88989	-1.8196	-1.74344	-1.66563	-1.62419	-1.55352	-1.47211	-1.44525	-1.40174	-1.35364	-1.33304	-1.29813	-1.25252	-1.22938	-1.18214	-1.1478	-1.12914	-1.09738	-1.04773	-0.994343	-0.966845	-0.957227
	1PGA	p.I6V	p.T53I	3.13	-5.45011	-4.66583	-4.19851	-4.09697	-3.92861	-3.69235	-3.54291	-3.27821	-3.16923	-3.08298	-3.02821	-2.98977	-2.90669	-2.86502	-2.77086	-2.69037	-2.61211	-2.53858	-2.46209	-2.36225	-2.28617	-2.2112	-2.11637	-2.03872	-2.0105	-1.98593	-1.8997	-1.80648	-1.73057	-1.60118	-1.54766	-1.4118	-1.34621	-1.34004	-1.33092	-1.31211	-1.25705	-1.21174	-1.20478	-1.19491	-1.1604	-1.13171	-1.08462	-1.06853	-1.04086
	1PGA	p.I6V	p.T53V	2.75	-5.13429	-4.77498	-4.30199	-4.01796	-3.81452	-3.53786	-3.3277	-3.25087	-3.20365	-3.07204	-3.00375	-2.92665	-2.81531	-2.70113	-2.50495	-2.40039	-2.39744	-2.3317	-2.24048	-2.1874	-2.08351	-1.95424	-1.87158	-1.78861	-1.73377	-1.68805	-1.65273	-1.6299	-1.61044	-1.59485	-1.56211	-1.52854	-1.5312	-1.53132	-1.50724	-1.46785	-1.44416	-1.43779	-1.41798	-1.33789	-1.2616	-1.20069	-1.1595	-1.12781	-1.09064
	1PGA	p.T44A	p.T53A	0.14	-5.87891	-5.0762	-4.77386	-4.5283	-4.21851	-3.94762	-3.88956	-3.54233	-3.21619	-2.95441	-2.86587	-2.80742	-2.71344	-2.62727	-2.50745	-2.44397	-2.38479	-2.29299	-2.21608	-2.14483	-2.05784	-2.03079	-1.99735	-1.96199	-1.91377	-1.85273	-1.78431	-1.73154	-1.62993	-1.54409	-1.50886	-1.48242	-1.4371	-1.38725	-1.34803	-1.30196	-1.28173	-1.27259	-1.24328	-1.20733	-1.1901	-1.16564	-1.1312	-1.1206	-1.10549
	1PGA	p.T44R	p.T53A	0.08	-5.35763	-5.03682	-4.65555	-4.44926	-4.14478	-4.06347	-3.983	-3.71088	-3.39089	-3.27167	-3.19682	-3.08878	-2.90834	-2.77508	-2.67037	-2.58928	-2.51943	-2.44862	-2.35397	-2.24251	-2.1841	-2.16671	-2.11776	-2.04775	-2.00222	-1.92644	-1.86724	-1.84109	-1.80599	-1.78761	-1.67842	-1.5602	-1.53271	-1.4758	-1.4194	-1.37621	-1.352	-1.34163	-1.31283	-1.28498	-1.2552	-1.21569	-1.14038	-1.08564	-1.08617
	1PGA	p.T44A	p.T53E	0.34	-5.51469	-4.9234	-4.74434	-4.45265	-4.20407	-3.94788	-3.59254	-3.33956	-3.19904	-3.12634	-2.95484	-2.80549	-2.69241	-2.6062	-2.5424	-2.39834	-2.34628	-2.24408	-2.15918	-2.08908	-2.02193	-1.94939	-1.90042	-1.90412	-1.80608	-1.69197	-1.62773	-1.62065	-1.56007	-1.49294	-1.47003	-1.46112	-1.44166	-1.40421	-1.37953	-1.33689	-1.29218	-1.27354	-1.25321	-1.24185	-1.1783	-1.1092	-1.08531	-1.05662	-1.03302
	1PGA	p.T44R	p.T53E	0.79	-5.23423	-4.44191	-4.15322	-3.80238	-3.55577	-3.46081	-3.44164	-3.43869	-3.33488	-3.1326	-2.99907	-2.97284	-2.93494	-2.74973	-2.55231	-2.49841	-2.44979	-2.36983	-2.28498	-2.16229	-2.07939	-2.04224	-2.02873	-1.96456	-1.88649	-1.87206	-1.80863	-1.71736	-1.66454	-1.61861	-1.55655	-1.51186	-1.46222	-1.4114	-1.38892	-1.35767	-1.3194	-1.29851	-1.27859	-1.18676	-1.11798	-1.08455	-1.07274	-1.04764	-1.00206
	1RN1	p.H40T	p.W59Y	-0.93	-5.05949	-4.51971	-4.40862	-4.00046	-3.68846	-3.48981	-3.32976	-3.28199	-3.21864	-3.11741	-3.01179	-2.90848	-2.8409	-2.72322	-2.57894	-2.51445	-2.44237	-2.39981	-2.34942	-2.28088	-2.23277	-2.18147	-1.98547	-1.84531	-1.81577	-1.79082	-1.76654	-1.70931	-1.65455	-1.61527	-1.55581	-1.52301	-1.49479	-1.44604	-1.41237	-1.38868	-1.3778	-1.35434	-1.33069	-1.25668	-1.16263	-1.11206	-1.08129	-1.07357	-1.05148
	1RN1	p.W59Y	p.H92A	-1.53	-5.07115	-4.49506	-4.30183	-4.11647	-3.89567	-3.78544	-3.56679	-3.31037	-3.15943	-3.08654	-2.89402	-2.82418	-2.76628	-2.6817	-2.54917	-2.48893	-2.41889	-2.34979	-2.3244	-2.27486	-2.20121	-2.11007	-2.04647	-1.99459	-1.91115	-1.84904	-1.8422	-1.78451	-1.72628	-1.71712	-1.66287	-1.60847	-1.58452	-1.54414	-1.48846	-1.45729	-1.42811	-1.39648	-1.38657	-1.35336	-1.29024	-1.249	-1.20452	-1.15252	-1.12347
	1RN1	p.Y24W	p.W59Y	0.29	-5.57845	-5.30515	-5.05841	-4.8401	-4.69651	-4.5001	-4.05875	-3.53891	-3.30787	-3.20419	-3.16454	-3.09327	-3.03796	-2.90374	-2.71792	-2.61035	-2.50539	-2.41839	-2.39593	-2.32998	-2.26069	-2.15252	-1.99156	-1.89125	-1.81496	-1.72808	-1.68263	-1.64105	-1.57403	-1.54917	-1.53971	-1.53026	-1.53121	-1.49197	-1.40691	-1.33225	-1.27753	-1.24518	-1.20524	-1.13686	-1.07207	-1.04213	-1.03233	-0.98031	-0.934113
	1RN1	p.Y42W	p.W59Y	-1.03	-4.84914	-4.45262	-4.32736	-3.97102	-3.68071	-3.52494	-3.30185	-3.15223	-3.02069	-2.92937	-2.84501	-2.6729	-2.5914	-2.58226	-2.56306	-2.46581	-2.41113	-2.3643	-2.22808	-2.09012	-2.03816	-2.00838	-1.94775	-1.89814	-1.90095	-1.8155	-1.70343	-1.67127	-1.6405	-1.60203	-1.56242	-1.53932	-1.51105	-1.44994	-1.41871	-1.38592	-1.35324	-1.34287	-1.29061	-1.24	-1.21592	-1.16706	-1.0987	-1.05793	-1.01744
	1RN1	p.Y45W	p.W59Y	-0.91	-5.50452	-4.9696	-4.81974	-4.71642	-4.48861	-4.0327	-3.79266	-3.48394	-3.41018	-3.23806	-3.12112	-2.99116	-2.83941	-2.79778	-2.73954	-2.66908	-2.60447	-2.59326	-2.58528	-2.55345	-2.46955	-2.33936	-2.26552	-2.24198	-2.22473	-2.18621	-2.11407	-2.00619	-1.88425	-1.83563	-1.82768	-1.78334	-1.74033	-1.70199	-1.65591	-1.64987	-1.62459	-1.55174	-1.52826	-1.47972	-1.42078	-1.38768	-1.38362	-1.37968	-1.34769
	1RRO	p.P21A	p.P26A	-1.77	-5.77502	-5.59452	-5.43835	-5.15162	-4.93774	-4.84454	-4.55991	-4.2181	-4.05745	-3.95471	-3.7555	-3.67276	-3.51403	-3.35672	-3.27721	-3.1999	-3.1695	-3.07323	-2.87958	-2.72695	-2.59561	-2.45057	-2.3897	-2.31614	-2.23388	-2.16509	-2.13226	-2.10368	-2.07062	-2.03308	-1.96838	-1.93142	-1.88302	-1.8115	-1.78075	-1.77039	-1.75977	-1.68779	-1.58986	-1.55828	-1.49044	-1.42447	-1.41085	-1.36503	-1.30803
	1RTB	p.P93A	p.P114G	-4.2	-5.00137	-4.71996	-4.36666	-4.0821	-3.88872	-3.9023	-3.85765	-3.67265	-3.33251	-3.18494	-3.10684	-2.916	-2.65745	-2.60876	-2.51588	-2.38977	-2.3295	-2.30295	-2.25139	-2.20516	-2.14763	-2.05952	-1.99155	-1.88666	-1.81673	-1.79226	-1.74344	-1.65164	-1.58243	-1.56824	-1.52862	-1.46169	-1.42069	-1.39656	-1.38805	-1.36582	-1.32122	-1.27181	-1.23666	-1.22291	-1.1961	-1.16657	-1.11799	-1.06146	-1.03038
	1RTP	p.A21P	p.H26P	-0.5	-5.06182	-4.68903	-4.42224	-4.24369	-4.07905	-3.88745	-3.69346	-3.39997	-3.19115	-3.02995	-2.9082	-2.76049	-2.64993	-2.63252	-2.6338	-2.54812	-2.45701	-2.43603	-2.32898	-2.23227	-2.175	-2.10593	-2.06884	-2.01166	-1.92209	-1.83016	-1.71729	-1.64966	-1.63922	-1.62714	-1.62663	-1.61673	-1.57315	-1.50329	-1.44035	-1.40631	-1.39823	-1.38315	-1.35343	-1.26671	-1.18002	-1.14761	-1.11	-1.08712	-1.0754
	1STN	p.V66L	p.G88V	1.1	-4.94303	-4.88754	-4.64529	-4.18961	-3.98597	-3.77082	-3.58237	-3.53963	-3.37082	-3.3479	-3.33098	-3.20231	-3.06186	-2.93775	-2.77786	-2.65888	-2.57145	-2.52884	-2.46686	-2.35896	-2.30991	-2.25057	-2.17261	-2.09203	-2.02236	-1.97993	-1.95626	-1.95286	-1.91198	-1.84353	-1.77175	-1.73121	-1.68267	-1.62538	-1.579	-1.55889	-1.53877	-1.54193	-1.53472	-1.51993	-1.4759	-1.4303	-1.41009	-1.41208	-1.36559
	1YCC	p.F82Y	p.L85A	-2.9	-5.4048	-5.19177	-4.88699	-4.46043	-4.02813	-3.69089	-3.62074	-3.5481	-3.53774	-3.38596	-3.25581	-3.13955	-3.0111	-2.9073	-2.84784	-2.80684	-2.76276	-2.6646	-2.56087	-2.4483	-2.32885	-2.2575	-2.23179	-2.22578	-2.17735	-2.09431	-2.00406	-1.95473	-1.94005	-1.90943	-1.85896	-1.77309	-1.7023	-1.64612	-1.57908	-1.53961	-1.52087	-1.49868	-1.48276	-1.46025	-1.43791	-1.40745	-1.29065	-1.22877	-1.18825
	1YCC	p.G29S	p.N52I	-1.5	-4.82566	-4.44597	-4.17772	-3.8282	-3.58326	-3.35676	-3.12599	-2.965	-2.84389	-2.71089	-2.55049	-2.42158	-2.39748	-2.35724	-2.23419	-2.08437	-1.99382	-1.90482	-1.86363	-1.78737	-1.65864	-1.63263	-1.63339	-1.62578	-1.62142	-1.6014	-1.52709	-1.46414	-1.44594	-1.41434	-1.38286	-1.35915	-1.30375	-1.25018	-1.22487	-1.19828	-1.15039	-1.1131	-1.09965	-1.0542	-1.01734	-0.994522	-0.943369	-0.917312	-0.891407
	1YCC	p.G6A	p.N52I	-1.26	-5.51135	-4.87885	-4.77022	-4.57818	-4.18794	-3.93495	-3.83541	-3.59697	-3.35843	-3.28485	-3.19394	-3.13442	-3.05158	-2.93916	-2.8691	-2.7013	-2.53162	-2.44677	-2.3912	-2.28513	-2.28012	-2.27531	-2.24026	-2.15334	-2.05733	-2.00539	-1.88886	-1.79216	-1.76645	-1.72794	-1.63097	-1.52539	-1.47761	-1.42518	-1.38687	-1.36849	-1.35655	-1.35406	-1.28871	-1.22002	-1.20859	-1.1999	-1.18687	-1.06975	-1.03117
	1YCC	p.H33P	p.N52I	-0.8	-5.24119	-5.07366	-4.74738	-4.57651	-4.29448	-3.97085	-3.66117	-3.5217	-3.37139	-3.13534	-2.90814	-2.78844	-2.6988	-2.62748	-2.58003	-2.4941	-2.44134	-2.30205	-2.2106	-2.1654	-2.15579	-2.09731	-1.98294	-1.93045	-1.86003	-1.8123	-1.76007	-1.67272	-1.62208	-1.62425	-1.61974	-1.59935	-1.58507	-1.55323	-1.46064	-1.40009	-1.34361	-1.31305	-1.25868	-1.20036	-1.17412	-1.15096	-1.14042	-1.09766	-1.06758
	1YCC	p.M1R	p.E3K	3.9	-5.1354	-4.82642	-4.61354	-4.20793	-3.98487	-3.98245	-3.71947	-3.3097	-3.07473	-3.05879	-3.02211	-2.95868	-2.86944	-2.73374	-2.61539	-2.52203	-2.48671	-2.48669	-2.48192	-2.41376	-2.34583	-2.2739	-2.1266	-2.0285	-1.9726	-1.94059	-1.90733	-1.8244	-1.75291	-1.68255	-1.59268	-1.51711	-1.44284	-1.37043	-1.32625	-1.30077	-1.28906	-1.29268	-1.28902	-1.25721	-1.2031	-1.17061	-1.14664	-1.13037	-1.10926
	1YCC	p.N52G	p.C102A	0.9	-4.599	-4.25251	-4.12596	-3.81812	-3.40807	-3.21341	-3.02461	-2.91897	-2.84916	-2.76993	-2.65331	-2.52701	-2.42514	-2.38341	-2.33798	-2.30948	-2.29191	-2.25764	-2.22474	-2.16244	-2.12154	-2.10206	-2.03457	-1.96613	-1.94405	-1.869	-1.81411	-1.77774	-1.71831	-1.6704	-1.63667	-1.57201	-1.50342	-1.46637	-1.45472	-1.45761	-1.41091	-1.34487	-1.32835	-1.28371	-1.23907	-1.21747	-1.19033	-1.18307	-1.11565
	1YCC	p.N52I	p.C102A	6.2	-5.2424	-4.85597	-4.53984	-4.14892	-3.97247	-3.69634	-3.47554	-3.39379	-3.31638	-3.2679	-3.07944	-2.81673	-2.68602	-2.62946	-2.60165	-2.56116	-2.49437	-2.39262	-2.30149	-2.30227	-2.2702	-2.20284	-2.11364	-2.05749	-2.05582	-2.01041	-1.91407	-1.84094	-1.81867	-1.73192	-1.59491	-1.5128	-1.46065	-1.42629	-1.38692	-1.32238	-1.28303	-1.22325	-1.16393	-1.16457	-1.14103	-1.10126	-1.02745	-0.970299	-0.950677
	1YCC	p.T69E	p.C102T	4.16	-5.72555	-5.0825	-4.87109	-4.49812	-4.1754	-4.1048	-3.90487	-3.63381	-3.45144	-3.31478	-3.21354	-3.03947	-2.93305	-2.76046	-2.65472	-2.60447	-2.52997	-2.47949	-2.433	-2.35495	-2.24897	-2.1782	-2.10122	-1.98563	-1.93624	-1.91866	-1.86737	-1.79161	-1.7496	-1.70546	-1.65494	-1.62328	-1.57295	-1.54759	-1.49732	-1.44405	-1.40367	-1.35949	-1.32724	-1.27418	-1.24632	-1.20164	-1.15907	-1.1351	-1.10993
	1YCC	p.T96A	p.C102T	3.41	-5.43075	-4.79841	-4.62484	-4.3117	-4.17312	-3.97048	-3.92644	-3.78356	-3.59167	-3.39068	-3.14071	-3.06844	-2.93983	-2.84813	-2.73724	-2.63982	-2.57409	-2.52487	-2.45884	-2.39219	-2.36725	-2.26357	-2.09636	-2.04964	-1.99545	-1.90609	-1.8431	-1.74711	-1.67104	-1.63659	-1.59262	-1.57472	-1.55608	-1.53629	-1.49213	-1.43933	-1.40898	-1.35391	-1.32695	-1.2863	-1.26814	-1.25709	-1.21858	-1.17823	-1.16545
	2AFG	p.C16S	p.H93G	-1.12	-5.28783	-5.03713	-4.80427	-4.61434	-4.4797	-4.0296	-3.54947	-3.34346	-3.22224	-3.00627	-2.93853	-2.85915	-2.75379	-2.70667	-2.63485	-2.59482	-2.57301	-2.49169	-2.43376	-2.42818	-2.37135	-2.30728	-2.30158	-2.22813	-2.1545	-2.15141	-2.12904	-2.05594	-1.99822	-1.92435	-1.90895	-1.86141	-1.80756	-1.78058	-1.73783	-1.67313	-1.61473	-1.57531	-1.53354	-1.48866	-1.4452	-1.38025	-1.30405	-1.25593	-1.17462
	2AFG	p.C83S	p.C117S	-1.82	-4.77534	-4.38283	-3.99565	-3.66365	-3.27592	-3.07601	-3.00672	-2.9691	-2.8292	-2.58947	-2.48397	-2.43988	-2.38206	-2.30117	-2.26744	-2.21394	-2.14255	-2.08197	-2.02651	-1.93253	-1.88018	-1.88534	-1.83855	-1.75976	-1.75163	-1.6775	-1.59732	-1.5759	-1.53643	-1.51872	-1.47412	-1.42354	-1.3637	-1.28716	-1.26187	-1.23487	-1.2049	-1.18857	-1.16399	-1.13819	-1.11573	-1.08686	-1.04018	-0.985499	-0.938832
	2AFG	p.H102Y	p.F108Y	0.58	-4.93692	-4.66611	-4.22974	-4.11311	-4.00339	-3.66509	-3.44162	-3.28837	-3.11294	-2.99011	-2.94629	-2.94599	-2.81732	-2.63403	-2.54096	-2.48397	-2.39948	-2.28471	-2.17264	-2.11386	-2.09378	-2.04826	-2.03003	-1.9773	-1.94997	-1.91859	-1.87606	-1.79774	-1.76816	-1.74351	-1.5754	-1.43118	-1.41159	-1.37658	-1.30558	-1.26595	-1.22273	-1.18804	-1.16286	-1.15963	-1.11308	-1.03875	-0.973391	-0.956162	-0.931205
	2AFG	p.H21Y	p.F108Y	0.71	-4.74267	-3.97756	-3.63724	-3.48029	-3.3456	-3.05956	-2.90844	-2.85731	-2.7568	-2.69386	-2.67746	-2.63766	-2.57141	-2.53725	-2.48014	-2.36373	-2.30884	-2.28451	-2.15899	-2.137	-2.0928	-2.07371	-2.01984	-1.94578	-1.85598	-1.78651	-1.78352	-1.77136	-1.75277	-1.70418	-1.61255	-1.56149	-1.50336	-1.4466	-1.4439	-1.41338	-1.36592	-1.32807	-1.30244	-1.27304	-1.23097	-1.19411	-1.15869	-1.12208	-1.08593
	2AFG	p.H21Y	p.H102Y	0.74	-4.59952	-4.4771	-4.19912	-3.86298	-3.57764	-3.23182	-3.09625	-3.08478	-2.96527	-2.84565	-2.8188	-2.76534	-2.68601	-2.62677	-2.50689	-2.42809	-2.39946	-2.34147	-2.20782	-2.1286	-2.10309	-2.08773	-2.05553	-2.0094	-1.97147	-1.9192	-1.85535	-1.76759	-1.73578	-1.71211	-1.69763	-1.64661	-1.56681	-1.51672	-1.44262	-1.37747	-1.33789	-1.28585	-1.25018	-1.24361	-1.19713	-1.12555	-1.08797	-1.05974	-1.05611
	2AFG	p.H21Y	p.L44F	0.99	-5.41777	-5.00608	-4.89642	-4.30996	-4.07581	-4.01564	-3.70405	-3.35907	-3.20612	-3.07556	-2.98434	-2.83343	-2.67979	-2.5456	-2.42696	-2.36324	-2.31221	-2.26818	-2.20747	-2.13617	-2.0769	-2.04533	-2.02443	-1.98688	-1.9414	-1.90078	-1.83734	-1.77663	-1.72663	-1.68527	-1.62187	-1.55393	-1.53101	-1.50724	-1.47708	-1.44237	-1.41215	-1.38542	-1.36261	-1.34524	-1.33389	-1.29528	-1.22252	-1.19202	-1.18291
	2AFG	p.L44F	p.F108Y	0.67	-4.9452	-4.5525	-4.10314	-3.67164	-3.47758	-3.28516	-3.11277	-2.99355	-2.9372	-2.81495	-2.66976	-2.55091	-2.50739	-2.44316	-2.37246	-2.34869	-2.35769	-2.36824	-2.33096	-2.23281	-2.14365	-2.07129	-1.98645	-1.92484	-1.85688	-1.79324	-1.7355	-1.67722	-1.60488	-1.55048	-1.5245	-1.50939	-1.47544	-1.39148	-1.35515	-1.32955	-1.28651	-1.26835	-1.26564	-1.2621	-1.22596	-1.17989	-1.15304	-1.14137	-1.10231
	2AFG	p.L44F	p.H102Y	0.68	-4.80399	-4.77815	-4.67838	-4.37489	-3.88403	-3.6493	-3.51305	-3.26503	-3.12323	-2.96407	-2.89492	-2.78876	-2.67081	-2.5401	-2.46171	-2.38353	-2.30631	-2.21674	-2.17591	-2.13869	-2.07923	-1.98433	-1.86467	-1.80011	-1.76811	-1.7109	-1.63193	-1.58815	-1.53955	-1.48699	-1.42251	-1.35291	-1.33243	-1.29753	-1.26888	-1.25058	-1.21081	-1.1873	-1.18281	-1.17466	-1.16639	-1.1242	-1.08791	-1.08269	-1.06503
	2AFG	p.L73V	p.V109L	-0.89	-5.62593	-5.57582	-4.90369	-4.44413	-4.20608	-4.07407	-3.90759	-3.70373	-3.56971	-3.47813	-3.35601	-3.20126	-3.01788	-2.81304	-2.76348	-2.69243	-2.58826	-2.48766	-2.39714	-2.31644	-2.24074	-2.21119	-2.19414	-2.17899	-2.1438	-2.07109	-1.93778	-1.79442	-1.73814	-1.70267	-1.67031	-1.6644	-1.61753	-1.58454	-1.53619	-1.51365	-1.47616	-1.4019	-1.34021	-1.32781	-1.29888	-1.26581	-1.21346	-1.1746	-1.14828
	2CI2	p.E33A	p.E34A	-0.06	-5.37876	-4.94683	-4.78495	-4.58831	-4.38661	-4.39472	-4.26598	-3.99126	-3.59962	-3.32894	-3.19867	-3.03117	-2.97236	-2.86836	-2.74027	-2.70749	-2.63496	-2.55379	-2.47842	-2.39843	-2.33279	-2.26475	-2.21447	-2.16516	-2.12243	-2.08562	-1.98973	-1.92685	-1.87928	-1.80804	-1.72027	-1.63061	-1.54687	-1.49114	-1.46015	-1.45119	-1.43362	-1.39979	-1.35215	-1.29739	-1.26669	-1.24219	-1.19274	-1.16079	-1.15137
	2CI2	p.I48A	p.I76V	-4.69	-5.29141	-4.91189	-4.65276	-4.43562	-4.10908	-3.82564	-3.67712	-3.54391	-3.39373	-3.26403	-3.12858	-3.00343	-2.94735	-2.85756	-2.6543	-2.50575	-2.45784	-2.4204	-2.33953	-2.27464	-2.23648	-2.11434	-1.99377	-1.9439	-1.88456	-1.83499	-1.80162	-1.77453	-1.72123	-1.64693	-1.61218	-1.53952	-1.44991	-1.36862	-1.29404	-1.24377	-1.20637	-1.16493	-1.12891	-1.12876	-1.11628	-1.09197	-1.07139	-1.06344	-1.03879
	2CI2	p.K43A	p.E45A	0.72	-5.04529	-4.82613	-4.40481	-4.07889	-3.88121	-3.77924	-3.72827	-3.62394	-3.53946	-3.32967	-3.27414	-3.21884	-3.06044	-2.81866	-2.66414	-2.60387	-2.54422	-2.42702	-2.35911	-2.32591	-2.29035	-2.21625	-2.12541	-2.07573	-2.04429	-2.02418	-1.95576	-1.88126	-1.8258	-1.78132	-1.76521	-1.72251	-1.62414	-1.52341	-1.48708	-1.44762	-1.42499	-1.40085	-1.37124	-1.30374	-1.26384	-1.2447	-1.21851	-1.17635	-1.1265
	2LZM	p.A129M	p.F153A	-4.3	-5.21304	-4.93389	-4.50661	-4.26828	-4.0319	-3.82387	-3.67336	-3.63782	-3.52271	-3.40829	-3.34478	-3.25445	-3.12878	-2.97881	-2.82805	-2.63701	-2.55752	-2.43264	-2.36222	-2.3128	-2.28166	-2.21832	-2.13958	-2.08573	-2.00853	-1.96058	-1.95982	-1.89538	-1.79062	-1.72817	-1.64514	-1.5871	-1.5646	-1.47997	-1.4128	-1.38913	-1.35304	-1.29979	-1.26483	-1.22706	-1.17874	-1.13533	-1.11808	-1.11879	-1.09556
	2LZM	p.H102Y	p.F108Y	0.58	-4.75844	-4.57888	-4.2837	-4.10968	-3.88871	-3.57282	-3.39207	-3.14966	-3.08225	-2.97878	-2.87707	-2.78309	-2.65835	-2.63293	-2.58895	-2.50576	-2.39171	-2.28995	-2.26254	-2.25981	-2.19678	-2.11144	-2.06027	-2.02878	-1.98389	-1.90747	-1.84878	-1.80107	-1.7824	-1.7234	-1.67188	-1.63912	-1.58425	-1.56387	-1.53595	-1.48602	-1.44665	-1.40755	-1.38182	-1.33337	-1.3188	-1.29761	-1.23919	-1.19801	-1.17537
	2LZM	p.A98V	p.T152S	-4.8	-5.10526	-4.70832	-4.62319	-4.42743	-4.0909	-3.89298	-3.70682	-3.55405	-3.39844	-3.35931	-3.26497	-3.12537	-2.95202	-2.75856	-2.60009	-2.47689	-2.39753	-2.32984	-2.25626	-2.22844	-2.1783	-2.10317	-2.05439	-1.98206	-1.93265	-1.89195	-1.82373	-1.77641	-1.70778	-1.6647	-1.66712	-1.63153	-1.59594	-1.58492	-1.52399	-1.44432	-1.4108	-1.37309	-1.31836	-1.27854	-1.25316	-1.21141	-1.18967	-1.16554	-1.12914
	2LZM	p.C54T	p.C97A	-0.79	-5.30985	-4.7881	-4.5108	-4.21354	-3.91157	-3.75	-3.51348	-3.3138	-3.21457	-3.15147	-3.13319	-3.07325	-2.91842	-2.71283	-2.6037	-2.54396	-2.4669	-2.41983	-2.36451	-2.30254	-2.25529	-2.21569	-2.19888	-2.11639	-2.03661	-1.98892	-1.92215	-1.8756	-1.83614	-1.80829	-1.74364	-1.66931	-1.67103	-1.63817	-1.60505	-1.53911	-1.43275	-1.38606	-1.34869	-1.33602	-1.32989	-1.30695	-1.2699	-1.25704	-1.24217
	2LZM	p.C54V	p.C97S	-2.1	-5.13448	-4.898	-4.19185	-4.00175	-3.86724	-3.6987	-3.61621	-3.5283	-3.39757	-3.30644	-3.27474	-3.15754	-2.97324	-2.81002	-2.70933	-2.60468	-2.52756	-2.47018	-2.34072	-2.27973	-2.24453	-2.17327	-2.13413	-2.13311	-2.07854	-1.95033	-1.88	-1.85382	-1.80733	-1.75692	-1.68008	-1.63484	-1.63565	-1.62823	-1.55477	-1.43628	-1.37294	-1.33029	-1.29025	-1.25736	-1.21647	-1.17536	-1.12573	-1.09314	-1.0574
	2LZM	p.D127A	p.E128A	0.24	-4.91768	-4.58737	-4.36348	-4.02299	-3.74979	-3.55323	-3.50633	-3.45351	-3.39947	-3.32578	-3.16413	-2.94007	-2.75403	-2.66206	-2.60292	-2.5269	-2.43556	-2.39419	-2.34494	-2.26273	-2.17103	-2.13367	-2.1074	-2.0831	-2.01167	-1.95759	-1.94271	-1.9276	-1.90194	-1.82898	-1.77021	-1.70599	-1.64696	-1.61837	-1.5017	-1.41965	-1.36929	-1.30453	-1.29076	-1.26455	-1.2337	-1.21216	-1.1794	-1.1036	-1.02908
	2LZM	p.E128A	p.V131A	0.43	-5.30311	-4.85525	-4.70632	-4.47534	-4.26913	-4.09056	-3.96118	-3.802	-3.57423	-3.41314	-3.38873	-3.29355	-3.1184	-3.01357	-2.94007	-2.80072	-2.72296	-2.64583	-2.56184	-2.48684	-2.40839	-2.31931	-2.22763	-2.18404	-2.12965	-2.09293	-2.01822	-1.97565	-1.96768	-1.91244	-1.83916	-1.80555	-1.76412	-1.63698	-1.54133	-1.49403	-1.44272	-1.39893	-1.35695	-1.32724	-1.27738	-1.22667	-1.20058	-1.18939	-1.16842
	2LZM	p.E45A	p.K48A	0.2	-5.22981	-4.7577	-4.38627	-4.16154	-3.93879	-3.59363	-3.42086	-3.35397	-3.25535	-3.14327	-3.03466	-2.86645	-2.73847	-2.64478	-2.61831	-2.58829	-2.52675	-2.49214	-2.42822	-2.31264	-2.27053	-2.24652	-2.18157	-2.12136	-2.0741	-1.9622	-1.86707	-1.82141	-1.75097	-1.67633	-1.60256	-1.57999	-1.53584	-1.46413	-1.42111	-1.40386	-1.39599	-1.36639	-1.32725	-1.25022	-1.19064	-1.16062	-1.10551	-1.0308	-0.951427
	2LZM	p.H31N	p.D70N	-4	-5.18166	-4.57035	-4.33298	-4.2047	-3.99717	-3.74176	-3.57425	-3.32665	-3.25943	-3.22845	-3.05009	-2.83968	-2.77218	-2.67375	-2.56556	-2.43143	-2.33733	-2.29471	-2.25192	-2.16415	-2.09251	-2.03734	-2.00125	-1.9987	-1.97392	-1.92039	-1.85888	-1.78972	-1.72743	-1.68514	-1.63535	-1.59893	-1.58298	-1.5031	-1.40595	-1.3508	-1.29304	-1.24532	-1.22066	-1.17378	-1.13678	-1.10727	-1.0665	-1.0144	-0.973952
	2LZM	p.K135E	p.K147E	-0.9	-5.65701	-5.21989	-4.8493	-4.6369	-4.29128	-4.01737	-3.75002	-3.44894	-3.28611	-3.12342	-2.92454	-2.78814	-2.71394	-2.65002	-2.57245	-2.47504	-2.38698	-2.2937	-2.24459	-2.24458	-2.23513	-2.20127	-2.13562	-2.06661	-2.03476	-1.96298	-1.8324	-1.72479	-1.70002	-1.62453	-1.54736	-1.50219	-1.43097	-1.35914	-1.29647	-1.24129	-1.19576	-1.16799	-1.15419	-1.14056	-1.13102	-1.09156	-1.04698	-1.02207	-0.987307
	2LZM	p.H33P	p.N52I	-0.8	-4.93636	-4.49594	-4.20715	-4.01486	-3.80497	-3.64868	-3.65158	-3.61895	-3.44818	-3.18821	-3.03839	-2.92456	-2.88129	-2.81997	-2.59061	-2.50424	-2.41788	-2.36905	-2.29624	-2.24265	-2.16411	-2.13675	-2.04522	-1.99933	-1.87548	-1.80381	-1.75496	-1.70324	-1.67867	-1.6569	-1.60732	-1.57328	-1.56714	-1.54743	-1.50511	-1.4719	-1.44543	-1.39015	-1.33659	-1.29728	-1.26065	-1.23146	-1.19005	-1.15068	-1.1352
	2LZM	p.K16E	p.R119E	-0.1	-5.14947	-4.7712	-4.30541	-3.984	-3.64608	-3.58244	-3.44209	-3.276	-3.10238	-2.98149	-2.82264	-2.77815	-2.68918	-2.59823	-2.54239	-2.49621	-2.49691	-2.4314	-2.27757	-2.1524	-2.09578	-1.97192	-1.89137	-1.86682	-1.84988	-1.83541	-1.82188	-1.77932	-1.65885	-1.54208	-1.51745	-1.4929	-1.45011	-1.40036	-1.36893	-1.35428	-1.32481	-1.30023	-1.2556	-1.2182	-1.21606	-1.14397	-1.11861	-1.09077	-1.03917
	2LZM	p.K16E	p.R154E	-0.35	-5.27745	-5.08362	-4.81312	-4.33961	-4.15355	-3.97151	-3.71943	-3.37542	-3.23786	-2.98059	-2.75869	-2.5604	-2.48789	-2.49011	-2.4436	-2.34986	-2.21404	-2.06094	-1.94716	-1.87311	-1.82661	-1.80996	-1.74931	-1.68933	-1.67576	-1.6396	-1.55588	-1.50949	-1.50535	-1.45584	-1.38424	-1.38499	-1.3054	-1.21889	-1.20384	-1.18661	-1.16216	-1.11768	-1.07576	-1.05415	-1.04257	-1.0307	-0.985903	-0.93395	-0.902054
	2LZM	p.L13D	p.K60H	-2.15	-5.50397	-5.04285	-4.76032	-4.53722	-4.38902	-3.93601	-3.4939	-3.36143	-3.13305	-2.86101	-2.69229	-2.56894	-2.48556	-2.43056	-2.3886	-2.33653	-2.28035	-2.20668	-2.14752	-2.05793	-1.98331	-1.93977	-1.80099	-1.70271	-1.68051	-1.65607	-1.60442	-1.55597	-1.495	-1.43673	-1.41613	-1.3704	-1.30341	-1.26114	-1.26146	-1.26179	-1.23381	-1.16899	-1.12265	-1.113	-1.10638	-1.09475	-1.04202	-1.01427	-0.974657
	2LZM	p.K83H	p.A112D	-1.33	-5.57852	-5.14824	-4.85001	-4.55247	-4.29228	-3.958	-3.79586	-3.65242	-3.39869	-3.15122	-3.01419	-2.9143	-2.82234	-2.69194	-2.57367	-2.51154	-2.4633	-2.41346	-2.38209	-2.31127	-2.24447	-2.21084	-2.16295	-2.08756	-2.01278	-1.96473	-1.90739	-1.85807	-1.78671	-1.71339	-1.67292	-1.65008	-1.57644	-1.50272	-1.50326	-1.49449	-1.4674	-1.446	-1.44343	-1.38039	-1.29115	-1.25412	-1.1858	-1.09441	-1.04749
	2LZM	p.L121A	p.A129L	-1.1	-5.07423	-4.4595	-4.10661	-3.89826	-3.57718	-3.38217	-3.25822	-3.21368	-3.08909	-2.97801	-2.86013	-2.77087	-2.70229	-2.59369	-2.51089	-2.4478	-2.4025	-2.35668	-2.29107	-2.25809	-2.21146	-2.17216	-2.16692	-2.15414	-2.04305	-1.96926	-1.89298	-1.77532	-1.70293	-1.67754	-1.64479	-1.5585	-1.5212	-1.51557	-1.45134	-1.37222	-1.34134	-1.30801	-1.26256	-1.22696	-1.20168	-1.15881	-1.12606	-1.1179	-1.08977
	2LZM	p.F76W	p.W140H	-1	-5.81579	-5.48754	-5.01078	-4.71458	-4.30546	-4.21418	-4.07829	-3.76941	-3.53964	-3.49087	-3.38216	-3.22284	-3.13418	-3.03054	-2.94075	-2.85514	-2.75628	-2.62803	-2.52445	-2.41587	-2.33483	-2.2814	-2.21135	-2.13948	-2.09655	-2.07681	-2.01868	-1.96911	-1.94952	-1.86996	-1.80299	-1.78092	-1.75411	-1.71172	-1.65747	-1.58263	-1.5221	-1.4727	-1.4177	-1.37995	-1.32104	-1.25174	-1.1911	-1.13879	-1.09905
	2LZM	p.L99A	p.E108V	-3.2	-5.84057	-5.25478	-4.68051	-4.52943	-4.45028	-4.31999	-4.20805	-4.08054	-3.85419	-3.61837	-3.49009	-3.37128	-3.22103	-3.09682	-3.01562	-2.9422	-2.85437	-2.72425	-2.62419	-2.57501	-2.53509	-2.4873	-2.41587	-2.35947	-2.29145	-2.2082	-2.11036	-2.0449	-2.01265	-1.96826	-1.87771	-1.80818	-1.76664	-1.7027	-1.62509	-1.58028	-1.5566	-1.52352	-1.48914	-1.44729	-1.4053	-1.35423	-1.32116	-1.30832	-1.27051
	2LZM	p.L99A	p.F153A	-7.6	-5.03413	-4.5998	-4.24664	-4.02691	-3.68564	-3.56494	-3.45388	-3.20213	-2.97886	-2.84098	-2.75009	-2.6776	-2.63892	-2.57567	-2.48802	-2.42248	-2.35531	-2.3114	-2.24093	-2.17034	-2.15833	-2.08447	-1.99548	-1.96863	-1.92777	-1.84586	-1.79786	-1.74362	-1.61134	-1.52604	-1.48631	-1.4366	-1.41931	-1.41204	-1.37728	-1.33509	-1.31771	-1.30627	-1.25867	-1.17053	-1.09614	-1.07911	-1.06968	-1.02002	-0.949125
	2LZM	p.L99F	p.F153L	0.12	-5.58177	-5.03629	-4.7886	-4.57533	-4.43592	-4.33453	-4.17936	-3.97344	-3.73875	-3.56707	-3.48255	-3.38087	-3.27101	-3.05073	-2.81486	-2.74492	-2.68615	-2.59718	-2.54209	-2.49596	-2.40643	-2.36871	-2.25304	-2.13155	-2.02305	-1.94514	-1.8579	-1.74927	-1.71854	-1.66309	-1.60483	-1.55835	-1.49196	-1.433	-1.40652	-1.35508	-1.28864	-1.22876	-1.15873	-1.10746	-1.06211	-1.03242	-1.02162	-0.98126	-0.937372
	2LZM	p.L99F	p.M102L	-0.73	-5.92782	-5.57118	-4.71925	-4.0876	-3.9243	-3.60783	-3.41775	-3.28835	-3.16319	-3.06637	-3.01486	-2.91595	-2.7957	-2.78081	-2.74166	-2.67978	-2.58545	-2.5286	-2.48464	-2.41574	-2.37064	-2.3504	-2.32208	-2.24882	-2.17179	-2.12473	-2.09445	-2.02922	-1.95702	-1.91211	-1.84978	-1.78517	-1.75707	-1.74311	-1.71024	-1.6773	-1.60864	-1.54447	-1.53794	-1.49037	-1.44277	-1.40016	-1.35753	-1.32237	-1.26227
	2LZM	p.L99F	p.V111I	-0.88	-5.293	-4.69769	-4.35238	-4.00596	-3.7839	-3.67251	-3.54746	-3.39096	-3.16002	-3.01109	-2.90032	-2.81549	-2.73531	-2.68317	-2.61269	-2.53169	-2.45268	-2.37319	-2.28012	-2.18929	-2.1215	-2.07595	-2.03623	-2.02265	-1.97631	-1.93406	-1.87693	-1.81247	-1.76333	-1.68844	-1.6557	-1.61349	-1.57118	-1.54638	-1.4986	-1.42393	-1.39217	-1.39243	-1.3752	-1.34045	-1.30574	-1.28097	-1.27362	-1.20801	-1.15856
	2LZM	p.L99G	p.E108V	-5.9	-4.84501	-4.60626	-4.37679	-3.95303	-3.53482	-3.50176	-3.41317	-3.18453	-2.99992	-2.94497	-2.93895	-2.75426	-2.64298	-2.54679	-2.35942	-2.27227	-2.15747	-2.07357	-1.99852	-1.94591	-1.91568	-1.82565	-1.74019	-1.71397	-1.69737	-1.63227	-1.55281	-1.52427	-1.49217	-1.42277	-1.36041	-1.33981	-1.3129	-1.27289	-1.2442	-1.23716	-1.21576	-1.18064	-1.15507	-1.11702	-1.07627	-1.04778	-0.997697	-0.947598	-0.896746
	2LZM	p.M102L	p.V111F	-1.81	-4.89637	-4.6371	-4.50944	-4.14465	-3.84134	-3.75664	-3.60199	-3.22091	-2.92891	-2.82821	-2.79625	-2.71309	-2.61495	-2.60302	-2.55191	-2.45728	-2.38758	-2.32102	-2.22001	-2.13909	-2.04154	-1.92789	-1.85746	-1.85388	-1.83049	-1.76928	-1.73382	-1.69005	-1.61931	-1.58238	-1.53478	-1.47849	-1.43831	-1.41425	-1.39458	-1.34943	-1.29244	-1.23926	-1.2196	-1.16674	-1.11325	-1.08957	-1.06571	-1.02164	-0.971959
	2LZM	p.M120A	p.Q122A	-0.25	-5.37969	-4.90574	-4.68612	-4.31627	-3.87073	-3.64872	-3.44884	-3.36366	-3.22915	-3.15532	-3.09099	-3.02675	-2.92055	-2.78718	-2.72446	-2.65752	-2.56233	-2.43034	-2.34716	-2.29747	-2.21086	-2.14195	-2.00804	-1.91447	-1.87178	-1.85775	-1.84846	-1.84758	-1.82736	-1.7303	-1.6174	-1.58071	-1.57141	-1.54082	-1.48827	-1.43729	-1.41679	-1.35769	-1.29366	-1.27908	-1.23889	-1.20662	-1.18808	-1.15472	-1.13989
	2LZM	p.M6I	p.R96H	-5.08	-5.30818	-4.98843	-4.62311	-4.42576	-4.06198	-3.59238	-3.45517	-3.39728	-3.27102	-3.0291	-2.85339	-2.7818	-2.66099	-2.55693	-2.49269	-2.45293	-2.40234	-2.3287	-2.26284	-2.25289	-2.22755	-2.17593	-2.12522	-2.09334	-2.06056	-2.02423	-1.98783	-1.91913	-1.81038	-1.73934	-1.70762	-1.63547	-1.57191	-1.51047	-1.44053	-1.39786	-1.37439	-1.33714	-1.27244	-1.21708	-1.19411	-1.15492	-1.11184	-1.10976	-1.09442
	2LZM	p.N116A	p.M120A	0.21	-5.15618	-5.04315	-4.53635	-4.08713	-3.85407	-3.53142	-3.38972	-3.27539	-3.25779	-3.16972	-3.01712	-2.90083	-2.76082	-2.67735	-2.64344	-2.5983	-2.53792	-2.50121	-2.49022	-2.44053	-2.3914	-2.36723	-2.32853	-2.22039	-2.14405	-2.06676	-2.01479	-2.01211	-1.96973	-1.87153	-1.80387	-1.76319	-1.66859	-1.60082	-1.59829	-1.4966	-1.40402	-1.34582	-1.27687	-1.25406	-1.22106	-1.18442	-1.16959	-1.16076	-1.11702
	2LZM	p.N116D	p.R119M	0.15	-4.69945	-4.53884	-4.31521	-4.09096	-3.90544	-3.68201	-3.47937	-3.28423	-3.15896	-2.96253	-2.85091	-2.81584	-2.73389	-2.6195	-2.53046	-2.48613	-2.42736	-2.35491	-2.30708	-2.29362	-2.23186	-2.11484	-2.05467	-2.02468	-1.95558	-1.91152	-1.89638	-1.87449	-1.84355	-1.78121	-1.70338	-1.66379	-1.62864	-1.59335	-1.52968	-1.41676	-1.35293	-1.32837	-1.31522	-1.30918	-1.26219	-1.19843	-1.16356	-1.13329	-1.11565
	2LZM	p.N144E	p.K147M	0.4
	2LZM	p.N55S	p.Q59R	-0.17	-5.55562	-5.08842	-4.90528	-4.27412	-4.04064	-3.93117	-3.84752	-3.56429	-3.24307	-3.02944	-2.92352	-2.84746	-2.76228	-2.69701	-2.64299	-2.5195	-2.41132	-2.37341	-2.35093	-2.31682	-2.29259	-2.26086	-2.22295	-2.17789	-2.15284	-2.10042	-2.02431	-1.96036	-1.88449	-1.84074	-1.82328	-1.77714	-1.71765	-1.66255	-1.55508	-1.44549	-1.41055	-1.3701	-1.32883	-1.32432	-1.29311	-1.25812	-1.243	-1.20452	-1.16258
	2LZM	p.H33P	p.N52I	-0.8	-5.65428	-5.45079	-5.02414	-4.74343	-4.59477	-4.32585	-3.96259	-3.70779	-3.59473	-3.40587	-3.24719	-3.08996	-2.9376	-2.8318	-2.78607	-2.6231	-2.45224	-2.33915	-2.23806	-2.16553	-2.12654	-2.11067	-2.10173	-2.09302	-2.04506	-1.97065	-1.80604	-1.72216	-1.66876	-1.64548	-1.62102	-1.5113	-1.41729	-1.38232	-1.33033	-1.29609	-1.28517	-1.27129	-1.2338	-1.1728	-1.12271	-1.08073	-1.05574	-1.03585	-1.01635
	2LZM	p.R80K	p.R119H	-0.47
	2LZM	p.S117A	p.N132I	2
	2LZM	p.H31N	p.H137N	1.8	-4.99289	-4.49771	-4.08116	-3.77066	-3.43754	-3.1405	-3.01053	-2.87391	-2.76003	-2.72224	-2.69052	-2.60938	-2.56432	-2.51776	-2.50163	-2.45962	-2.36903	-2.32208	-2.21645	-2.11576	-2.06392	-1.94287	-1.83584	-1.80869	-1.78229	-1.75813	-1.64649	-1.54287	-1.49569	-1.49617	-1.47144	-1.43924	-1.43218	-1.35845	-1.27146	-1.25674	-1.21959	-1.16746	-1.12615	-1.1016	-1.08798	-1.0743	-1.03838	-1.00526	-0.965677
	2LZM	p.S117A	p.R119A	1.16
	2LZM	p.S117I	p.N132I	1.4
	2LZM	p.S117A	p.N132I	2
	2LZM	p.S38D	p.N144D	0.82	-5.25729	-4.99861	-4.77541	-4.43033	-3.65591	-3.15178	-2.95491	-2.85744	-2.80678	-2.77204	-2.66598	-2.5954	-2.56997	-2.52737	-2.4964	-2.42582	-2.3696	-2.32037	-2.24434	-2.20405	-2.1704	-2.13117	-2.09636	-2.04612	-1.96663	-1.92235	-1.86883	-1.79911	-1.73352	-1.71871	-1.68122	-1.61191	-1.52542	-1.47302	-1.4607	-1.40352	-1.3185	-1.26803	-1.20829	-1.17711	-1.16087	-1.13626	-1.1033	-1.05619	-1.00537
	2LZM	p.N55S	p.Q59R	-0.17
	2LZM	p.T115A	p.S117A	0.95	-5.70168	-5.18533	-4.75942	-4.46834	-4.12069	-3.90571	-3.61418	-3.34349	-3.09777	-2.94694	-2.87165	-2.74772	-2.53284	-2.37999	-2.32919	-2.21322	-2.11125	-2.0977	-2.06914	-2.00541	-1.94393	-1.90913	-1.83855	-1.80693	-1.78334	-1.72347	-1.62318	-1.5491	-1.51985	-1.50003	-1.49294	-1.4683	-1.43315	-1.38862	-1.36214	-1.35016	-1.31054	-1.25797	-1.22339	-1.19618	-1.16473	-1.11802	-1.08551	-1.07595	-1.0564
	2LZM	p.V111I	p.F153L	-1.09
	2LZM	p.H21Y	p.F108Y	0.71
	2LZM	p.V131A	p.N132A	0.6	-6.25265	-5.62334	-4.67226	-4.45	-4.28167	-4.10471	-3.91187	-3.76258	-3.68077	-3.45318	-3.2647	-3.1273	-2.96888	-2.89514	-2.76001	-2.59094	-2.47373	-2.37033	-2.31202	-2.3101	-2.27747	-2.22286	-2.17312	-2.1272	-2.11869	-2.11047	-2.05064	-1.94512	-1.83206	-1.78126	-1.71968	-1.70856	-1.70277	-1.68597	-1.64563	-1.57945	-1.48696	-1.41149	-1.3681	-1.35849	-1.34702	-1.28995	-1.21849	-1.1731	-1.11919
	2RN2	p.A52F	p.V74A	-1.4	-4.66271	-4.3674	-4.30648	-4.25558	-4.10321	-3.90109	-3.70089	-3.42045	-3.25829	-3.20467	-3.16708	-3.06377	-2.84898	-2.65568	-2.52772	-2.5131	-2.46712	-2.39173	-2.32849	-2.24093	-2.14973	-2.0661	-1.92133	-1.86008	-1.82187	-1.74394	-1.71399	-1.69554	-1.65167	-1.60605	-1.59121	-1.57736	-1.57905	-1.57736	-1.5372	-1.47912	-1.45761	-1.41349	-1.35144	-1.32164	-1.27139	-1.26819	-1.2146	-1.13674	-1.08977
	2RN2	p.A52F	p.V74L	0.03	-5.3977	-4.98566	-4.65232	-4.35035	-4.06013	-3.8245	-3.58197	-3.32946	-3.18468	-3.03286	-2.90859	-2.79844	-2.67543	-2.58953	-2.53598	-2.41979	-2.30583	-2.22614	-2.13229	-2.09542	-2.06337	-1.97433	-1.87354	-1.80368	-1.72839	-1.68929	-1.63722	-1.6211	-1.59923	-1.55621	-1.51344	-1.452	-1.38612	-1.34755	-1.33423	-1.28884	-1.23975	-1.16085	-1.09227	-1.03423	-0.970844	-0.936498	-0.92256	-0.906034	-0.870853
	2RN2	p.A52F	p.V74A	-1.4	-5.0007	-4.74071	-4.50469	-4.22362	-3.93816	-3.65296	-3.51956	-3.46297	-3.38208	-3.33752	-3.25073	-3.13427	-2.98393	-2.90506	-2.8826	-2.83003	-2.77769	-2.6929	-2.59906	-2.55985	-2.53147	-2.4786	-2.4296	-2.38289	-2.34992	-2.33368	-2.28373	-2.22342	-2.17679	-2.09692	-2.013	-1.92977	-1.77672	-1.72177	-1.67088	-1.60297	-1.54877	-1.46827	-1.40837	-1.37145	-1.32094	-1.27819	-1.25609	-1.20212	-1.11824
	2RN2	p.A52I	p.V74A	1.19	-5.09383	-4.94747	-4.7149	-4.30023	-4.03199	-3.84462	-3.66345	-3.60713	-3.5006	-3.165	-2.92041	-2.6027	-2.57182	-2.49831	-2.42485	-2.36609	-2.28855	-2.19992	-2.16146	-2.11296	-2.06431	-2.01485	-1.95329	-1.94876	-1.876	-1.79236	-1.72834	-1.69048	-1.66177	-1.62074	-1.54448	-1.45274	-1.40987	-1.32012	-1.2737	-1.22419	-1.15465	-1.13203	-1.09633	-1.04923	-1.01567	-0.986165	-0.956412	-0.944751	-0.920063
	2RN2	p.A52I	p.V74A	1.19	-5.23723	-4.95952	-4.88064	-4.80251	-4.6813	-4.46494	-4.29221	-4.21194	-3.9521	-3.62473	-3.41059	-3.23315	-3.07588	-3.00443	-2.95601	-2.89454	-2.82186	-2.79988	-2.74815	-2.63917	-2.54079	-2.51121	-2.42594	-2.29687	-2.22792	-2.14969	-2.04952	-1.97723	-1.90763	-1.8329	-1.78733	-1.72436	-1.63457	-1.57395	-1.55616	-1.52692	-1.45326	-1.42939	-1.36941	-1.31216	-1.29038	-1.28371	-1.26633	-1.17573	-1.11023
	2RN2	p.A52L	p.V74A	0.36	-4.74377	-4.4647	-4.2373	-4.10325	-3.98281	-3.63447	-3.39607	-3.29333	-3.03808	-2.84575	-2.70382	-2.62083	-2.50265	-2.38502	-2.31908	-2.21601	-2.14261	-2.13714	-2.12979	-2.03917	-1.97209	-1.87787	-1.81037	-1.79115	-1.71719	-1.61463	-1.5888	-1.55247	-1.52429	-1.48518	-1.45631	-1.4491	-1.42127	-1.38484	-1.36802	-1.36373	-1.3305	-1.27913	-1.25439	-1.22373	-1.19595	-1.15665	-1.10254	-1.05049	-1.019
	2RN2	p.A52L	p.V74L	1.49
	2RN2	p.A52V	p.V74A	-0.52
	2RN2	p.A52V	p.V74L	2.43	-5.42296	-5.04316	-4.71828	-4.47895	-4.30306	-4.12337	-3.80482	-3.58128	-3.42065	-3.29019	-3.20977	-3.07675	-3.0115	-2.98038	-2.89034	-2.84393	-2.75622	-2.66466	-2.60513	-2.54456	-2.54682	-2.50221	-2.43327	-2.40067	-2.36883	-2.3258	-2.28656	-2.24734	-2.12538	-2.00114	-1.98026	-1.96309	-1.93239	-1.89207	-1.85279	-1.78562	-1.69391	-1.65874	-1.64559	-1.62335	-1.59843	-1.54166	-1.44236	-1.40176	-1.34738
	2RN2	p.D94R	p.K95G	1.3	-5.64325	-4.66221	-4.29447	-4.23411	-4.15662	-3.93051	-3.7133	-3.52179	-3.28424	-3.112	-3.01562	-2.96556	-2.87904	-2.81004	-2.69025	-2.56483	-2.4243	-2.29077	-2.19002	-2.15532	-2.10472	-2.06936	-2.0311	-1.91593	-1.80488	-1.76947	-1.74757	-1.66182	-1.61356	-1.61093	-1.56285	-1.50821	-1.49109	-1.44831	-1.40434	-1.37261	-1.36083	-1.3495	-1.33081	-1.30769	-1.25154	-1.20693	-1.18035	-1.12796	-1.10418
	2RN2	p.Y24W	p.W59Y	0.29	-5.36888	-5.22917	-4.96938	-4.531	-4.32161	-4.18419	-3.93921	-3.79472	-3.73616	-3.48596	-3.20446	-3.03586	-2.85983	-2.76083	-2.64488	-2.56124	-2.53971	-2.47374	-2.38833	-2.30376	-2.17252	-2.05649	-1.98495	-1.95674	-1.85561	-1.80269	-1.78028	-1.73373	-1.68189	-1.67773	-1.58292	-1.47877	-1.47128	-1.47015	-1.3916	-1.29088	-1.25715	-1.22375	-1.17101	-1.14682	-1.14086	-1.1177	-1.10175	-1.07235	-1.05
	2RN2	p.R41C	p.E119V	0.65	-4.90575	-4.39446	-4.10143	-3.98437	-3.80351	-3.63771	-3.49272	-3.37786	-3.33524	-3.16746	-3.03189	-2.95341	-2.82382	-2.72676	-2.64099	-2.48451	-2.31423	-2.25636	-2.22197	-2.15791	-2.12887	-2.1033	-2.05576	-1.97372	-1.92048	-1.88101	-1.83109	-1.77216	-1.69838	-1.6363	-1.60559	-1.56512	-1.54639	-1.52272	-1.48341	-1.44801	-1.41147	-1.38819	-1.34377	-1.32273	-1.29877	-1.27425	-1.26816	-1.1978	-1.16499
	2RN2	p.K91R	p.D94E	-0.55	-5.32718	-5.17309	-4.88292	-4.42093	-4.07605	-3.95408	-3.89326	-3.72168	-3.43239	-3.19523	-3.10489	-3.06061	-2.98778	-2.87741	-2.7698	-2.63856	-2.52925	-2.49082	-2.35304	-2.28665	-2.27024	-2.25419	-2.20906	-2.18261	-2.10056	-2.01619	-1.97312	-1.93031	-1.8241	-1.68328	-1.58745	-1.51772	-1.49942	-1.49827	-1.47635	-1.43893	-1.40344	-1.35279	-1.31347	-1.26991	-1.24815	-1.22721	-1.16436	-1.125	-1.10163
	2RN2	p.K91R	p.K95G	1.6	-4.87003	-4.48669	-4.26299	-4.06046	-3.79694	-3.61116	-3.19354	-2.99948	-2.76397	-2.56112	-2.41068	-2.38343	-2.34818	-2.32188	-2.24186	-2.15353	-2.1249	-2.09599	-2.071	-2.04874	-1.97502	-1.86895	-1.82081	-1.7328	-1.63603	-1.57751	-1.51724	-1.48684	-1.45936	-1.43786	-1.41096	-1.35815	-1.27187	-1.22599	-1.21332	-1.16376	-1.12267	-1.1171	-1.11895	-1.10554	-1.06002	-1.03002	-1.03033	-1.02963	-1.03124
	2RN2	p.Q80L	p.K117R	-0.03
	2TRX	p.L79C	p.T89C	2.7	-5.08226	-4.7655	-4.66527	-4.24984	-3.82163	-3.65199	-3.56423	-3.48768	-3.39984	-3.32316	-3.19135	-3.04821	-2.99689	-2.95713	-2.93858	-2.83144	-2.63552	-2.51727	-2.38453	-2.33304	-2.27402	-2.21729	-2.17742	-2.13154	-2.08888	-2.05403	-1.96069	-1.86712	-1.81363	-1.75927	-1.66709	-1.57676	-1.54606	-1.52053	-1.47003	-1.43214	-1.4212	-1.38831	-1.33085	-1.30114	-1.29008	-1.28744	-1.27282	-1.25005	-1.24281
	2TRX	p.T77C	p.V91C	2.1	-5.47662	-4.83099	-4.54457	-4.14962	-3.9082	-3.67639	-3.46381	-3.31076	-3.1909	-3.1025	-2.88038	-2.72949	-2.67235	-2.60507	-2.5512	-2.47608	-2.39019	-2.30672	-2.22987	-2.15439	-2.11028	-2.06622	-2.03358	-1.97327	-1.92903	-1.87383	-1.7962	-1.76494	-1.74276	-1.6982	-1.68168	-1.65902	-1.61311	-1.59417	-1.57172	-1.54464	-1.49586	-1.42048	-1.389	-1.36153	-1.32566	-1.30209	-1.25582	-1.20945	-1.18638
	2ZTA	p.H18R	p.N21E	0.22	-5.20116	-4.94657	-4.72685	-4.59038	-4.44409	-4.22879	-4.03886	-3.78797	-3.5611	-3.46378	-3.30822	-3.15768	-3.01253	-2.88165	-2.77715	-2.66075	-2.5867	-2.53039	-2.49699	-2.48064	-2.4358	-2.36577	-2.2892	-2.23789	-2.2074	-2.16215	-2.08648	-2.02866	-1.97692	-1.9477	-1.91952	-1.87444	-1.85279	-1.83534	-1.78172	-1.7248	-1.67396	-1.59996	-1.53091	-1.50592	-1.49757	-1.48981	-1.46739	-1.37007	-1.26481
	451C	p.F7A	p.V13M	1.64	-5.08002	-4.69695	-4.56603	-4.48345	-4.2208	-3.86288	-3.68462	-3.48886	-3.26069	-3.08204	-2.95461	-2.90519	-2.77719	-2.65166	-2.60986	-2.57255	-2.50285	-2.2924	-2.16886	-2.11044	-2.02814	-1.95769	-1.95545	-1.894	-1.81092	-1.75007	-1.69477	-1.6609	-1.64364	-1.598	-1.55234	-1.51763	-1.48307	-1.47836	-1.43872	-1.38687	-1.36079	-1.30372	-1.20561	-1.15594	-1.15378	-1.15148	-1.10909	-1.06179	-1.01955
	4LYZ	p.I55A	p.S91T	-2.77
	4LYZ	p.I55L	p.S91T	1.25	-5.11648	-4.89516	-4.66226	-4.60294	-4.43603	-4.2195	-3.93255	-3.62177	-3.42558	-3.27204	-3.20703	-3.04971	-2.823	-2.72748	-2.6444	-2.53775	-2.48244	-2.4242	-2.39787	-2.33637	-2.26187	-2.21706	-2.16813	-2.10595	-2.02161	-1.9624	-1.96296	-1.94957	-1.87891	-1.75599	-1.69032	-1.64063	-1.57871	-1.56673	-1.54715	-1.48456	-1.44167	-1.40044	-1.30215	-1.26264	-1.26319	-1.2443	-1.20038	-1.1656	-1.10031
	4LYZ	p.I55V	p.S91A	-1.25	-4.84345	-4.71287	-4.35682	-4.07835	-4.02493	-3.78383	-3.54812	-3.39441	-3.26076	-3.09867	-2.91542	-2.79102	-2.69508	-2.63637	-2.5961	-2.55599	-2.48682	-2.3015	-2.14529	-1.9915	-1.90435	-1.87971	-1.88001	-1.83333	-1.77918	-1.77213	-1.73522	-1.68076	-1.62606	-1.56393	-1.53925	-1.5232	-1.47355	-1.44026	-1.42399	-1.40778	-1.37649	-1.33022	-1.30359	-1.27519	-1.2255	-1.18509	-1.13557	-1.08356	-1.04913
	4LYZ	p.I55V	p.S91A	-1.25	-5.31075	-5.13568	-4.99079	-4.55484	-4.1389	-3.88313	-3.68965	-3.37044	-3.22666	-3.18456	-3.08656	-3.03137	-2.97686	-2.89089	-2.82483	-2.72135	-2.65777	-2.59367	-2.49436	-2.44892	-2.38757	-2.29352	-2.15922	-2.06168	-2.00229	-1.92565	-1.84555	-1.76891	-1.72844	-1.711	-1.6954	-1.64261	-1.58594	-1.5689	-1.53805	-1.49951	-1.4632	-1.38847	-1.33113	-1.30859	-1.2761	-1.26625	-1.24911	-1.22454	-1.15817
	4LYZ	p.A52L	p.V74L	1.49	-5.37095	-5.02289	-4.75196	-4.50758	-4.32635	-4.20965	-3.89083	-3.48029	-3.38553	-3.15848	-2.96168	-2.94182	-2.79785	-2.64291	-2.61171	-2.61711	-2.52919	-2.44414	-2.42383	-2.36035	-2.26547	-2.1807	-2.1233	-2.07217	-2.0325	-1.91998	-1.81579	-1.77003	-1.70809	-1.68471	-1.65641	-1.61006	-1.58578	-1.57846	-1.56145	-1.54598	-1.51079	-1.47535	-1.45951	-1.4075	-1.34838	-1.27785	-1.18577	-1.15217	-1.14356
	4LYZ	p.M12L	p.L56F	1.12	-5.24686	-4.67779	-4.46626	-4.26508	-4.15512	-3.75329	-3.52585	-3.34576	-3.22733	-3.18417	-3.15109	-2.97723	-2.7485	-2.65633	-2.5477	-2.49193	-2.44638	-2.38714	-2.32375	-2.30086	-2.16852	-2.04914	-2.00669	-1.95296	-1.89871	-1.82701	-1.80738	-1.76972	-1.70916	-1.66103	-1.61137	-1.54913	-1.50256	-1.47449	-1.45086	-1.45354	-1.40442	-1.32225	-1.29196	-1.28445	-1.26954	-1.25013	-1.2158	-1.15145	-1.12232
	4LYZ	p.K83H	p.A112D	-1.33	-3.99593	-3.99909	-3.98515	-3.88391	-3.75212	-3.67611	-3.58837	-3.53429	-3.50501	-3.49306	-3.48222	-3.4689	-3.46266	-3.32314	-3.12822	-3.08731	-3.03758	-2.93418	-2.85407	-2.56188	-2.38027	-2.33023	-2.24278	-2.1127	-2.03358	-1.96008	-1.92021	-1.90763	-1.85186	-1.84566	-1.7793	-1.69131	-1.66036	-1.63642	-1.59539	-1.52761	-1.46933	-1.44578	-1.43755	-1.42529	-1.38341	-1.31593	-1.1632	-1.00371	-0.948266
	4LYZ	p.T40S	p.S91A	-0.87	-5.17727	-4.87656	-4.47668	-4.31315	-4.11136	-3.97697	-3.75819	-3.5042	-3.37725	-3.34557	-3.29382	-3.22536	-3.13389	-3.06042	-2.90662	-2.72399	-2.58901	-2.48529	-2.41323	-2.38244	-2.36103	-2.31941	-2.23439	-2.15835	-2.10615	-2.0378	-1.94737	-1.83079	-1.75737	-1.71995	-1.64046	-1.60376	-1.55998	-1.50633	-1.46851	-1.43401	-1.38859	-1.35249	-1.3193	-1.31076	-1.30846	-1.24646	-1.12554	-1.06675	-1.06084
	4LYZ	p.T40S	p.S91T	0.61	-5.77753	-5.33111	-4.97079	-4.50417	-4.18405	-4.1701	-3.94367	-3.67358	-3.53744	-3.37748	-3.35229	-3.32319	-3.26237	-3.12726	-2.9854	-2.78368	-2.6025	-2.58019	-2.5592	-2.54474	-2.52784	-2.43684	-2.35279	-2.32226	-2.27258	-2.1939	-2.07406	-1.95386	-1.8703	-1.85488	-1.80624	-1.73205	-1.70687	-1.67548	-1.64381	-1.63492	-1.60437	-1.56946	-1.55509	-1.50939	-1.43704	-1.40531	-1.38542	-1.36019	-1.34812
	4LYZ	p.T40S	p.S91V	-0.53	-6.09139	-5.24892	-4.92264	-4.42567	-4.07292	-3.92464	-3.59819	-3.38894	-3.3424	-3.29763	-3.24734	-3.18371	-3.09719	-2.98868	-2.86473	-2.71773	-2.61233	-2.56142	-2.48336	-2.40659	-2.37659	-2.339	-2.27978	-2.18297	-2.0731	-2.01564	-1.98075	-1.95596	-1.87198	-1.74819	-1.70615	-1.69049	-1.62658	-1.55519	-1.5349	-1.50867	-1.46422	-1.44069	-1.42801	-1.41678	-1.37537	-1.29773	-1.25027	-1.21397	-1.16971
[truncated: 55 more columns]
